# Supplementary material for: Epithelial GPR35 protects from Citrobacter rodentium infection by preserving goblet cells and mucosal barrier integrity
Source: Mucosal Immunol. 2022 Mar 9;15(3):443–58. doi: 10.1038/s41385-022-00494-y (PMC9038528; doi:10.1038/s41385-022-00494-y)
Supplement: Supplementary file 2 — Table S1 [file 41385_2022_494_MOESM2_ESM.xlsx]

## Sheet: limma_KO_vs_WT_transit_ampl (3)
GeneId	Symbol	GeneName	log2FC	log2A	P.Value	adj.P.Val
ENSMUSG00000026271	Gpr35	Gpr35	-2.44843	3.00162	1.46891e-40	1.42205e-36
ENSMUSG00000027350	Chgb	Chgb	3.18241	5.08667	5.22879e-06	0.02531
ENSMUSG00000031765	Mt1	Mt1	1.36401	10.2269	1.55881e-05	0.0503027
ENSMUSG00000098973	Mir6236	Mir6236	-1.04225	8.32579	2.41079e-05	0.058347
ENSMUSG00000040435	Ppp1r15a	Ppp1r15a	0.571049	5.33221	3.19244e-05	0.0618121
ENSMUSG00000026531	Mptx1	Mptx1	2.43617	4.32265	0.000100662	0.149549
ENSMUSG00000025515	Muc2	Muc2	1.0813	4.92646	0.000108134	0.149549
ENSMUSG00000021701	Plk2	Plk2	0.524457	4.88988	0.000138601	0.167724
ENSMUSG00000085704	4921531C22Rik	4921531C22Rik	0.727316	3.10727	0.000166474	0.17907
ENSMUSG00000031578	Mak16	Mak16	0.510142	5.60245	0.000267985	0.259436
ENSMUSG00000047617	Paxx	Paxx	0.571915	3.94532	0.000363143	0.311492
ENSMUSG00000056749	Nfil3	Nfil3	0.702365	3.9134	0.000386107	0.311492
ENSMUSG00000098207	Arl14	Arl14	0.445681	6.07026	0.000465077	0.346339
ENSMUSG00000029651	Mtus2	Mtus2	-0.648584	2.92807	0.000581623	0.402192
ENSMUSG00000031604	Msmo1	Msmo1	0.639082	5.71642	0.000633374	0.40878
ENSMUSG00000029552	Tes	Tes	-0.549478	4.00921	0.000962574	0.582417
ENSMUSG00000017144	Rnd3	Rnd3	0.506926	7.22369	0.00103216	0.587782
ENSMUSG00000022477	Aco2	Aco2	-0.462735	5.08802	0.00127166	0.683941
ENSMUSG00000112964	E430024I08Rik	E430024I08Rik	0.578278	3.08168	0.00159751	0.813975
ENSMUSG00000026107	Nabp1	Nabp1	0.438218	4.50416	0.00221576	0.976789
ENSMUSG00000024101	Washc1	Washc1	0.387719	4.8262	0.00226652	0.976789
ENSMUSG00000035365	Parpbp	Parpbp	0.43936	4.28179	0.00232509	0.976789
ENSMUSG00000045519	Zfp560	Zfp560	0.491789	4.48388	0.00247029	0.976789
ENSMUSG00000042659	Arrdc4	Arrdc4	0.444863	5.44588	0.00291787	0.976789
ENSMUSG00000032815	Fanca	Fanca	-0.604142	2.73887	0.0029582	0.976789
ENSMUSG00000058761	Rnf169	Rnf169	-0.525875	4.46795	0.00309021	0.976789
ENSMUSG00000047344	Lancl3	Lancl3	-0.603237	3.36211	0.00314969	0.976789
ENSMUSG00000092203	1110038B12Rik	1110038B12Rik	0.461094	8.54989	0.00317169	0.976789
ENSMUSG00000022899	Slc15a2	Slc15a2	0.744828	3.6264	0.0032719	0.976789
ENSMUSG00000039220	Ppp1r10	Ppp1r10	0.351463	6.18593	0.00327857	0.976789
ENSMUSG00000060591	Ifitm2	Ifitm2	-0.60049	6.41135	0.00333361	0.976789
ENSMUSG00000047414	Flrt2	Flrt2	-0.582961	3.63804	0.00336644	0.976789
ENSMUSG00000036835	Psenen	Psenen	0.504337	3.42776	0.00336686	0.976789
ENSMUSG00000027459	Fam110a	Fam110a	0.452353	4.79019	0.00347937	0.976789
ENSMUSG00000014859	E2f4	E2f4	-0.319069	5.97947	0.00356578	0.976789
ENSMUSG00000034522	Zfp395	Zfp395	-0.424539	4.77835	0.00388843	0.976789
ENSMUSG00000018427	Ypel2	Ypel2	0.671439	2.90905	0.00397932	0.976789
ENSMUSG00000100876	2810454H06Rik	2810454H06Rik	0.589105	3.52221	0.00409568	0.976789
ENSMUSG00000042492	Tbc1d10b	Tbc1d10b	-0.374748	4.6036	0.00410817	0.976789
ENSMUSG00000097141	Gm10524	Gm10524	-0.585832	2.59373	0.00415553	0.976789
ENSMUSG00000034390	Cmip	Cmip	-0.349805	5.93893	0.00428884	0.976789
ENSMUSG00000035164	Zc3h12c	Zc3h12c	0.49694	3.4243	0.00431218	0.976789
ENSMUSG00000004393	Ddx56	Ddx56	-0.328409	5.22322	0.00438696	0.976789
ENSMUSG00000061436	Hipk2	Hipk2	-0.3628	5.73858	0.00453895	0.976789
ENSMUSG00000036138	Acaa1a	Acaa1a	-0.477374	3.82984	0.00470326	0.976789
ENSMUSG00000023908	Pkmyt1	Pkmyt1	-0.356911	4.69479	0.00474889	0.976789
ENSMUSG00000061533	Cep128	Cep128	-0.334162	5.05892	0.00486351	0.976789
ENSMUSG00000002068	Ccne1	Ccne1	-0.533667	3.87312	0.00492943	0.976789
ENSMUSG00000023905	Tnfrsf12a	Tnfrsf12a	0.535297	4.74052	0.00494398	0.976789
ENSMUSG00000026166	Ccl20	Ccl20	0.898929	3.88439	0.00507312	0.982258
ENSMUSG00000029775	Klhdc10	Klhdc10	-0.411695	5.13467	0.0052487	0.996327
ENSMUSG00000025040	Fundc1	Fundc1	0.391975	4.5105	0.00556913	0.999335
ENSMUSG00000024174	Pot1b	Pot1b	-0.46802	3.7397	0.00558682	0.999335
ENSMUSG00000053846	Lipg	Lipg	0.561804	4.72441	0.00579897	0.999335
ENSMUSG00000113800	2210039B01Rik	2210039B01Rik	0.760749	4.19962	0.00586403	0.999335
ENSMUSG00000024462	Gabbr1	Gabbr1	0.429892	3.7549	0.00598699	0.999335
ENSMUSG00000032418	Me1	Me1	0.403947	4.34599	0.00609689	0.999335
ENSMUSG00000051864	Tbc1d22a	Tbc1d22a	0.560936	3.14882	0.00667251	0.999335
ENSMUSG00000038844	Kif16b	Kif16b	-0.313381	5.04544	0.00716075	0.999335
ENSMUSG00000028974	Dffa	Dffa	-0.443455	3.78977	0.00731182	0.999335
ENSMUSG00000001627	Ifrd1	Ifrd1	0.328838	7.22193	0.00745823	0.999335
ENSMUSG00000031684	Slc10a7	Slc10a7	-0.347916	4.65322	0.00755316	0.999335
ENSMUSG00000048251	Bcl11b	Bcl11b	-0.33027	6.78415	0.00780401	0.999335
ENSMUSG00000018574	Acadvl	Acadvl	-0.382642	6.0008	0.00806389	0.999335
ENSMUSG00000047990	C2cd4a	C2cd4a	0.973812	3.32496	0.00812658	0.999335
ENSMUSG00000023951	Vegfa	Vegfa	0.303725	5.8936	0.00834276	0.999335
ENSMUSG00000007038	Neu1	Neu1	0.493092	4.14968	0.00841956	0.999335
ENSMUSG00000025358	Cdk2	Cdk2	-0.401995	5.21405	0.00846138	0.999335
ENSMUSG00000031865	Dctn1	Dctn1	-0.382681	5.10606	0.00862249	0.999335
ENSMUSG00000009621	Vav2	Vav2	-0.580139	2.93803	0.00873164	0.999335
ENSMUSG00000116802	Gm5165	Gm5165	0.49766	3.23898	0.00925254	0.999335
ENSMUSG00000024085	Man2a1	Man2a1	-0.308901	5.6436	0.00927884	0.999335
ENSMUSG00000098702	1500015A07Rik	1500015A07Rik	0.426035	3.67525	0.00930062	0.999335
ENSMUSG00000063953	Amd2	Amd2	0.628253	5.90521	0.00937546	0.999335
ENSMUSG00000062683	Atp5g2	Atp5g2	0.440438	3.59717	0.00950248	0.999335
ENSMUSG00000019808	Adat2	Adat2	0.399289	4.08241	0.00972765	0.999335
ENSMUSG00000015937	H2afy	H2afy	-0.336057	7.62184	0.00976923	0.999335
ENSMUSG00000045294	Insig1	Insig1	0.497334	5.47821	0.0097713	0.999335
ENSMUSG00000003824	Syce2	Syce2	-0.585266	4.39593	0.00997608	0.999335
ENSMUSG00000028911	Srsf4	Srsf4	-0.447165	3.56951	0.0104373	0.999335
ENSMUSG00000033278	Ptprm	Ptprm	-0.584458	2.98526	0.0104389	0.999335
ENSMUSG00000114613	Gm10732	Gm10732	0.561285	2.59696	0.010525	0.999335
ENSMUSG00000036459	Wtip	Wtip	-0.491652	2.55347	0.0105432	0.999335
ENSMUSG00000035772	Mrps2	Mrps2	-0.326765	4.77746	0.010768	0.999335
ENSMUSG00000001911	Nfix	Nfix	-0.297869	7.44078	0.0107698	0.999335
ENSMUSG00000060803	Gstp1	Gstp1	-0.480815	5.36795	0.0108619	0.999335
ENSMUSG00000027890	Gstm4	Gstm4	0.525896	3.04029	0.0109137	0.999335
ENSMUSG00000022364	Tbc1d31	Tbc1d31	-0.320195	5.18344	0.0109226	0.999335
ENSMUSG00000028683	Eif2b3	Eif2b3	0.364593	4.71363	0.0109548	0.999335
ENSMUSG00000037017	Zscan21	Zscan21	-0.364486	4.45606	0.0110042	0.999335
ENSMUSG00000090101	Snhg9	Snhg9	0.462812	3.43468	0.0113015	0.999335
ENSMUSG00000021280	Exoc3l4	Exoc3l4	0.412022	3.4167	0.011338	0.999335
ENSMUSG00000075467	Dnlz	Dnlz	0.395767	5.75319	0.0116877	0.999335
ENSMUSG00000025732	Mcrip2	Mcrip2	-0.632748	3.20649	0.0117529	0.999335
ENSMUSG00000055976	Cldn23	Cldn23	0.337634	5.14809	0.0117925	0.999335
ENSMUSG00000040034	Nup43	Nup43	-0.5437	3.22323	0.0118443	0.999335
ENSMUSG00000034640	Tiparp	Tiparp	0.344732	5.16705	0.0121071	0.999335
ENSMUSG00000006777	Krt23	Krt23	0.578442	3.56577	0.0121173	0.999335
ENSMUSG00000020514	Mrpl22	Mrpl22	0.328107	6.23666	0.0121636	0.999335
ENSMUSG00000074466	Gm15417	Gm15417	0.556836	2.4045	0.012263	0.999335
ENSMUSG00000024339	Tap2	Tap2	-0.436639	3.38201	0.0124613	0.999335
ENSMUSG00000002845	Tmem39a	Tmem39a	-0.347109	4.32711	0.0124637	0.999335
ENSMUSG00000068917	Clk2	Clk2	-0.335316	4.66274	0.0124932	0.999335
ENSMUSG00000024854	Pold4	Pold4	0.335138	5.34125	0.0125607	0.999335
ENSMUSG00000028035	Dnajb4	Dnajb4	0.312873	5.45456	0.0129724	0.999335
ENSMUSG00000085156	Snhg15	Snhg15	0.388067	6.10974	0.0130007	0.999335
ENSMUSG00000021240	Abcd4	Abcd4	-0.434421	3.29001	0.0130824	0.999335
ENSMUSG00000022960	Donson	Donson	-0.374595	4.01682	0.013094	0.999335
ENSMUSG00000032193	Ldlr	Ldlr	0.483359	5.93997	0.013162	0.999335
ENSMUSG00000032892	Rangrf	Rangrf	-0.434401	5.9449	0.0133653	0.999335
ENSMUSG00000109336	Samd4b	Samd4b	-0.287328	5.55799	0.0136074	0.999335
ENSMUSG00000043252	Tmem64	Tmem64	-0.543042	3.03643	0.0137325	0.999335
ENSMUSG00000009073	Nf2	Nf2	-0.321968	5.01437	0.0138448	0.999335
ENSMUSG00000059013	Sh2d3c	Sh2d3c	0.49155	2.53041	0.0138883	0.999335
ENSMUSG00000032577	Mapkapk3	Mapkapk3	-0.330526	4.89368	0.0141891	0.999335
ENSMUSG00000038170	Pde4dip	Pde4dip	-0.282107	5.39834	0.014478	0.999335
ENSMUSG00000022114	Spry2	Spry2	0.386103	5.28064	0.0144834	0.999335
ENSMUSG00000040270	Bach2	Bach2	-0.509481	2.49202	0.0145049	0.999335
ENSMUSG00000002222	Rmnd5a	Rmnd5a	-0.280038	6.10593	0.0146011	0.999335
ENSMUSG00000064345	mt-Nd2	mt-Nd2	-0.393823	11.7513	0.0146816	0.999335
ENSMUSG00000027615	Hps3	Hps3	0.449443	2.92726	0.0148517	0.999335
ENSMUSG00000027478	Dnmt3b	Dnmt3b	-0.506338	2.96072	0.015132	0.999335
ENSMUSG00000050148	Ubqln2	Ubqln2	-0.371134	5.21218	0.0153988	0.999335
ENSMUSG00000036109	Mbnl3	Mbnl3	-0.317523	5.32475	0.0154264	0.999335
ENSMUSG00000037787	Apopt1	Apopt1	0.304268	6.1397	0.0154536	0.999335
ENSMUSG00000079283	2310009B15Rik	2310009B15Rik	0.39756	5.54786	0.0155754	0.999335
ENSMUSG00000034361	Cpne2	Cpne2	-0.362127	4.19999	0.0157786	0.999335
ENSMUSG00000079426	Arpc4	Arpc4	0.265649	6.90119	0.0158058	0.999335
ENSMUSG00000037649	H2-DMa	H2-DMa	0.574246	4.72537	0.0158586	0.999335
ENSMUSG00000073421	H2-Ab1	H2-Ab1	0.638913	6.91945	0.0160366	0.999335
ENSMUSG00000024759	Atl3	Atl3	-0.285712	5.47809	0.0161256	0.999335
ENSMUSG00000042626	Shc1	Shc1	-0.300771	5.53627	0.0161292	0.999335
ENSMUSG00000023827	Agpat4	Agpat4	0.323899	4.43515	0.0162024	0.999335
ENSMUSG00000028164	Manba	Manba	-0.44171	3.36699	0.0162291	0.999335
ENSMUSG00000025171	Ubtd1	Ubtd1	0.501701	2.47371	0.016528	0.999335
ENSMUSG00000019951	Uhrf1bp1l	Uhrf1bp1l	-0.292625	5.66654	0.0165916	0.999335
ENSMUSG00000029480	Dhx37	Dhx37	-0.39878	3.20595	0.0166091	0.999335
ENSMUSG00000046991	Wdr27	Wdr27	0.471663	2.48716	0.0166932	0.999335
ENSMUSG00000004207	Psap	Psap	-0.324557	7.90171	0.016813	0.999335
ENSMUSG00000035601	Trmt10b	Trmt10b	0.373546	4.46932	0.0168427	0.999335
ENSMUSG00000026709	Dars2	Dars2	-0.318181	5.16875	0.016995	0.999335
ENSMUSG00000030017	Reg3g	Reg3g	-1.01491	6.5475	0.0171068	0.999335
ENSMUSG00000046417	Lrrc75a	Lrrc75a	-0.455836	3.704	0.0171517	0.999335
ENSMUSG00000052837	Junb	Junb	0.347908	8.26342	0.0172247	0.999335
ENSMUSG00000048373	Fgfbp1	Fgfbp1	0.438216	6.85939	0.0172806	0.999335
ENSMUSG00000028995	Fam126a	Fam126a	-0.440488	4.23435	0.0172937	0.999335
ENSMUSG00000019214	Chtf18	Chtf18	-0.454694	4.09248	0.0175416	0.999335
ENSMUSG00000111080	Gm20300	Gm20300	0.390723	3.43993	0.0175822	0.999335
ENSMUSG00000073888	Ccl27a	Ccl27a	0.418033	3.18702	0.0176945	0.999335
ENSMUSG00000096768	Gm47283	Gm47283	-0.606557	8.47477	0.0177648	0.999335
ENSMUSG00000024287	Thoc1	Thoc1	0.352097	4.95359	0.0178804	0.999335
ENSMUSG00000047909	Ankrd16	Ankrd16	0.328165	4.64983	0.0182042	0.999335
ENSMUSG00000044707	Ccnjl	Ccnjl	-0.426845	3.79103	0.0183045	0.999335
ENSMUSG00000056895	Hist3h2ba	Hist3h2ba	0.391178	3.63788	0.0185137	0.999335
ENSMUSG00000029486	Mrpl1	Mrpl1	0.306854	5.81301	0.0186643	0.999335
ENSMUSG00000003863	Ppfia3	Ppfia3	0.410867	3.85448	0.0187262	0.999335
ENSMUSG00000029012	Orc5	Orc5	-0.404032	3.87611	0.0189483	0.999335
ENSMUSG00000030718	Ppme1	Ppme1	-0.285656	5.52312	0.0190585	0.999335
ENSMUSG00000030671	Pde3b	Pde3b	-0.290709	5.1404	0.0192586	0.999335
ENSMUSG00000073478	D730003I15Rik	D730003I15Rik	0.427361	3.21752	0.0192666	0.999335
ENSMUSG00000034023	Fancd2	Fancd2	-0.405685	4.14718	0.0194338	0.999335
ENSMUSG00000040345	Arhgap9	Arhgap9	0.428194	2.46717	0.0196135	0.999335
ENSMUSG00000017677	Wsb1	Wsb1	0.27236	6.89946	0.0199399	0.999335
ENSMUSG00000082361	Btc	Btc	0.384335	3.72434	0.0201537	0.999335
ENSMUSG00000005483	Dnajb1	Dnajb1	0.373031	8.33479	0.0202659	0.999335
ENSMUSG00000024063	Lbh	Lbh	0.415317	4.97967	0.0206142	0.999335
ENSMUSG00000037936	Scarb1	Scarb1	-0.411418	4.02223	0.0210259	0.999335
ENSMUSG00000035397	Klf16	Klf16	0.404213	3.00304	0.0212388	0.999335
ENSMUSG00000022235	Cmbl	Cmbl	0.341109	5.03089	0.0212391	0.999335
ENSMUSG00000024515	Smad4	Smad4	-0.294092	7.5328	0.021254	0.999335
ENSMUSG00000035245	Eogt	Eogt	-0.387623	3.40539	0.0215662	0.999335
ENSMUSG00000068205	Macrod2	Macrod2	-0.365392	4.62601	0.0216978	0.999335
ENSMUSG00000045414	1190002N15Rik	1190002N15Rik	-0.316328	4.58978	0.0220919	0.999335
ENSMUSG00000038722	Bud31	Bud31	-0.298006	5.43723	0.0221902	0.999335
ENSMUSG00000030935	Acsm3	Acsm3	0.335513	4.75281	0.0222729	0.999335
ENSMUSG00000098176	Ccdc166	Ccdc166	-0.404616	3.08522	0.0226369	0.999335
ENSMUSG00000022422	Dscc1	Dscc1	-0.498867	4.65826	0.0227397	0.999335
ENSMUSG00000032563	Mrpl3	Mrpl3	0.490955	2.9261	0.0227459	0.999335
ENSMUSG00000001472	Tcf25	Tcf25	0.407448	5.52526	0.022901	0.999335
ENSMUSG00000041997	Tlk1	Tlk1	-0.278377	6.87524	0.0229734	0.999335
ENSMUSG00000027806	Tsc22d2	Tsc22d2	0.324193	6.34269	0.0230821	0.999335
ENSMUSG00000018974	Sart3	Sart3	-0.313745	5.64109	0.0230928	0.999335
ENSMUSG00000031558	Slit2	Slit2	-0.343126	4.23296	0.0231046	0.999335
ENSMUSG00000002393	Nr2f6	Nr2f6	-0.333409	4.51393	0.0231086	0.999335
ENSMUSG00000074182	Znhit6	Znhit6	0.281743	5.50105	0.0232256	0.999335
ENSMUSG00000005899	Smpd4	Smpd4	-0.30373	5.07266	0.0232679	0.999335
ENSMUSG00000041846	Ppp4r3a	Ppp4r3a	-0.261064	5.84102	0.0234421	0.999335
ENSMUSG00000028634	Hivep3	Hivep3	0.400723	3.55866	0.0236353	0.999335
ENSMUSG00000039100	2006-03-01	2006-03-01	-0.254793	5.98123	0.0238211	0.999335
ENSMUSG00000029378	Areg	Areg	0.390477	7.16867	0.0238816	0.999335
ENSMUSG00000017299	Dnttip1	Dnttip1	-0.506398	3.65502	0.0239508	0.999335
ENSMUSG00000038010	Ccdc138	Ccdc138	-0.388568	3.78654	0.0240912	0.999335
ENSMUSG00000020275	Rel	Rel	0.354882	4.16327	0.0242141	0.999335
ENSMUSG00000041258	Zfp236	Zfp236	-0.311884	4.39951	0.0242798	0.999335
ENSMUSG00000026458	Ppfia4	Ppfia4	0.41892	2.63543	0.0243211	0.999335
ENSMUSG00000071054	Safb	Safb	-0.260839	6.59533	0.024554	0.999335
ENSMUSG00000041801	Phlda3	Phlda3	-0.492943	3.55852	0.024576	0.999335
ENSMUSG00000062995	Ica1	Ica1	0.311361	4.58192	0.0248507	0.999335
ENSMUSG00000021707	Dhfr	Dhfr	-0.285584	6.36564	0.0248816	0.999335
ENSMUSG00000093930	Hmgcs1	Hmgcs1	0.278604	6.56754	0.0249086	0.999335
ENSMUSG00000025408	Ddit3	Ddit3	0.32528	4.98508	0.0250016	0.999335
ENSMUSG00000060475	Wtap	Wtap	0.276818	6.45341	0.025122	0.999335
ENSMUSG00000026932	Nacc2	Nacc2	-0.465998	3.05967	0.0252597	0.999335
ENSMUSG00000003360	Ddx23	Ddx23	-0.261612	5.75102	0.025566	0.999335
ENSMUSG00000062421	Arf2	Arf2	0.310593	4.34468	0.0261527	0.999335
ENSMUSG00000032727	Mier3	Mier3	-0.345606	4.9176	0.0261661	0.999335
ENSMUSG00000002910	Arrdc2	Arrdc2	0.452192	3.49497	0.0262943	0.999335
ENSMUSG00000063714	Sp3os	Sp3os	0.407712	4.94488	0.0263309	0.999335
ENSMUSG00000030539	Sema4b	Sema4b	0.350823	4.39044	0.0269513	0.999335
ENSMUSG00000090862	Rps13	Rps13	0.450319	7.34496	0.0272015	0.999335
ENSMUSG00000036594	H2-Aa	H2-Aa	0.689268	5.68969	0.0273457	0.999335
ENSMUSG00000061393	Acvr2b	Acvr2b	-0.384256	4.05354	0.0273686	0.999335
ENSMUSG00000059834	Sclt1	Sclt1	-0.250845	5.85509	0.0275565	0.999335
ENSMUSG00000022947	Cbr3	Cbr3	0.782437	6.21918	0.0276126	0.999335
ENSMUSG00000029249	Rest	Rest	-0.282899	6.40412	0.0276636	0.999335
ENSMUSG00000055184	Fam72a	Fam72a	0.452115	2.88157	0.0277315	0.999335
ENSMUSG00000025762	Larp1b	Larp1b	-0.355351	6.79049	0.0277591	0.999335
ENSMUSG00000078676	Casc3	Casc3	-0.293937	5.38718	0.0278447	0.999335
ENSMUSG00000021037	Ahsa1	Ahsa1	-0.318856	7.0495	0.0278694	0.999335
ENSMUSG00000022865	Cxadr	Cxadr	0.346822	3.97033	0.027887	0.999335
ENSMUSG00000028702	Rad54l	Rad54l	-0.33093	4.8986	0.0279594	0.999335
ENSMUSG00000032018	Sc5d	Sc5d	0.326896	4.71643	0.0279854	0.999335
ENSMUSG00000038037	Socs1	Socs1	0.537053	2.96622	0.0280275	0.999335
ENSMUSG00000030965	Abraxas2	Abraxas2	0.388211	4.46195	0.0281603	0.999335
ENSMUSG00000040028	Elavl1	Elavl1	-0.249708	7.30713	0.0282588	0.999335
ENSMUSG00000025332	Kdm5c	Kdm5c	0.276546	5.63478	0.0282938	0.999335
ENSMUSG00000060586	H2-Eb1	H2-Eb1	0.693742	6.55709	0.028298	0.999335
ENSMUSG00000033730	Egr3	Egr3	0.636245	2.95968	0.0283079	0.999335
ENSMUSG00000010554	Mettl16	Mettl16	-0.273928	5.94791	0.0283654	0.999335
ENSMUSG00000023909	Paqr4	Paqr4	-0.367164	4.31954	0.0285119	0.999335
ENSMUSG00000115049	Gm49172	Gm49172	-0.44627	2.74247	0.0285772	0.999335
ENSMUSG00000021819	Zswim8	Zswim8	-0.404735	3.84253	0.028628	0.999335
ENSMUSG00000036902	Neto2	Neto2	-0.353983	4.13598	0.0286954	0.999335
ENSMUSG00000024197	Plin3	Plin3	-0.254672	6.5933	0.0286983	0.999335
ENSMUSG00000062931	Zfp938	Zfp938	0.348057	4.02485	0.0287361	0.999335
ENSMUSG00000038116	Phf20	Phf20	-0.28563	5.2073	0.0287371	0.999335
ENSMUSG00000040410	Fbxl4	Fbxl4	-0.381531	2.87162	0.0288646	0.999335
ENSMUSG00000058979	Hdhd5	Hdhd5	-0.333953	3.62213	0.0291219	0.999335
ENSMUSG00000059939	9430015G10Rik	9430015G10Rik	-0.3347	4.52451	0.0291845	0.999335
ENSMUSG00000087679	Tmem250-ps	Tmem250-ps	0.353697	6.67652	0.0293742	0.999335
ENSMUSG00000037573	Tob1	Tob1	0.265686	7.17916	0.0294735	0.999335
ENSMUSG00000001910	Nacc1	Nacc1	-0.269503	5.47933	0.0297138	0.999335
ENSMUSG00000030339	Ltbr	Ltbr	-0.259673	5.57256	0.029719	0.999335
ENSMUSG00000001270	Ckb	Ckb	0.403674	6.67847	0.0298897	0.999335
ENSMUSG00000028397	Kdm4c	Kdm4c	-0.316753	3.95988	0.0300455	0.999335
ENSMUSG00000029233	Srd5a3	Srd5a3	0.323143	4.52149	0.0300786	0.999335
ENSMUSG00000040690	Col16a1	Col16a1	0.451904	2.57802	0.0301032	0.999335
ENSMUSG00000066571	4931406P16Rik	4931406P16Rik	0.408199	4.03966	0.0302247	0.999335
ENSMUSG00000021182	Ccdc88c	Ccdc88c	-0.2947	5.24629	0.0303988	0.999335
ENSMUSG00000000881	Dlg3	Dlg3	0.285545	4.67548	0.0305938	0.999335
ENSMUSG00000024965	Fermt3	Fermt3	0.338688	3.55782	0.0307282	0.999335
ENSMUSG00000019849	Prep	Prep	0.306193	5.01558	0.0309189	0.999335
ENSMUSG00000027531	Impa1	Impa1	0.23785	6.82017	0.0309557	0.999335
ENSMUSG00000002108	Nr1h3	Nr1h3	-0.392409	3.32045	0.0309599	0.999335
ENSMUSG00000071533	Pcnp	Pcnp	-0.32869	5.91391	0.0310949	0.999335
ENSMUSG00000040957	Cables1	Cables1	-0.419971	2.61381	0.0312564	0.999335
ENSMUSG00000094483	Purb	Purb	-0.261192	8.02699	0.0314428	0.999335
ENSMUSG00000028158	Mttp	Mttp	0.401485	3.46381	0.0314689	0.999335
ENSMUSG00000029625	Cpsf4	Cpsf4	-0.270649	4.92195	0.0314879	0.999335
ENSMUSG00000039156	Stim2	Stim2	-0.286536	5.01891	0.031579	0.999335
ENSMUSG00000048154	Kmt2d	Kmt2d	-0.280046	6.72176	0.0315907	0.999335
ENSMUSG00000043501	Lgals2	Lgals2	-0.889497	5.60597	0.031696	0.999335
ENSMUSG00000030588	Yif1b	Yif1b	-0.446131	4.4904	0.0317512	0.999335
ENSMUSG00000028633	Ctps	Ctps	-0.24978	5.23944	0.0318032	0.999335
ENSMUSG00000104116	Gm37296	Gm37296	0.425801	3.08342	0.0318692	0.999335
ENSMUSG00000021697	Depdc1b	Depdc1b	0.373985	3.6398	0.032127	0.999335
ENSMUSG00000063445	Nmral1	Nmral1	-0.32566	5.03965	0.0326548	0.999335
ENSMUSG00000025813	Homer2	Homer2	-0.326722	5.37797	0.032678	0.999335
ENSMUSG00000022820	Ndufb4	Ndufb4	0.476474	4.45515	0.0327219	0.999335
ENSMUSG00000026675	Hsd17b7	Hsd17b7	0.303172	4.36983	0.0327866	0.999335
ENSMUSG00000066979	Bub3	Bub3	-0.376755	5.5367	0.0328967	0.999335
ENSMUSG00000031864	Ints10	Ints10	-0.311021	5.15471	0.032975	0.999335
ENSMUSG00000028468	Rgp1	Rgp1	-0.353891	3.322	0.0330589	0.999335
ENSMUSG00000070287	Slc35g2	Slc35g2	0.453331	3.07954	0.0332713	0.999335
ENSMUSG00000073293	Nudt10	Nudt10	-0.38724	2.92146	0.0332857	0.999335
ENSMUSG00000027291	Vps39	Vps39	-0.392546	3.56086	0.0334112	0.999335
ENSMUSG00000074129	Rpl13a	Rpl13a	-0.331131	7.24002	0.0337016	0.999335
ENSMUSG00000024070	Prkd3	Prkd3	-0.321973	4.88564	0.0338612	0.999335
ENSMUSG00000007411	Mark3	Mark3	-0.227879	6.10523	0.0339351	0.999335
ENSMUSG00000033904	Ccp110	Ccp110	-0.32356	3.90704	0.0342473	0.999335
ENSMUSG00000052656	Rnf103	Rnf103	0.26357	5.81285	0.034292	0.999335
ENSMUSG00000025024	Smndc1	Smndc1	0.243972	6.23091	0.0343621	0.999335
ENSMUSG00000038383	Pigu	Pigu	-0.277427	5.50675	0.0345603	0.999335
ENSMUSG00000029924	Slc37a3	Slc37a3	-0.362262	4.56734	0.0348123	0.999335
ENSMUSG00000028608	0610037L13Rik	0610037L13Rik	0.247417	5.76791	0.0348755	0.999335
ENSMUSG00000035310	Lin54	Lin54	-0.286107	5.81357	0.0348872	0.999335
ENSMUSG00000026189	Pecr	Pecr	-0.472024	3.22792	0.0349332	0.999335
ENSMUSG00000032348	Gsta4	Gsta4	0.30701	7.26372	0.0349811	0.999335
ENSMUSG00000054640	Slc8a1	Slc8a1	-0.410404	2.70715	0.0350329	0.999335
ENSMUSG00000030417	Pdcd5	Pdcd5	0.351496	5.91951	0.0352522	0.999335
ENSMUSG00000031591	Asah1	Asah1	0.259722	5.94238	0.0357148	0.999335
ENSMUSG00000017774	Myo1c	Myo1c	-0.293808	4.6745	0.0358949	0.999335
ENSMUSG00000029217	Tec	Tec	0.342172	4.20516	0.0359448	0.999335
ENSMUSG00000034883	Lrr1	Lrr1	-0.344536	4.30546	0.0359661	0.999335
ENSMUSG00000015837	Sqstm1	Sqstm1	0.280052	5.31741	0.0361465	0.999335
ENSMUSG00000034127	Tspan8	Tspan8	-0.376046	7.87988	0.0361542	0.999335
ENSMUSG00000020522	Mfap3	Mfap3	-0.327834	4.8311	0.0361559	0.999335
ENSMUSG00000074754	Smim26	Smim26	0.470749	5.039	0.0363901	0.999335
ENSMUSG00000075706	Gpx4	Gpx4	-0.357053	6.76134	0.036578	0.999335
ENSMUSG00000116852	1700102H20Rik	1700102H20Rik	0.423843	2.45327	0.0365868	0.999335
ENSMUSG00000036526	Card11	Card11	-0.40419	3.00451	0.0368933	0.999335
ENSMUSG00000036934	4921524J17Rik	4921524J17Rik	0.264443	5.46941	0.0369427	0.999335
ENSMUSG00000039298	Cdk5rap2	Cdk5rap2	-0.252546	6.22669	0.0370042	0.999335
ENSMUSG00000049295	Zfp219	Zfp219	-0.374431	4.32239	0.0370663	0.999335
ENSMUSG00000063659	Zbtb18	Zbtb18	-0.276849	4.50967	0.0371472	0.999335
ENSMUSG00000035266	Helq	Helq	-0.39619	3.79346	0.0372579	0.999335
ENSMUSG00000043279	Trim56	Trim56	-0.263202	5.43894	0.037302	0.999335
ENSMUSG00000060261	Gtf2i	Gtf2i	-0.264376	6.91049	0.0374136	0.999335
ENSMUSG00000023067	Cdkn1a	Cdkn1a	0.322872	5.76032	0.037464	0.999335
ENSMUSG00000005886	Ncoa2	Ncoa2	-0.247436	5.33101	0.0375366	0.999335
ENSMUSG00000003680	Taf6l	Taf6l	0.381525	4.23162	0.037584	0.999335
ENSMUSG00000024830	Rps6kb2	Rps6kb2	0.308661	4.10825	0.0376281	0.999335
ENSMUSG00000090110	Cmc4	Cmc4	0.331819	3.81875	0.0377375	0.999335
ENSMUSG00000029467	Atp2a2	Atp2a2	-0.293388	7.35276	0.0378037	0.999335
ENSMUSG00000071652	Ints5	Ints5	-0.308837	4.5955	0.0379072	0.999335
ENSMUSG00000002058	Unc119	Unc119	0.368592	3.50615	0.0380768	0.999335
ENSMUSG00000021273	Fdft1	Fdft1	0.337414	5.32719	0.0384085	0.999335
ENSMUSG00000033610	Pank1	Pank1	-0.234976	6.10113	0.0385056	0.999335
ENSMUSG00000038712	Mindy1	Mindy1	0.364	5.30376	0.0386243	0.999335
ENSMUSG00000064363	mt-Nd4	mt-Nd4	-0.301192	12.6121	0.0389577	0.999335
ENSMUSG00000096199	Ptrhd1	Ptrhd1	0.378666	5.33762	0.0389804	0.999335
ENSMUSG00000018102	Hist1h2bc	Hist1h2bc	0.317658	6.69326	0.0389948	0.999335
ENSMUSG00000039849	Pcif1	Pcif1	0.259576	5.90873	0.0391213	0.999335
ENSMUSG00000062300	Nectin2	Nectin2	0.253018	5.91547	0.0393092	0.999335
ENSMUSG00000021250	Fos	Fos	0.337872	10.7791	0.0393121	0.999335
ENSMUSG00000038508	Gdf15	Gdf15	0.468693	7.80717	0.0393179	0.999335
ENSMUSG00000027502	Rtf2	Rtf2	0.250268	6.09844	0.0393642	0.999335
ENSMUSG00000024037	Wdr4	Wdr4	-0.281013	4.79117	0.0394336	0.999335
ENSMUSG00000027371	Fahd2a	Fahd2a	0.27237	4.90601	0.0394819	0.999335
ENSMUSG00000026433	Rab29	Rab29	0.333018	3.53762	0.0395916	0.999335
ENSMUSG00000034863	Ano8	Ano8	-0.408973	3.18148	0.0399405	0.999335
ENSMUSG00000061477	Rps7	Rps7	0.583354	5.04651	0.0402009	0.999335
ENSMUSG00000025716	Myo3a	Myo3a	0.436011	2.69861	0.0404119	0.999335
ENSMUSG00000047409	Ctdspl	Ctdspl	-0.293987	5.77166	0.040432	0.999335
ENSMUSG00000002981	Clptm1	Clptm1	-0.271172	6.39951	0.040518	0.999335
ENSMUSG00000067219	Nipal1	Nipal1	0.301553	6.09859	0.0407016	0.999335
ENSMUSG00000028407	Smim27	Smim27	0.682793	4.00199	0.0408016	0.999335
ENSMUSG00000050229	Pigm	Pigm	-0.288632	4.62734	0.0412075	0.999335
ENSMUSG00000003444	Med29	Med29	-0.504171	2.60925	0.0413281	0.999335
ENSMUSG00000085881	Gm15912	Gm15912	0.344052	3.77493	0.0413984	0.999335
ENSMUSG00000034850	Tmem127	Tmem127	-0.280016	4.73206	0.0414494	0.999335
ENSMUSG00000071356	Reg3b	Reg3b	-1.75172	6.79019	0.0415104	0.999335
ENSMUSG00000060579	Fhit	Fhit	0.379301	4.19837	0.0415214	0.999335
ENSMUSG00000028668	Eloa	Eloa	0.358623	3.70938	0.0415915	0.999335
ENSMUSG00000037364	Srrt	Srrt	-0.238574	6.96528	0.0416623	0.999335
ENSMUSG00000032383	Ppib	Ppib	-0.334529	6.74211	0.0416772	0.999335
ENSMUSG00000006127	Inpp5k	Inpp5k	0.318183	4.16613	0.0417404	0.999335
ENSMUSG00000033565	Rbfox2	Rbfox2	-0.258412	5.28951	0.0419112	0.999335
ENSMUSG00000024963	Dnajc4	Dnajc4	0.285863	5.79085	0.0420964	0.999335
ENSMUSG00000054999	Naaladl1	Naaladl1	-0.371977	2.65185	0.0420967	0.999335
ENSMUSG00000097537	2610020C07Rik	2610020C07Rik	0.413277	2.52148	0.0421018	0.999335
ENSMUSG00000026628	Atf3	Atf3	0.554284	9.23059	0.0422242	0.999335
ENSMUSG00000030894	Tpp1	Tpp1	-0.269994	4.94034	0.042326	0.999335
ENSMUSG00000025968	Ndufs1	Ndufs1	-0.264964	5.33879	0.0425424	0.999335
ENSMUSG00000030729	Pgm2l1	Pgm2l1	-0.234684	5.71253	0.0425902	0.999335
ENSMUSG00000024601	Isoc1	Isoc1	-0.246722	6.45536	0.0425938	0.999335
ENSMUSG00000003316	Glg1	Glg1	-0.252493	7.30728	0.0427068	0.999335
ENSMUSG00000056310	Tyw1	Tyw1	-0.266878	4.81744	0.0427094	0.999335
ENSMUSG00000028289	Epha7	Epha7	-0.453451	3.662	0.0427418	0.999335
ENSMUSG00000022788	Fgd4	Fgd4	0.253784	5.0032	0.0429132	0.999335
ENSMUSG00000071180	Smim15	Smim15	0.717075	3.56411	0.0430828	0.999335
ENSMUSG00000021509	Slc25a48	Slc25a48	-0.342737	4.10098	0.0432171	0.999335
ENSMUSG00000028710	Atpaf1	Atpaf1	0.388863	2.61899	0.0432302	0.999335
ENSMUSG00000004394	Tmed4	Tmed4	0.281166	6.20233	0.0432886	0.999335
ENSMUSG00000022351	Sqle	Sqle	0.315221	5.77738	0.0433084	0.999335
ENSMUSG00000002221	Paxip1	Paxip1	-0.255183	5.58201	0.0433239	0.999335
ENSMUSG00000038415	Foxq1	Foxq1	0.445327	4.04231	0.04392	0.999335
ENSMUSG00000045193	Cirbp	Cirbp	0.364171	6.48038	0.0441547	0.999335
ENSMUSG00000023921	Mut	Mut	-0.238393	6.13023	0.044323	0.999335
ENSMUSG00000001666	Ddt	Ddt	0.282557	7.28514	0.0443526	0.999335
ENSMUSG00000039704	Lmbrd2	Lmbrd2	-0.258592	5.31911	0.0444193	0.999335
ENSMUSG00000095677	Dynlt1f	Dynlt1f	-0.371466	6.09639	0.0445624	0.999335
ENSMUSG00000029782	Tmem209	Tmem209	-0.306964	4.9841	0.0446709	0.999335
ENSMUSG00000001366	Fbxo9	Fbxo9	0.261634	5.50367	0.0447347	0.999335
ENSMUSG00000031818	Cox4i1	Cox4i1	-0.301733	10.4714	0.0447883	0.999335
ENSMUSG00000039089	L3mbtl3	L3mbtl3	-0.315125	4.1113	0.0448336	0.999335
ENSMUSG00000054499	Dedd2	Dedd2	-0.299116	4.58195	0.0449798	0.999335
ENSMUSG00000106943	Dancr	Dancr	0.346782	4.72165	0.0450619	0.999335
ENSMUSG00000040945	Rcc2	Rcc2	-0.22171	6.50824	0.0451538	0.999335
ENSMUSG00000039850	Endov	Endov	0.314221	4.0897	0.0453069	0.999335
ENSMUSG00000035342	Lzts2	Lzts2	-0.292387	5.84603	0.0453354	0.999335
ENSMUSG00000012296	Tjap1	Tjap1	-0.33104	4.15333	0.0453993	0.999335
ENSMUSG00000032306	Mpi	Mpi	0.253944	4.91903	0.0455499	0.999335
ENSMUSG00000059975	Zfp74	Zfp74	-0.377392	3.19231	0.0456904	0.999335
ENSMUSG00000049504	Proser1	Proser1	-0.272525	4.76643	0.0457224	0.999335
ENSMUSG00000117113	CT010445.1	CT010445.1	-0.427668	2.6758	0.0460254	0.999335
ENSMUSG00000097772	5430416N02Rik	5430416N02Rik	0.291158	5.73048	0.0460392	0.999335
ENSMUSG00000061950	Ppp4r1	Ppp4r1	-0.285005	4.55323	0.0461451	0.999335
ENSMUSG00000027255	Arfgap2	Arfgap2	-0.400011	3.62099	0.0464897	0.999335
ENSMUSG00000029344	Tpst2	Tpst2	-0.305985	4.51079	0.0465401	0.999335
ENSMUSG00000021670	Hmgcr	Hmgcr	0.238333	6.49373	0.0465873	0.999335
ENSMUSG00000039230	Tbcd	Tbcd	-0.292421	4.18545	0.0465901	0.999335
ENSMUSG00000026121	Sema4c	Sema4c	0.325457	3.5179	0.0467351	0.999335
ENSMUSG00000022802	Lmln	Lmln	-0.338587	3.38193	0.0467738	0.999335
ENSMUSG00000025314	Ptprj	Ptprj	-0.338142	4.30976	0.0468863	0.999335
ENSMUSG00000027430	Dtd1	Dtd1	0.246114	5.8616	0.0469422	0.999335
ENSMUSG00000055675	Kbtbd11	Kbtbd11	-0.385594	3.58451	0.0470905	0.999335
ENSMUSG00000060260	Pwwp2b	Pwwp2b	0.342636	3.50926	0.0473011	0.999335
ENSMUSG00000028411	Aptx	Aptx	0.433336	3.17822	0.0475253	0.999335
ENSMUSG00000032221	Mns1	Mns1	-0.263917	4.94493	0.0478432	0.999335
ENSMUSG00000021143	Pacs2	Pacs2	-0.303251	3.98797	0.0479628	0.999335
ENSMUSG00000055013	Agap1	Agap1	-0.247675	6.48243	0.0480049	0.999335
ENSMUSG00000033847	Pla2g4c	Pla2g4c	0.706645	2.95203	0.0480648	0.999335
ENSMUSG00000024610	Cd74	Cd74	0.580158	8.53668	0.0481925	0.999335
ENSMUSG00000067235	H2-Q10	H2-Q10	0.424739	3.15014	0.0481975	0.999335
ENSMUSG00000039656	Rxrb	Rxrb	-0.276784	5.44334	0.048208	0.999335
ENSMUSG00000060036	Rpl3	Rpl3	0.385129	8.30175	0.0483045	0.999335
ENSMUSG00000033256	Shf	Shf	-0.404326	4.15812	0.0483573	0.999335
ENSMUSG00000009470	Tnpo1	Tnpo1	-0.279771	6.42949	0.0483715	0.999335
ENSMUSG00000040158	Tax1bp3	Tax1bp3	0.256142	6.10106	0.0485048	0.999335
ENSMUSG00000031666	Rbl2	Rbl2	0.310744	4.06729	0.0485074	0.999335
ENSMUSG00000066441	Rdh11	Rdh11	0.294805	5.32829	0.0485979	0.999335
ENSMUSG00000026413	Pkp1	Pkp1	-0.299813	4.34479	0.0487498	0.999335
ENSMUSG00000043940	Wdfy3	Wdfy3	-0.273661	4.93075	0.048897	0.999335
ENSMUSG00000037805	Rpl10a	Rpl10a	0.345739	7.26936	0.0489334	0.999335
ENSMUSG00000006411	Nectin4	Nectin4	0.391499	2.50954	0.0489589	0.999335
ENSMUSG00000003435	Supt5	Supt5	0.428588	4.72021	0.0490428	0.999335
ENSMUSG00000025764	Jade1	Jade1	-0.304899	6.43749	0.0491361	0.999335
ENSMUSG00000034292	Traf3ip1	Traf3ip1	-0.273247	4.68722	0.0497043	0.999335
ENSMUSG00000058546	Rpl23a	Rpl23a	0.512113	3.08785	0.0497398	0.999335
ENSMUSG00000043587	Pxylp1	Pxylp1	-0.238972	5.67005	0.0497712	0.999335
ENSMUSG00000043421	Hilpda	Hilpda	0.324603	4.88487	0.0498251	0.999335
ENSMUSG00000032375	Aph1b	Aph1b	0.441858	3.23478	0.0498413	0.999335
ENSMUSG00000028962	Slc4a2	Slc4a2	-0.345964	4.48208	0.0499103	0.999335
ENSMUSG00000028578	Caap1	Caap1	0.242323	5.29231	0.0502143	0.999335
ENSMUSG00000030516	Tjp1	Tjp1	-0.236656	5.32879	0.0503279	0.999335
ENSMUSG00000041688	Amot	Amot	-0.262801	5.71886	0.0504179	0.999335
ENSMUSG00000031349	Nsdhl	Nsdhl	0.288814	4.88766	0.0504724	0.999335
ENSMUSG00000038774	Ascc3	Ascc3	0.306044	6.07247	0.0508205	0.999335
ENSMUSG00000020964	Sel1l	Sel1l	-0.239732	5.95926	0.051019	0.999335
ENSMUSG00000024942	Capn1	Capn1	-0.312892	6.38928	0.0514702	0.999335
ENSMUSG00000037887	Dusp8	Dusp8	0.35172	4.81853	0.0514872	0.999335
ENSMUSG00000043467	Zbtb37	Zbtb37	-0.372017	2.79076	0.0515147	0.999335
ENSMUSG00000054951	9130008F23Rik	9130008F23Rik	0.280816	5.76389	0.0520955	0.999335
ENSMUSG00000027131	Emc4	Emc4	-0.475413	3.34565	0.0521019	0.999335
ENSMUSG00000000531	Grasp	Grasp	0.360515	3.84506	0.0524154	0.999335
ENSMUSG00000018821	Avpi1	Avpi1	0.367185	5.25015	0.052565	0.999335
ENSMUSG00000002748	Baz1b	Baz1b	-0.26478	7.74885	0.0529233	0.999335
ENSMUSG00000037674	Rfx7	Rfx7	-0.229393	5.95316	0.0532666	0.999335
ENSMUSG00000024050	Wiz	Wiz	-0.234709	5.24191	0.0534018	0.999335
ENSMUSG00000039911	Spsb1	Spsb1	0.479204	3.03378	0.0534074	0.999335
ENSMUSG00000020801	Med31	Med31	0.292234	5.72071	0.0536141	0.999335
ENSMUSG00000025402	Nab2	Nab2	0.365981	2.49271	0.0541892	0.999335
ENSMUSG00000031934	Panx1	Panx1	-0.301217	4.23117	0.0541897	0.999335
ENSMUSG00000029699	Ssc4d	Ssc4d	0.397188	2.77022	0.0542303	0.999335
ENSMUSG00000048000	Gigyf2	Gigyf2	-0.233441	6.6312	0.0542684	0.999335
ENSMUSG00000097850	4631405K08Rik	4631405K08Rik	0.440229	2.78611	0.0543881	0.999335
ENSMUSG00000019505	Ubb	Ubb	-0.376282	9.8285	0.0545942	0.999335
ENSMUSG00000007080	Pole	Pole	-0.34798	5.13412	0.0546384	0.999335
ENSMUSG00000025257	Ribc1	Ribc1	0.346052	3.41401	0.0546812	0.999335
ENSMUSG00000096544	Gm4617	Gm4617	0.429512	2.70452	0.0547104	0.999335
ENSMUSG00000024831	Ighmbp2	Ighmbp2	-0.368903	3.46871	0.0549427	0.999335
ENSMUSG00000018651	Tada2a	Tada2a	-0.283043	5.05114	0.055115	0.999335
ENSMUSG00000019054	Fis1	Fis1	0.300734	7.99278	0.0552511	0.999335
ENSMUSG00000053819	Camk2d	Camk2d	-0.230468	6.25467	0.0556581	0.999335
ENSMUSG00000001604	Tcea3	Tcea3	0.336344	5.7867	0.0557493	0.999335
ENSMUSG00000028996	Rbp7	Rbp7	0.414263	3.51081	0.0562229	0.999335
ENSMUSG00000039414	Heatr5b	Heatr5b	-0.366971	3.05323	0.0562927	0.999335
ENSMUSG00000021589	Rhobtb3	Rhobtb3	-0.250751	4.70712	0.0563734	0.999335
ENSMUSG00000059070	Rpl18	Rpl18	-0.401339	9.95225	0.0565939	0.999335
ENSMUSG00000028613	Lrp8	Lrp8	-0.329922	3.09383	0.0566012	0.999335
ENSMUSG00000038286	Bphl	Bphl	0.229779	6.51219	0.0566129	0.999335
ENSMUSG00000029291	Rufy3	Rufy3	-0.283702	5.05111	0.0567918	0.999335
ENSMUSG00000027668	Mfn1	Mfn1	-0.246721	5.40864	0.0568348	0.999335
ENSMUSG00000003308	Keap1	Keap1	-0.280895	4.75621	0.0575644	0.999335
ENSMUSG00000093904	Tomm20	Tomm20	-0.262736	5.58994	0.0576299	0.999335
ENSMUSG00000035545	Leng8	Leng8	-0.378349	4.54084	0.0579616	0.999335
ENSMUSG00000008435	Rdh13	Rdh13	0.291753	4.25748	0.0581003	0.999335
ENSMUSG00000026035	Ppil3	Ppil3	0.301317	5.51519	0.0581635	0.999335
ENSMUSG00000051483	Cbr1	Cbr1	0.436596	7.98685	0.0583067	0.999335
ENSMUSG00000056851	Pcbp2	Pcbp2	-0.293412	5.88324	0.0583694	0.999335
ENSMUSG00000044148	1810030O07Rik	1810030O07Rik	0.252883	5.01269	0.0585323	0.999335
ENSMUSG00000039878	Slc39a5	Slc39a5	-0.374498	4.19685	0.0589424	0.999335
ENSMUSG00000031447	Lamp1	Lamp1	0.313029	6.79799	0.0589608	0.999335
ENSMUSG00000004043	Stat5a	Stat5a	-0.353345	3.05357	0.0590053	0.999335
ENSMUSG00000033272	Slc35a4	Slc35a4	-0.248166	5.61932	0.0590338	0.999335
ENSMUSG00000001755	Coasy	Coasy	0.225808	5.59406	0.0590896	0.999335
ENSMUSG00000032369	Plscr1	Plscr1	0.201206	6.41202	0.0592318	0.999335
ENSMUSG00000025220	Mgea5	Mgea5	-0.250033	5.61916	0.0593477	0.999335
ENSMUSG00000026596	Abl2	Abl2	-0.293896	4.01767	0.0593569	0.999335
ENSMUSG00000064145	Arih2	Arih2	-0.261237	4.74096	0.0593765	0.999335
ENSMUSG00000024480	Ap3s1	Ap3s1	-0.205858	5.94231	0.0594944	0.999335
ENSMUSG00000024505	Dtwd2	Dtwd2	-0.370695	2.5895	0.0595097	0.999335
ENSMUSG00000044033	Ccdc141	Ccdc141	-0.378142	2.6793	0.0595927	0.999335
ENSMUSG00000032231	Anxa2	Anxa2	0.270516	7.42169	0.059599	0.999335
ENSMUSG00000020758	Itgb4	Itgb4	-0.264028	5.66377	0.0598287	0.999335
ENSMUSG00000019822	Smpd2	Smpd2	0.267887	4.86925	0.0598751	0.999335
ENSMUSG00000037386	Rims2	Rims2	1.22292	3.40069	0.059957	0.999335
ENSMUSG00000019087	Atp6ap1	Atp6ap1	-0.24679	5.27945	0.0602052	0.999335
ENSMUSG00000025437	Usp33	Usp33	0.245282	4.84434	0.0603808	0.999335
ENSMUSG00000033769	Exoc6b	Exoc6b	0.222589	5.11305	0.0604682	0.999335
ENSMUSG00000039512	Uhrf1bp1	Uhrf1bp1	-0.453986	3.23077	0.0605558	0.999335
ENSMUSG00000022971	Ifnar2	Ifnar2	0.346555	2.63857	0.0605671	0.999335
ENSMUSG00000038291	Snx25	Snx25	-0.398245	3.2532	0.0606395	0.999335
ENSMUSG00000030452	Nipa2	Nipa2	0.23521	6.19376	0.0608135	0.999335
ENSMUSG00000018570	2810408A11Rik	2810408A11Rik	0.343587	4.20855	0.0608151	0.999335
ENSMUSG00000030058	Copg1	Copg1	-0.317269	4.10434	0.0608234	0.999335
ENSMUSG00000038069	Cdkn2aip	Cdkn2aip	0.233672	5.23647	0.0609844	0.999335
ENSMUSG00000038365	Fbxo25	Fbxo25	0.454003	4.00385	0.0613278	0.999335
ENSMUSG00000028447	Dctn3	Dctn3	-0.350508	5.20112	0.0614239	0.999335
ENSMUSG00000032978	Guca2b	Guca2b	0.332967	4.90636	0.0615514	0.999335
ENSMUSG00000051235	Gen1	Gen1	-0.280111	4.99994	0.0617763	0.999335
ENSMUSG00000042605	Atxn2	Atxn2	-0.256022	6.20751	0.0617898	0.999335
ENSMUSG00000029343	Crybb1	Crybb1	0.392221	3.77468	0.0619275	0.999335
ENSMUSG00000029364	Wsb2	Wsb2	0.334607	2.92381	0.0621854	0.999335
ENSMUSG00000047675	Rps8	Rps8	-0.345743	10.4248	0.0625463	0.999335
ENSMUSG00000009828	Ick	Ick	0.3128	4.82098	0.0626356	0.999335
ENSMUSG00000024713	Pcsk5	Pcsk5	-0.292039	4.02168	0.0627136	0.999335
ENSMUSG00000055723	Rras2	Rras2	-0.224741	4.99521	0.0627828	0.999335
ENSMUSG00000095567	Noc2l	Noc2l	-0.318374	4.57628	0.0632952	0.999335
ENSMUSG00000031060	Rbm10	Rbm10	-0.261851	5.89477	0.0635047	0.999335
ENSMUSG00000027761	Aadac	Aadac	-0.348379	6.33258	0.0636006	0.999335
ENSMUSG00000043782	Bicdl2	Bicdl2	-0.432449	3.80108	0.0637342	0.999335
ENSMUSG00000058291	Zfp68	Zfp68	0.237239	5.04165	0.0638074	0.999335
ENSMUSG00000058454	Dhcr7	Dhcr7	0.246608	6.15571	0.0639158	0.999335
ENSMUSG00000059810	Rgs3	Rgs3	-0.259623	4.68072	0.063998	0.999335
ENSMUSG00000116564	Riok2	Riok2	0.308096	3.61396	0.0640401	0.999335
ENSMUSG00000006731	B4galnt1	B4galnt1	-0.33802	3.56575	0.0642138	0.999335
ENSMUSG00000024122	Pdpk1	Pdpk1	-0.210367	5.89741	0.0642735	0.999335
ENSMUSG00000031813	Mvb12a	Mvb12a	0.254533	7.00184	0.064344	0.999335
ENSMUSG00000055148	Klf2	Klf2	0.398818	6.957	0.0645384	0.999335
ENSMUSG00000062949	Atp11c	Atp11c	-0.267493	4.59097	0.0648635	0.999335
ENSMUSG00000091896	Ube2d2a	Ube2d2a	-0.280418	4.5004	0.0649056	0.999335
ENSMUSG00000031803	B3gnt3	B3gnt3	-0.247318	5.12926	0.0649537	0.999335
ENSMUSG00000019338	Zfp687	Zfp687	-0.341909	3.85088	0.0650614	0.999335
ENSMUSG00000064370	mt-Cytb	mt-Cytb	-0.257629	13.6327	0.0651103	0.999335
ENSMUSG00000053286	Trmt1l	Trmt1l	-0.239542	5.1646	0.0651942	0.999335
ENSMUSG00000020402	Vdac1	Vdac1	0.228846	8.60604	0.0652213	0.999335
ENSMUSG00000026384	Ptpn4	Ptpn4	-0.23512	4.89358	0.0653726	0.999335
ENSMUSG00000057143	Trim12c	Trim12c	-0.32152	3.75581	0.0656254	0.999335
ENSMUSG00000039781	Cep131	Cep131	-0.331524	3.70895	0.0656282	0.999335
ENSMUSG00000012535	Tnpo3	Tnpo3	-0.242957	5.29839	0.0656453	0.999335
ENSMUSG00000038538	Ubn2	Ubn2	-0.223159	6.63633	0.0657029	0.999335
ENSMUSG00000073702	Rpl31	Rpl31	0.414006	5.66594	0.0657492	0.999335
ENSMUSG00000007872	Id3	Id3	0.387223	7.54248	0.0657609	0.999335
ENSMUSG00000024290	Rock1	Rock1	-0.231061	8.055	0.0658385	0.999335
ENSMUSG00000015970	Chdh	Chdh	0.395685	2.92341	0.065842	0.999335
ENSMUSG00000074218	Cox7a1	Cox7a1	0.555744	3.27721	0.0658646	0.999335
ENSMUSG00000036611	Eepd1	Eepd1	-0.352322	2.55337	0.0659933	0.999335
ENSMUSG00000003814	Calr	Calr	-0.253899	9.42429	0.0661928	0.999335
ENSMUSG00000055629	B4galnt4	B4galnt4	-0.319463	3.36117	0.0665383	0.999335
ENSMUSG00000040943	Tet2	Tet2	0.265503	4.8734	0.0668186	0.999335
ENSMUSG00000029032	Arhgef16	Arhgef16	-0.255575	5.27166	0.0670457	0.999335
ENSMUSG00000015869	Prpsap1	Prpsap1	0.277309	4.83194	0.0670862	0.999335
ENSMUSG00000021068	Nin	Nin	-0.292761	3.93045	0.0672651	0.999335
ENSMUSG00000021400	Wrnip1	Wrnip1	-0.283641	4.7341	0.067562	0.999335
ENSMUSG00000037971	1110032A03Rik	1110032A03Rik	0.22617	5.12293	0.0677543	0.999335
ENSMUSG00000027845	Dclre1b	Dclre1b	-0.338717	2.63802	0.068345	0.999335
ENSMUSG00000031728	Zfp821	Zfp821	0.275302	4.31793	0.0686401	0.999335
ENSMUSG00000089876	Tmem102	Tmem102	-0.353776	4.82752	0.0686424	0.999335
ENSMUSG00000020482	Ccdc117	Ccdc117	-0.25208	4.91549	0.0689312	0.999335
ENSMUSG00000048249	Crebrf	Crebrf	0.399091	4.7189	0.0689318	0.999335
ENSMUSG00000047371	Zfp768	Zfp768	0.281862	4.25712	0.0689404	0.999335
ENSMUSG00000003420	Fcgrt	Fcgrt	-0.316861	3.86914	0.0692569	0.999335
ENSMUSG00000090290	Tarbp1	Tarbp1	-0.303706	3.68873	0.0694322	0.999335
ENSMUSG00000032475	Nck1	Nck1	0.226445	5.57794	0.0694985	0.999335
ENSMUSG00000071302	2610044O15Rik8	2610044O15Rik8	0.300983	3.94719	0.0695723	0.999335
ENSMUSG00000028977	Casz1	Casz1	0.217548	5.74846	0.0695734	0.999335
ENSMUSG00000024232	Bambi	Bambi	0.41891	4.20851	0.069682	0.999335
ENSMUSG00000034765	Dusp5	Dusp5	0.323971	4.60224	0.0697709	0.999335
ENSMUSG00000048546	Tob2	Tob2	0.21763	6.31687	0.0698739	0.999335
ENSMUSG00000037499	Nenf	Nenf	0.250516	6.33116	0.0699326	0.999335
ENSMUSG00000042306	S100a14	S100a14	0.374769	4.06712	0.069959	0.999335
ENSMUSG00000059995	Atxn7l3	Atxn7l3	-0.23826	5.23331	0.0699937	0.999335
ENSMUSG00000027079	Clp1	Clp1	0.253815	4.44112	0.0700684	0.999335
ENSMUSG00000029722	Agfg2	Agfg2	0.386149	4.51086	0.0702205	0.999335
ENSMUSG00000041362	Shtn1	Shtn1	0.269237	5.52249	0.0703095	0.999335
ENSMUSG00000032571	Pik3r4	Pik3r4	-0.258512	4.09442	0.0703956	0.999335
ENSMUSG00000042622	Maff	Maff	0.36563	3.75183	0.0706177	0.999335
ENSMUSG00000116673	A630089N07Rik	A630089N07Rik	0.328361	3.61286	0.0706472	0.999335
ENSMUSG00000038902	Pogz	Pogz	-0.256407	4.96757	0.0708303	0.999335
ENSMUSG00000022064	Pibf1	Pibf1	0.265631	6.44071	0.0708578	0.999335
ENSMUSG00000024843	Chka	Chka	0.312372	5.53664	0.0708628	0.999335
ENSMUSG00000091264	Smim13	Smim13	0.254007	4.35902	0.0709114	0.999335
ENSMUSG00000021023	1110008L16Rik	1110008L16Rik	0.228006	5.27702	0.0712779	0.999335
ENSMUSG00000035356	Nfkbiz	Nfkbiz	0.24312	6.41764	0.0714303	0.999335
ENSMUSG00000038121	Fam210a	Fam210a	0.280891	4.20284	0.0715013	0.999335
ENSMUSG00000041420	Meis3	Meis3	-0.333791	2.70123	0.0716837	0.999335
ENSMUSG00000032478	Nme6	Nme6	-0.228163	5.01246	0.071719	0.999335
ENSMUSG00000024867	Pip5k1b	Pip5k1b	0.272027	6.40097	0.0723528	0.999335
ENSMUSG00000097503	3110045C21Rik	3110045C21Rik	0.326031	2.60914	0.0725923	0.999335
ENSMUSG00000037933	Bicd2	Bicd2	-0.286859	4.17846	0.0730418	0.999335
ENSMUSG00000038619	Ensa	Ensa	0.200579	6.3228	0.0731081	0.999335
ENSMUSG00000057230	Aak1	Aak1	-0.220364	5.03832	0.0733003	0.999335
ENSMUSG00000058672	Tubb2a	Tubb2a	0.388863	5.45551	0.0735134	0.999335
ENSMUSG00000031232	Magt1	Magt1	-0.203718	7.70348	0.0735694	0.999335
ENSMUSG00000043683	Fem1a	Fem1a	-0.33359	4.49954	0.0736107	0.999335
ENSMUSG00000056536	Pign	Pign	0.321968	3.49422	0.0737782	0.999335
ENSMUSG00000014498	Ankrd52	Ankrd52	-0.31972	2.94162	0.0740308	0.999335
ENSMUSG00000021171	Esyt2	Esyt2	-0.21448	5.9263	0.0740517	0.999335
ENSMUSG00000028114	Mettl14	Mettl14	-0.245853	4.49284	0.0740596	0.999335
ENSMUSG00000044674	Fzd1	Fzd1	-0.295648	4.28304	0.0741377	0.999335
ENSMUSG00000040729	Cep126	Cep126	0.341851	3.19111	0.074338	0.999335
ENSMUSG00000031365	Zfp275	Zfp275	-0.33132	3.57903	0.0744638	0.999335
ENSMUSG00000022136	Dnajc3	Dnajc3	-0.228183	7.14943	0.0745434	0.999335
ENSMUSG00000030695	Aldoa	Aldoa	0.312418	7.28344	0.0745446	0.999335
ENSMUSG00000046138	9930021J03Rik	9930021J03Rik	-0.206321	6.22045	0.074618	0.999335
ENSMUSG00000026078	Pdcl3	Pdcl3	0.22943	6.45636	0.0747309	0.999335
ENSMUSG00000024357	Sil1	Sil1	0.345892	2.42626	0.0749084	0.999335
ENSMUSG00000085492	Trmt61b	Trmt61b	0.321643	2.82746	0.0750187	0.999335
ENSMUSG00000022533	Atp13a3	Atp13a3	-0.209347	7.33062	0.0750741	0.999335
ENSMUSG00000025575	Cant1	Cant1	-0.211617	6.36099	0.0751237	0.999335
ENSMUSG00000015214	Mtmr1	Mtmr1	-0.275532	4.17319	0.0752516	0.999335
ENSMUSG00000023262	Acy1	Acy1	-0.291854	3.77902	0.0752714	0.999335
ENSMUSG00000079658	Eloc	Eloc	0.272374	7.49027	0.0754122	0.999335
ENSMUSG00000015932	Dstn	Dstn	0.435313	7.88476	0.0759227	0.999335
ENSMUSG00000021367	Edn1	Edn1	0.434598	7.73744	0.0759722	0.999335
ENSMUSG00000019917	2010-09-01	2010-09-01	0.246021	5.26882	0.0760626	0.999335
ENSMUSG00000045594	Glb1	Glb1	-0.217375	5.88849	0.0760922	0.999335
ENSMUSG00000038900	Rpl12	Rpl12	-0.260427	5.21896	0.076094	0.999335
ENSMUSG00000100680	1810044D09Rik	1810044D09Rik	0.414915	3.60928	0.0761919	0.999335
ENSMUSG00000044768	D1Ertd622e	D1Ertd622e	-0.234873	4.56892	0.0762333	0.999335
ENSMUSG00000028664	Ephb2	Ephb2	-0.21069	6.47178	0.0762412	0.999335
ENSMUSG00000034248	Slc25a37	Slc25a37	-0.2115	5.40606	0.0762787	0.999335
ENSMUSG00000118100	AC132253.4	AC132253.4	0.353514	2.41009	0.0764634	0.999335
ENSMUSG00000028763	Hspg2	Hspg2	-0.285492	3.39525	0.0767554	0.999335
ENSMUSG00000034333	Zbed4	Zbed4	-0.259947	4.099	0.0768133	0.999335
ENSMUSG00000037300	Ttc13	Ttc13	-0.252214	5.22867	0.0768485	0.999335
ENSMUSG00000060548	Tnfrsf19	Tnfrsf19	0.356708	2.82073	0.0768755	0.999335
ENSMUSG00000024603	Dctn4	Dctn4	0.285251	6.09744	0.0769168	0.999335
ENSMUSG00000006134	Crkl	Crkl	-0.270288	4.86209	0.0770096	0.999335
ENSMUSG00000026502	Desi2	Desi2	-0.25226	6.456	0.0770847	0.999335
ENSMUSG00000038949	Cnst	Cnst	-0.269708	3.85337	0.0771881	0.999335
ENSMUSG00000043716	Rpl7	Rpl7	-0.367052	9.82147	0.0773155	0.999335
ENSMUSG00000038838	Vars2	Vars2	-0.333687	2.80484	0.0773738	0.999335
ENSMUSG00000024142	Mlst8	Mlst8	-0.343569	3.8822	0.07772	0.999335
ENSMUSG00000066643	Wdr35	Wdr35	0.339704	2.44914	0.0777235	0.999335
ENSMUSG00000021131	Erh	Erh	-0.340238	7.24176	0.0779127	0.999335
ENSMUSG00000021774	Ube2e1	Ube2e1	0.371362	3.12698	0.0780915	0.999335
ENSMUSG00000026519	Tmem63a	Tmem63a	-0.205812	5.99145	0.0781023	0.999335
ENSMUSG00000098178	Gm42418	Gm42418	-0.407693	5.14683	0.0781569	0.999335
ENSMUSG00000056666	Retsat	Retsat	-0.247226	5.35916	0.0782615	0.999335
ENSMUSG00000020105	Lrig3	Lrig3	-0.25605	6.29893	0.0782657	0.999335
ENSMUSG00000038417	Fig4	Fig4	-0.275122	3.55798	0.0783279	0.999335
ENSMUSG00000021552	Gkap1	Gkap1	-0.295914	4.97194	0.0786131	0.999335
ENSMUSG00000033906	Zdhhc15	Zdhhc15	-0.310211	3.58353	0.0786344	0.999335
ENSMUSG00000078656	Vps25	Vps25	0.348137	2.38644	0.0787259	0.999335
ENSMUSG00000029575	Mmab	Mmab	0.308395	4.08733	0.0787299	0.999335
ENSMUSG00000035439	Haus8	Haus8	-0.215255	5.62368	0.0788388	0.999335
ENSMUSG00000025231	Sufu	Sufu	-0.332726	3.43832	0.0789055	0.999335
ENSMUSG00000079509	Zfx	Zfx	0.310329	4.01381	0.0789542	0.999335
ENSMUSG00000030824	Nucb1	Nucb1	-0.356361	3.30992	0.079076	0.999335
ENSMUSG00000029570	Lfng	Lfng	-0.311569	4.75109	0.0791531	0.999335
ENSMUSG00000089917	Uckl1	Uckl1	0.234401	5.04466	0.0793733	0.999335
ENSMUSG00000028689	Ccdc163	Ccdc163	0.222419	4.65425	0.0805	0.999335
ENSMUSG00000029060	Mib2	Mib2	-0.307045	3.02539	0.0805219	0.999335
ENSMUSG00000060090	Rp2	Rp2	0.233949	4.91907	0.0805427	0.999335
ENSMUSG00000043323	Fbrsl1	Fbrsl1	-0.221359	4.74929	0.0806113	0.999335
ENSMUSG00000004071	Cdip1	Cdip1	0.223509	5.07556	0.0806506	0.999335
ENSMUSG00000029621	Arpc1a	Arpc1a	0.245545	7.18816	0.0807185	0.999335
ENSMUSG00000024622	Hmgxb3	Hmgxb3	0.322258	3.91873	0.080752	0.999335
ENSMUSG00000028330	Ncbp1	Ncbp1	0.299525	4.33042	0.0807735	0.999335
ENSMUSG00000031327	Chic1	Chic1	0.255585	4.54486	0.0808344	0.999335
ENSMUSG00000031950	Gabarapl2	Gabarapl2	0.240287	5.03283	0.0809437	0.999335
ENSMUSG00000034032	Rpap1	Rpap1	-0.27292	4.36853	0.0809752	0.999335
ENSMUSG00000024782	Ak3	Ak3	0.32849	3.25489	0.081053	0.999335
ENSMUSG00000117485	AC132455.2	AC132455.2	0.252928	5.53254	0.0812171	0.999335
ENSMUSG00000035722	Abca7	Abca7	0.330127	2.63874	0.081219	0.999335
ENSMUSG00000073633	Fbxo36	Fbxo36	0.274353	3.66817	0.0812577	0.999335
ENSMUSG00000019992	Mtfr2	Mtfr2	0.375025	3.19421	0.081712	0.999335
ENSMUSG00000022286	Grhl2	Grhl2	-0.231473	5.49257	0.0817178	0.999335
ENSMUSG00000074576	Mocs3	Mocs3	-0.278392	3.67356	0.0823294	0.999335
ENSMUSG00000042410	Agps	Agps	-0.207485	5.68841	0.0823307	0.999335
ENSMUSG00000038212	Mfsd14b	Mfsd14b	-0.226058	5.53723	0.0824183	0.999335
ENSMUSG00000037553	Zdhhc18	Zdhhc18	-0.31783	3.12146	0.0827015	0.999335
ENSMUSG00000028467	Gba2	Gba2	-0.347238	2.57201	0.082808	0.999335
ENSMUSG00000028207	Asph	Asph	-0.244591	5.59352	0.0828263	0.999335
ENSMUSG00000023057	Fabp2	Fabp2	-0.330281	7.23845	0.0828791	0.999335
ENSMUSG00000068551	Zfp467	Zfp467	0.291533	4.70103	0.0829818	0.999335
ENSMUSG00000066621	Tecpr1	Tecpr1	0.296978	4.38331	0.0830322	0.999335
ENSMUSG00000069601	Ank3	Ank3	0.212917	5.45942	0.0830649	0.999335
ENSMUSG00000030869	Ndufab1	Ndufab1	0.28682	7.74293	0.0832872	0.999335
ENSMUSG00000070705	Eid2b	Eid2b	0.284528	3.19905	0.0833408	0.999335
ENSMUSG00000030557	Mef2a	Mef2a	0.357324	3.36257	0.0836045	0.999335
ENSMUSG00000024941	Scyl1	Scyl1	-0.26346	4.29434	0.0837335	0.999335
ENSMUSG00000033075	Senp1	Senp1	-0.247829	5.46554	0.0837378	0.999335
ENSMUSG00000032737	Inppl1	Inppl1	-0.263234	4.89422	0.0837412	0.999335
ENSMUSG00000062510	Nsl1	Nsl1	-0.252572	4.58553	0.0837467	0.999335
ENSMUSG00000037455	Slc18b1	Slc18b1	-0.223737	4.46709	0.0838676	0.999335
ENSMUSG00000006281	Tep1	Tep1	0.245042	5.57079	0.0839762	0.999335
ENSMUSG00000020895	Tmem107	Tmem107	-0.234965	5.93428	0.0841951	0.999335
ENSMUSG00000031388	Naa10	Naa10	-0.352363	3.31017	0.0842336	0.999335
ENSMUSG00000057594	Arl16	Arl16	0.279837	4.23926	0.0843986	0.999335
ENSMUSG00000030641	Ddias	Ddias	-0.265709	4.37838	0.0844682	0.999335
ENSMUSG00000014767	Tbp	Tbp	-0.27119	4.29474	0.0845184	0.999335
ENSMUSG00000028128	F3	F3	0.412561	4.85419	0.0845432	0.999335
ENSMUSG00000063524	Eno1	Eno1	-0.250264	6.15729	0.0847347	0.999335
ENSMUSG00000022755	Adgrg7	Adgrg7	0.197572	5.67407	0.084963	0.999335
ENSMUSG00000036432	Siah2	Siah2	0.348572	4.0697	0.0849659	0.999335
ENSMUSG00000037111	Setd7	Setd7	-0.279254	4.75467	0.0850058	0.999335
ENSMUSG00000027496	Aurka	Aurka	0.207545	6.94234	0.0850523	0.999335
ENSMUSG00000075327	Zbtb2	Zbtb2	0.345275	3.41576	0.0851697	0.999335
ENSMUSG00000059714	Flot1	Flot1	0.342688	4.64409	0.0852621	0.999335
ENSMUSG00000024370	Cdc23	Cdc23	0.283361	3.47916	0.0852692	0.999335
ENSMUSG00000031967	Afg3l1	Afg3l1	-0.361245	2.84344	0.0853312	0.999335
ENSMUSG00000087259	2610035D17Rik	2610035D17Rik	0.246929	4.91838	0.0853818	0.999335
ENSMUSG00000042558	Adprhl2	Adprhl2	-0.213323	5.26708	0.0855124	0.999335
ENSMUSG00000000628	Hk2	Hk2	0.46294	6.17025	0.0856518	0.999335
ENSMUSG00000022702	Hira	Hira	-0.255597	4.8439	0.0857111	0.999335
ENSMUSG00000059291	Rpl11	Rpl11	0.315841	7.19053	0.0860101	0.999335
ENSMUSG00000045854	Lyrm2	Lyrm2	0.356435	5.19804	0.0861194	0.999335
ENSMUSG00000029591	Ung	Ung	-0.295341	3.69021	0.086601	0.999335
ENSMUSG00000011114	Tbrg1	Tbrg1	0.230938	6.57495	0.0866474	0.999335
ENSMUSG00000062007	Hsh2d	Hsh2d	0.353526	2.79746	0.0866992	0.999335
ENSMUSG00000018379	Srsf1	Srsf1	-0.209579	8.05545	0.0867138	0.999335
ENSMUSG00000030720	Cln3	Cln3	0.252287	4.82449	0.0867338	0.999335
ENSMUSG00000032000	Birc3	Birc3	0.367507	3.0991	0.0867918	0.999335
ENSMUSG00000028937	Acot7	Acot7	-0.197376	6.56553	0.0869275	0.999335
ENSMUSG00000033526	Ppip5k1	Ppip5k1	-0.218578	4.56782	0.0869777	0.999335
ENSMUSG00000027245	Hypk	Hypk	0.351641	6.19195	0.0870647	0.999335
ENSMUSG00000047281	Sfn	Sfn	0.240521	6.22904	0.0870921	0.999335
ENSMUSG00000021981	Cab39l	Cab39l	-0.238973	5.56977	0.0873654	0.999335
ENSMUSG00000006307	Kmt2b	Kmt2b	-0.220042	5.70069	0.0874496	0.999335
ENSMUSG00000032607	Amt	Amt	0.24335	4.38505	0.0876597	0.999335
ENSMUSG00000028461	Ccdc107	Ccdc107	0.218039	6.58917	0.0877343	0.999335
ENSMUSG00000089661	Mia	Mia	0.481374	3.22452	0.0877724	0.999335
ENSMUSG00000076435	Acsf2	Acsf2	-0.241245	6.70247	0.0877884	0.999335
ENSMUSG00000040711	Sh3pxd2b	Sh3pxd2b	-0.341618	2.98551	0.0877979	0.999335
ENSMUSG00000039007	Cpq	Cpq	0.279646	4.01151	0.0878973	0.999335
ENSMUSG00000027286	Lrrc57	Lrrc57	0.373441	3.4755	0.0880268	0.999335
ENSMUSG00000030166	Rad52	Rad52	0.278845	4.11842	0.0887506	0.999335
ENSMUSG00000061589	Dot1l	Dot1l	-0.218994	6.14548	0.0887906	0.999335
ENSMUSG00000027630	Tbl1xr1	Tbl1xr1	-0.228816	6.61041	0.0890628	0.999335
ENSMUSG00000002957	Ap2a2	Ap2a2	0.302388	5.20985	0.0891505	0.999335
ENSMUSG00000043384	Gprasp1	Gprasp1	-0.335543	2.55344	0.0893138	0.999335
ENSMUSG00000004951	Hspb1	Hspb1	0.736466	4.83152	0.0893788	0.999335
ENSMUSG00000022241	Tars	Tars	0.201984	6.11656	0.0894297	0.999335
ENSMUSG00000087651	1500009L16Rik	1500009L16Rik	-0.251904	5.14999	0.0895428	0.999335
ENSMUSG00000064037	Gpn1	Gpn1	0.198799	5.28691	0.0896304	0.999335
ENSMUSG00000111877	Gm6477	Gm6477	0.386019	4.34108	0.089681	0.999335
ENSMUSG00000051495	Irf2bp2	Irf2bp2	-0.246092	4.92866	0.0897977	0.999335
ENSMUSG00000066829	Zfp810	Zfp810	-0.314862	3.56034	0.0898419	0.999335
ENSMUSG00000022096	Hr	Hr	0.359734	3.32501	0.0899262	0.999335
ENSMUSG00000059439	Bcas3	Bcas3	0.32313	2.37634	0.089957	0.999335
ENSMUSG00000022828	Gtf2e1	Gtf2e1	-0.291195	3.50695	0.0901888	0.999335
ENSMUSG00000064341	mt-Nd1	mt-Nd1	-0.305204	11.9528	0.090356	0.999335
ENSMUSG00000056293	Gsdmc2	Gsdmc2	0.493406	4.98529	0.0905258	0.999335
ENSMUSG00000029505	Ep400	Ep400	-0.19747	6.71461	0.0905661	0.999335
ENSMUSG00000101028	Gm28723	Gm28723	-0.412266	3.33073	0.0905764	0.999335
ENSMUSG00000073155	1810058I24Rik	1810058I24Rik	0.222772	6.44044	0.0906962	0.999335
ENSMUSG00000021987	Mtmr6	Mtmr6	-0.233425	4.49222	0.090717	0.999335
ENSMUSG00000090946	Ccdc71l	Ccdc71l	0.281856	4.56876	0.090912	0.999335
ENSMUSG00000002833	Hdgfl2	Hdgfl2	-0.203613	5.40961	0.0910931	0.999335
ENSMUSG00000027907	S100a11	S100a11	0.321074	7.78019	0.0917467	0.999335
ENSMUSG00000029664	Tfpi2	Tfpi2	-0.277638	3.2249	0.09202	0.999335
ENSMUSG00000028163	Nfkb1	Nfkb1	-0.199898	5.95278	0.0920235	0.999335
ENSMUSG00000031146	Plp2	Plp2	-0.265087	6.19196	0.092089	0.999335
ENSMUSG00000035547	Capn5	Capn5	-0.274623	3.33427	0.0922756	0.999335
ENSMUSG00000019731	Slc35e1	Slc35e1	-0.218956	4.68593	0.0926053	0.999335
ENSMUSG00000039737	Prkrip1	Prkrip1	0.214914	5.14644	0.092672	0.999335
ENSMUSG00000019577	Pdk4	Pdk4	0.32841	4.17811	0.092848	0.999335
ENSMUSG00000005054	Cstb	Cstb	0.281425	6.36736	0.0929298	0.999335
ENSMUSG00000101225	1700008J07Rik	1700008J07Rik	-0.300399	3.14667	0.0932949	0.999335
ENSMUSG00000022280	Rnf19a	Rnf19a	0.311793	4.13484	0.0933108	0.999335
ENSMUSG00000050812	Ecpas	Ecpas	-0.205485	5.99414	0.093477	0.999335
ENSMUSG00000048486	Fitm2	Fitm2	-0.323339	3.72813	0.0935227	0.999335
ENSMUSG00000025036	Sfxn2	Sfxn2	-0.235253	5.01358	0.0936174	0.999335
ENSMUSG00000039148	Sart1	Sart1	-0.199811	5.88603	0.0937131	0.999335
ENSMUSG00000025423	Pias2	Pias2	-0.212154	4.88839	0.0938916	0.999335
ENSMUSG00000037847	Nmrk1	Nmrk1	0.397723	3.28899	0.0941068	0.999335
ENSMUSG00000021615	Xrcc4	Xrcc4	0.299017	2.99079	0.0941998	0.999335
ENSMUSG00000024750	Zfand5	Zfand5	0.238109	8.0153	0.0942303	0.999335
ENSMUSG00000058997	Vwa8	Vwa8	-0.248613	4.83976	0.0942491	0.999335
ENSMUSG00000002346	Slc25a42	Slc25a42	-0.290857	3.21553	0.0942524	0.999335
ENSMUSG00000027995	Tlr2	Tlr2	-0.308468	3.54858	0.0942676	0.999335
ENSMUSG00000003402	Prkcsh	Prkcsh	-0.185021	7.29498	0.0942794	0.999335
ENSMUSG00000096145	Vkorc1	Vkorc1	-0.321292	3.94369	0.0945309	0.999335
ENSMUSG00000042447	Mios	Mios	-0.260259	4.12493	0.0946771	0.999335
ENSMUSG00000029502	Golga3	Golga3	-0.225103	5.20808	0.094727	0.999335
ENSMUSG00000021900	Btd	Btd	-0.300543	3.22791	0.0949588	0.999335
ENSMUSG00000034303	Ccdc15	Ccdc15	0.355407	3.24371	0.0949778	0.999335
ENSMUSG00000051355	Commd1	Commd1	-0.363173	5.02621	0.0949961	0.999335
ENSMUSG00000078622	Ccdc47	Ccdc47	0.186238	6.19201	0.0950155	0.999335
ENSMUSG00000005371	Fbxo11	Fbxo11	-0.203778	5.46388	0.095167	0.999335
ENSMUSG00000039470	Zdhhc2	Zdhhc2	-0.267695	5.52886	0.095172	0.999335
ENSMUSG00000021270	Hsp90aa1	Hsp90aa1	-0.264607	9.99781	0.0951766	0.999335
ENSMUSG00000010025	Aldh3a2	Aldh3a2	-0.213636	5.26814	0.0952425	0.999335
ENSMUSG00000031928	Mre11a	Mre11a	-0.198994	5.39771	0.0953265	0.999335
ENSMUSG00000097047	1110020A21Rik	1110020A21Rik	0.32645	2.93397	0.0953838	0.999335
ENSMUSG00000006673	Qrich1	Qrich1	-0.20943	5.90583	0.0956693	0.999335
ENSMUSG00000037503	Fam168b	Fam168b	-0.233377	6.16583	0.0959068	0.999335
ENSMUSG00000069805	Fbp1	Fbp1	0.295831	4.01186	0.095959	0.999335
ENSMUSG00000034773	BC030867	BC030867	-0.314388	3.90324	0.0960385	0.999335
ENSMUSG00000038806	Sde2	Sde2	-0.195685	6.16703	0.0963059	0.999335
ENSMUSG00000023051	Tarbp2	Tarbp2	-0.200476	5.31091	0.0965621	0.999335
ENSMUSG00000045019	Acer1	Acer1	0.233546	4.4571	0.0966061	0.999335
ENSMUSG00000058558	Rpl5	Rpl5	0.391313	3.08089	0.0966072	0.999335
ENSMUSG00000052423	B4galt3	B4galt3	0.33946	3.26117	0.0967528	0.999335
ENSMUSG00000086859	Snhg20	Snhg20	0.20272	4.79156	0.0971115	0.999335
ENSMUSG00000038611	Phrf1	Phrf1	-0.215473	5.82647	0.0971669	0.999335
ENSMUSG00000029802	Abcg2	Abcg2	0.243517	4.57764	0.0975353	0.999335
ENSMUSG00000049287	Iba57	Iba57	0.262133	3.56706	0.097622	0.999335
ENSMUSG00000063236	1110038F14Rik	1110038F14Rik	0.22285	5.89479	0.0976494	0.999335
ENSMUSG00000110185	Igip	Igip	-0.273496	4.03073	0.0976562	0.999335
ENSMUSG00000041654	Slc39a11	Slc39a11	-0.188356	5.31083	0.0976583	0.999335
ENSMUSG00000052911	Lamb2	Lamb2	-0.246508	4.09615	0.0977267	0.999335
ENSMUSG00000024740	Ddb1	Ddb1	-0.216729	7.35749	0.09816	0.999335
ENSMUSG00000021025	Nfkbia	Nfkbia	0.273574	7.95757	0.0982564	0.999335
ENSMUSG00000029136	Rbks	Rbks	-0.279168	3.60396	0.0983369	0.999335
ENSMUSG00000072825	Cep170b	Cep170b	-0.222139	5.57697	0.0983595	0.999335
ENSMUSG00000002332	Dhrs1	Dhrs1	0.2164	4.88133	0.0983969	0.999335
ENSMUSG00000031835	Mbtps1	Mbtps1	-0.231456	6.11166	0.0984867	0.999335
ENSMUSG00000033671	Cep350	Cep350	-0.216771	6.41137	0.09851	0.999335
ENSMUSG00000054612	Mgmt	Mgmt	0.280196	4.18664	0.0986587	0.999335
ENSMUSG00000004996	Mri1	Mri1	0.211748	6.10786	0.0988845	0.999335
ENSMUSG00000014905	Dnajb9	Dnajb9	-0.235949	5.32666	0.0989418	0.999335
ENSMUSG00000022696	Sidt1	Sidt1	0.271044	3.80616	0.0989436	0.999335
ENSMUSG00000050668	Gpatch11	Gpatch11	0.243086	4.91338	0.0989805	0.999335
ENSMUSG00000028410	Dnaja1	Dnaja1	0.242029	8.31645	0.0990657	0.999335
ENSMUSG00000009681	Bcr	Bcr	-0.298601	3.96427	0.0991351	0.999335
ENSMUSG00000022673	Mcm4	Mcm4	-0.224694	5.98658	0.0991874	0.999335
ENSMUSG00000048234	Rnf149	Rnf149	-0.212837	4.65781	0.0993247	0.999335
ENSMUSG00000078201	Tmem203	Tmem203	0.272766	4.38557	0.0993367	0.999335
ENSMUSG00000090534	Gm4675	Gm4675	0.348702	3.08412	0.0993666	0.999335
ENSMUSG00000006057	Atp5g1	Atp5g1	0.344794	9.67392	0.0994058	0.999335
ENSMUSG00000032265	Tent5a	Tent5a	0.204543	7.31198	0.0994432	0.999335
ENSMUSG00000038644	Pold1	Pold1	-0.263415	5.52202	0.0994667	0.999335
ENSMUSG00000027829	Ccnl1	Ccnl1	0.240478	7.66514	0.0995492	0.999335
ENSMUSG00000041143	Tmco4	Tmco4	-0.330696	4.59275	0.0995629	0.999335
ENSMUSG00000022412	Mief1	Mief1	-0.253356	4.6415	0.0996035	0.999335
ENSMUSG00000026360	Rgs2	Rgs2	0.321422	3.37522	0.0997278	0.999335
ENSMUSG00000022401	Xpnpep3	Xpnpep3	-0.247679	3.84145	0.0998439	0.999335
ENSMUSG00000041415	Dicer1	Dicer1	-0.202924	6.40991	0.100036	0.999335
ENSMUSG00000034226	Rhov	Rhov	0.318141	3.08499	0.100041	0.999335
ENSMUSG00000051705	Senp8	Senp8	-0.295741	3.57257	0.10024	0.999335
ENSMUSG00000017119	Nbr1	Nbr1	-0.245427	5.74406	0.100241	0.999335
ENSMUSG00000020694	Tlk2	Tlk2	-0.230064	5.15758	0.100316	0.999335
ENSMUSG00000001025	S100a6	S100a6	0.469955	9.42212	0.100415	0.999335
ENSMUSG00000021258	Ccnk	Ccnk	-0.212613	5.44578	0.10043	0.999335
ENSMUSG00000005907	Pex1	Pex1	0.313733	3.24696	0.100539	0.999335
ENSMUSG00000039050	Osbpl2	Osbpl2	0.306733	4.26532	0.100631	0.999335
ENSMUSG00000058756	Thra	Thra	-0.211099	5.58952	0.100772	0.999335
ENSMUSG00000037349	Nudt22	Nudt22	0.260873	5.19665	0.100789	0.999335
ENSMUSG00000017721	Pigt	Pigt	-0.210882	6.60066	0.100911	0.999335
ENSMUSG00000033102	Cdc14b	Cdc14b	0.253896	3.78536	0.10097	0.999335
ENSMUSG00000018143	Mafk	Mafk	0.35752	4.17861	0.101033	0.999335
ENSMUSG00000043432	Leng9	Leng9	0.256932	3.83899	0.101384	0.999335
ENSMUSG00000079427	Mthfsl	Mthfsl	0.310822	4.73085	0.101492	0.999335
ENSMUSG00000070639	Lrrc8b	Lrrc8b	-0.264586	5.23132	0.101546	0.999335
ENSMUSG00000021028	Mbip	Mbip	0.251613	4.2826	0.101754	0.999335
ENSMUSG00000020780	Srp68	Srp68	-0.241416	5.33008	0.101797	0.999335
ENSMUSG00000024847	Aip	Aip	0.211158	5.20203	0.102136	0.999335
ENSMUSG00000055128	Cgrrf1	Cgrrf1	0.256395	4.65567	0.102491	0.999335
ENSMUSG00000048534	Jaml	Jaml	0.420223	4.44124	0.102543	0.999335
ENSMUSG00000038418	Egr1	Egr1	0.298665	9.39029	0.102664	0.999335
ENSMUSG00000050552	Lamtor4	Lamtor4	0.277119	7.35306	0.102758	0.999335
ENSMUSG00000024217	Snrpc	Snrpc	-0.225741	6.51336	0.102922	0.999335
ENSMUSG00000003355	Fkbp11	Fkbp11	0.472495	3.5656	0.10319	0.999335
ENSMUSG00000037989	Wnk2	Wnk2	-0.26639	3.74261	0.103574	0.999335
ENSMUSG00000039599	Fam149b	Fam149b	0.279276	3.51277	0.103661	0.999335
ENSMUSG00000009575	Cbx5	Cbx5	-0.222861	8.39891	0.103926	0.999335
ENSMUSG00000038388	Mpp6	Mpp6	-0.246264	7.34269	0.10408	0.999335
ENSMUSG00000073616	Cops9	Cops9	0.476435	7.0103	0.104101	0.999335
ENSMUSG00000026333	Gin1	Gin1	0.218314	4.68808	0.104151	0.999335
ENSMUSG00000097296	Gm26532	Gm26532	0.454823	4.68769	0.104401	0.999335
ENSMUSG00000005686	Ampd3	Ampd3	0.33461	2.95966	0.104428	0.999335
ENSMUSG00000025192	Entpd7	Entpd7	0.228257	4.62391	0.104641	0.999335
ENSMUSG00000074272	Ceacam1	Ceacam1	0.230767	4.8702	0.10465	0.999335
ENSMUSG00000067288	Rps28	Rps28	0.685294	8.6033	0.104669	0.999335
ENSMUSG00000028901	Gmeb1	Gmeb1	-0.20917	4.85807	0.104693	0.999335
ENSMUSG00000030587	2200002D01Rik	2200002D01Rik	0.464242	6.52286	0.104707	0.999335
ENSMUSG00000031119	Gpc4	Gpc4	-0.213804	4.76231	0.104869	0.999335
ENSMUSG00000005533	Igf1r	Igf1r	-0.199129	6.7305	0.104955	0.999335
ENSMUSG00000019578	Ubxn6	Ubxn6	0.253614	4.53905	0.105022	0.999335
ENSMUSG00000022656	Nectin3	Nectin3	-0.229179	7.71238	0.105059	0.999335
ENSMUSG00000039254	Pomt1	Pomt1	-0.218299	5.19258	0.105084	0.999335
ENSMUSG00000022529	Zfp263	Zfp263	-0.222939	5.11203	0.105225	0.999335
ENSMUSG00000028179	Cth	Cth	0.244278	6.85905	0.105357	0.999335
ENSMUSG00000041886	Macc1	Macc1	0.355114	3.799	0.105393	0.999335
ENSMUSG00000118366	AC117816.1	AC117816.1	-0.319889	3.82939	0.105415	0.999335
ENSMUSG00000017291	Taok1	Taok1	-0.235719	4.6403	0.105526	0.999335
ENSMUSG00000037262	Kin	Kin	0.19901	5.68312	0.105797	0.999335
ENSMUSG00000030036	Mogs	Mogs	-0.297293	6.40326	0.105955	0.999335
ENSMUSG00000022546	Gpt	Gpt	0.359797	2.67874	0.105991	0.999335
ENSMUSG00000024038	Ndufv3	Ndufv3	0.394497	7.73348	0.106107	0.999335
ENSMUSG00000029550	Sppl3	Sppl3	-0.221672	5.20147	0.106258	0.999335
ENSMUSG00000019852	Arfgef3	Arfgef3	-0.182443	5.75198	0.106463	0.999335
ENSMUSG00000029864	Gstk1	Gstk1	0.214516	5.41894	0.106502	0.999335
ENSMUSG00000042195	Slc35f2	Slc35f2	-0.259773	3.62704	0.106553	0.999335
ENSMUSG00000040363	Bcor	Bcor	-0.251457	5.14799	0.10668	0.999335
ENSMUSG00000032582	Rbm6	Rbm6	-0.185201	6.61627	0.106982	0.999335
ENSMUSG00000028882	Ppp1r8	Ppp1r8	-0.233582	4.648	0.107114	0.999335
ENSMUSG00000040054	Baz2a	Baz2a	-0.206945	5.93468	0.107142	0.999335
ENSMUSG00000034707	Gns	Gns	0.214774	4.43821	0.107277	0.999335
ENSMUSG00000024401	Tnf	Tnf	0.308625	3.2662	0.107479	0.999335
ENSMUSG00000041859	Mcm3	Mcm3	-0.253751	6.38249	0.107484	0.999335
ENSMUSG00000039774	Galnt12	Galnt12	-0.241979	6.51987	0.107816	0.999335
ENSMUSG00000045751	Mms22l	Mms22l	-0.225048	5.05307	0.107926	0.999335
ENSMUSG00000071659	Hnrnpul2	Hnrnpul2	-0.20013	6.93427	0.107953	0.999335
ENSMUSG00000058056	Palld	Palld	-0.218819	5.3516	0.107976	0.999335
ENSMUSG00000013629	Cad	Cad	-0.214319	4.89154	0.107987	0.999335
ENSMUSG00000035521	Gnptg	Gnptg	0.253828	4.66478	0.108062	0.999335
ENSMUSG00000032883	Acsl3	Acsl3	0.188258	7.4544	0.108262	0.999335
ENSMUSG00000062867	Impdh2	Impdh2	0.223867	4.7773	0.108292	0.999335
ENSMUSG00000027490	E2f1	E2f1	-0.367561	3.71427	0.10835	0.999335
ENSMUSG00000067942	Zfp160	Zfp160	0.292608	4.21322	0.108377	0.999335
ENSMUSG00000039741	Bahcc1	Bahcc1	-0.308747	3.95247	0.108599	0.999335
ENSMUSG00000022528	Hes1	Hes1	0.328644	8.85189	0.108851	0.999335
ENSMUSG00000024513	Mbd2	Mbd2	-0.207846	5.96555	0.108861	0.999335
ENSMUSG00000047907	Tshz2	Tshz2	0.235426	5.17629	0.108975	0.999335
ENSMUSG00000028106	Rprd2	Rprd2	-0.190487	6.03412	0.109005	0.999335
ENSMUSG00000003948	Mmd	Mmd	-0.24228	5.36852	0.109368	0.999335
ENSMUSG00000029059	Fam213b	Fam213b	0.304344	5.27646	0.109538	0.999335
ENSMUSG00000010721	Lmbr1	Lmbr1	0.227792	4.16478	0.109717	0.999335
ENSMUSG00000032403	2300009A05Rik	2300009A05Rik	0.220183	5.45551	0.109818	0.999335
ENSMUSG00000020739	Nup85	Nup85	-0.190256	5.63781	0.109857	0.999335
ENSMUSG00000005656	Snx6	Snx6	0.197243	7.2915	0.110035	0.999335
ENSMUSG00000047731	Wbp1l	Wbp1l	-0.211906	4.66628	0.11006	0.999335
ENSMUSG00000025782	Taf3	Taf3	-0.182197	5.55817	0.110248	0.999335
ENSMUSG00000043019	Edem3	Edem3	-0.236088	4.58087	0.110267	0.999335
ENSMUSG00000025207	Sema4g	Sema4g	-0.209048	6.39638	0.110468	0.999335
ENSMUSG00000030978	Rrm1	Rrm1	-0.200479	7.53488	0.110674	0.999335
ENSMUSG00000044367	Slc16a13	Slc16a13	0.294197	3.67146	0.11082	0.999335
ENSMUSG00000034858	Fam214a	Fam214a	0.288305	3.12153	0.110827	0.999335
ENSMUSG00000040455	Usp45	Usp45	-0.273567	4.45983	0.110933	0.999335
ENSMUSG00000031986	Sprtn	Sprtn	0.270879	3.76701	0.110934	0.999335
ENSMUSG00000021748	Pdhb	Pdhb	0.18199	7.27903	0.110937	0.999335
ENSMUSG00000027957	Slc35a3	Slc35a3	0.253834	5.336	0.110938	0.999335
ENSMUSG00000040356	Skiv2l	Skiv2l	-0.193739	5.00909	0.11097	0.999335
ENSMUSG00000038119	Cdon	Cdon	-0.330166	2.66738	0.111195	0.999335
ENSMUSG00000026566	Mpzl1	Mpzl1	0.177507	6.74138	0.111313	0.999335
ENSMUSG00000033728	Lrrc14	Lrrc14	-0.265021	4.03788	0.111432	0.999335
ENSMUSG00000027679	Dnajc19	Dnajc19	0.264543	6.72495	0.11163	0.999335
ENSMUSG00000063800	Prpf38a	Prpf38a	0.200652	6.24159	0.112396	0.999335
ENSMUSG00000026694	Mettl13	Mettl13	-0.283997	3.83218	0.112606	0.999335
ENSMUSG00000036879	Phkb	Phkb	0.220009	4.94305	0.112833	0.999335
ENSMUSG00000048832	Vps37c	Vps37c	-0.292933	3.61364	0.112838	0.999335
ENSMUSG00000029613	Eif2ak1	Eif2ak1	-0.231032	4.81435	0.113307	0.999335
ENSMUSG00000022914	Brwd1	Brwd1	-0.200289	6.3215	0.113354	0.999335
ENSMUSG00000000340	Dbt	Dbt	-0.189717	5.97013	0.113434	0.999335
ENSMUSG00000049470	Aff4	Aff4	0.186185	6.05365	0.113881	0.999335
ENSMUSG00000025132	Arhgdia	Arhgdia	0.197967	7.26615	0.114329	0.999335
ENSMUSG00000020289	Nprl3	Nprl3	0.293351	2.81032	0.114616	0.999335
ENSMUSG00000031007	Atp6ap2	Atp6ap2	0.225679	7.67336	0.114657	0.999335
ENSMUSG00000037369	Kdm6a	Kdm6a	-0.179115	5.92361	0.114717	0.999335
ENSMUSG00000030386	Zfp606	Zfp606	0.253463	4.14724	0.114859	0.999335
ENSMUSG00000008730	Hipk1	Hipk1	-0.326171	3.70145	0.114867	0.999335
ENSMUSG00000026600	Soat1	Soat1	0.232962	6.07701	0.114959	0.999335
ENSMUSG00000049658	Bdp1	Bdp1	-0.183635	6.83313	0.115234	0.999335
ENSMUSG00000038375	Trp53inp2	Trp53inp2	0.274335	3.50296	0.115347	0.999335
ENSMUSG00000037475	Thoc2	Thoc2	-0.185972	7.5077	0.115672	0.999335
ENSMUSG00000022994	Adcy6	Adcy6	-0.235037	4.82185	0.115792	0.999335
ENSMUSG00000069135	Fgfr1op	Fgfr1op	0.219889	5.69289	0.116077	0.999335
ENSMUSG00000003992	Ssbp2	Ssbp2	0.333409	3.66237	0.116079	0.999335
ENSMUSG00000048920	Fkrp	Fkrp	-0.285297	3.8758	0.116102	0.999335
ENSMUSG00000040269	Mrps28	Mrps28	0.241007	7.17527	0.116272	0.999335
ENSMUSG00000030802	Bckdk	Bckdk	-0.192061	6.16731	0.116358	0.999335
ENSMUSG00000005442	Cic	Cic	-0.253774	5.2587	0.11639	0.999335
ENSMUSG00000037296	Lsm1	Lsm1	0.207866	6.67187	0.116565	0.999335
ENSMUSG00000038759	Nup205	Nup205	-0.19086	5.721	0.11671	0.999335
ENSMUSG00000028414	Fktn	Fktn	-0.260375	4.77583	0.117141	0.999335
ENSMUSG00000024236	Svil	Svil	0.26551	4.71862	0.117141	0.999335
ENSMUSG00000006906	Stambp	Stambp	0.288194	4.38899	0.117169	0.999335
ENSMUSG00000040659	Efhd2	Efhd2	0.180524	6.46389	0.117277	0.999335
ENSMUSG00000044030	Irf2bp1	Irf2bp1	-0.212878	6.09871	0.117443	0.999335
ENSMUSG00000024521	Pmaip1	Pmaip1	0.202701	6.13076	0.117533	0.999335
ENSMUSG00000059586	Nsmce2	Nsmce2	0.193271	6.1467	0.117603	0.999335
ENSMUSG00000028419	Chmp5	Chmp5	0.17081	6.7592	0.117635	0.999335
ENSMUSG00000039396	Neil3	Neil3	-0.259596	6.70014	0.117818	0.999335
ENSMUSG00000037326	Capn15	Capn15	-0.220476	4.53763	0.117907	0.999335
ENSMUSG00000028954	Nub1	Nub1	0.19929	5.0284	0.117925	0.999335
ENSMUSG00000030865	Chp2	Chp2	0.426534	3.06266	0.118192	0.999335
ENSMUSG00000057778	Cyb5d2	Cyb5d2	0.298015	3.52383	0.118195	0.999335
ENSMUSG00000024425	Ndfip1	Ndfip1	0.25491	6.88856	0.118233	0.999335
ENSMUSG00000072763	5430403G16Rik	5430403G16Rik	0.274433	3.08304	0.118537	0.999335
ENSMUSG00000024878	Cbwd1	Cbwd1	0.252955	4.08065	0.118712	0.999335
ENSMUSG00000005125	Ndrg1	Ndrg1	-0.559375	2.76624	0.118891	0.999335
ENSMUSG00000022385	Gtse1	Gtse1	-0.321779	4.27216	0.118911	0.999335
ENSMUSG00000020029	Nudt4	Nudt4	-0.174796	7.60182	0.118997	0.999335
ENSMUSG00000021905	Dph3	Dph3	0.217717	6.95532	0.119151	0.999335
ENSMUSG00000028064	Sema4a	Sema4a	-0.271307	3.92076	0.119153	0.999335
ENSMUSG00000025899	Alkbh8	Alkbh8	-0.212672	4.93516	0.119316	0.999335
ENSMUSG00000020869	Lrrc59	Lrrc59	-0.206451	6.56098	0.11935	0.999335
ENSMUSG00000018554	Ybx2	Ybx2	-0.28861	3.94849	0.119505	0.999335
ENSMUSG00000027412	Lpin3	Lpin3	0.299369	3.00783	0.119577	0.999335
ENSMUSG00000031669	Gins3	Gins3	-0.248724	4.24544	0.119787	0.999335
ENSMUSG00000019715	Gle1	Gle1	-0.198809	5.58511	0.119848	0.999335
ENSMUSG00000020328	Nudcd2	Nudcd2	0.201127	7.60644	0.120048	0.999335
ENSMUSG00000001750	Tcirg1	Tcirg1	-0.264408	4.8129	0.120057	0.999335
ENSMUSG00000054662	Ano9	Ano9	-0.216945	5.68185	0.120279	0.999335
ENSMUSG00000006215	Zbtb17	Zbtb17	-0.262329	4.02477	0.120479	0.999335
ENSMUSG00000024767	Otub1	Otub1	0.18037	5.85127	0.120539	0.999335
ENSMUSG00000035299	Mid1	Mid1	-0.263189	2.99691	0.120551	0.999335
ENSMUSG00000037278	Tmem97	Tmem97	0.235622	6.74298	0.120579	0.999335
ENSMUSG00000044037	Als2cl	Als2cl	0.329277	2.9524	0.120655	0.999335
ENSMUSG00000026245	Farsb	Farsb	-0.18656	6.62715	0.120836	0.999335
ENSMUSG00000003812	Dnase2a	Dnase2a	0.326511	2.65537	0.12099	0.999335
ENSMUSG00000063439	B9d2	B9d2	0.289227	4.00413	0.121	0.999335
ENSMUSG00000000078	Klf6	Klf6	0.284954	9.40267	0.121159	0.999335
ENSMUSG00000033365	Ipo13	Ipo13	-0.300517	3.01685	0.121362	0.999335
ENSMUSG00000030002	Dusp11	Dusp11	0.173769	6.89295	0.121364	0.999335
ENSMUSG00000078970	Wdr92	Wdr92	0.195027	5.06083	0.121546	0.999335
ENSMUSG00000057858	Fam204a	Fam204a	0.214971	5.82006	0.121616	0.999335
ENSMUSG00000063652	Slc22a21	Slc22a21	0.275138	3.19993	0.121707	0.999335
ENSMUSG00000021339	Mrs2	Mrs2	0.248803	4.12338	0.121726	0.999335
ENSMUSG00000013736	Trnt1	Trnt1	0.199943	4.92722	0.121785	0.999335
ENSMUSG00000016756	Cmah	Cmah	-0.304332	3.50872	0.121803	0.999335
ENSMUSG00000021660	Btf3	Btf3	-0.294497	6.89418	0.122097	0.999335
ENSMUSG00000015748	Prpf3	Prpf3	-0.204709	4.95444	0.122154	0.999335
ENSMUSG00000025487	Psmd13	Psmd13	0.181089	7.18532	0.122164	0.999335
ENSMUSG00000036023	Parp2	Parp2	0.205518	6.45369	0.122217	0.999335
ENSMUSG00000005373	Mlxipl	Mlxipl	-0.227013	5.92403	0.122285	0.999335
ENSMUSG00000054770	Kctd18	Kctd18	-0.262621	3.10193	0.122344	0.999335
ENSMUSG00000020359	Phykpl	Phykpl	0.203606	4.64364	0.122394	0.999335
ENSMUSG00000030232	Aebp2	Aebp2	-0.221801	6.30667	0.122538	0.999335
ENSMUSG00000038879	Nipal2	Nipal2	0.224728	5.03722	0.122549	0.999335
ENSMUSG00000046032	Snx12	Snx12	-0.210146	4.69874	0.122765	0.999335
ENSMUSG00000035242	Oaz1	Oaz1	0.294708	7.10533	0.122815	0.999335
ENSMUSG00000030223	Ptpro	Ptpro	-0.258706	4.13323	0.122897	0.999335
ENSMUSG00000026632	Tatdn3	Tatdn3	0.284796	2.85374	0.122928	0.999335
ENSMUSG00000031379	Pir	Pir	0.267898	5.33911	0.123001	0.999335
ENSMUSG00000040606	Kazn	Kazn	-0.241464	3.84232	0.12308	0.999335
ENSMUSG00000029201	Ugdh	Ugdh	0.227735	6.22922	0.123127	0.999335
ENSMUSG00000024052	Lpin2	Lpin2	-0.304282	3.3063	0.123316	0.999335
ENSMUSG00000082286	Pisd-ps1	Pisd-ps1	-0.306128	3.12433	0.123454	0.999335
ENSMUSG00000026849	Tor1a	Tor1a	-0.197317	5.56907	0.123506	0.999335
ENSMUSG00000024858	Grk2	Grk2	-0.208162	4.86646	0.12352	0.999335
ENSMUSG00000037145	2210407C18Rik	2210407C18Rik	0.232429	7.08946	0.123637	0.999335
ENSMUSG00000028973	Abcb8	Abcb8	-0.211451	4.80425	0.123784	0.999335
ENSMUSG00000042312	S100a13	S100a13	0.335803	4.97755	0.123898	0.999335
ENSMUSG00000039450	Dcxr	Dcxr	0.193857	5.78288	0.123903	0.999335
ENSMUSG00000025810	Nrp1	Nrp1	-0.31614	3.42509	0.124046	0.999335
ENSMUSG00000019710	Mrpl24	Mrpl24	-0.25723	6.80405	0.124257	0.999335
ENSMUSG00000079553	Kifc1	Kifc1	0.223547	5.6461	0.124313	0.999335
ENSMUSG00000020108	Ddit4	Ddit4	0.267858	7.13444	0.124428	0.999335
ENSMUSG00000021994	Wnt5a	Wnt5a	0.360455	2.7156	0.124521	0.999335
ENSMUSG00000034674	Tdg	Tdg	0.320968	3.59031	0.124554	0.999335
ENSMUSG00000066877	Nck2	Nck2	0.211407	5.3296	0.124746	0.999335
ENSMUSG00000023911	Flywch2	Flywch2	0.240591	5.00044	0.124826	0.999335
ENSMUSG00000024219	Anks1	Anks1	-0.224032	4.27416	0.124907	0.999335
ENSMUSG00000061613	U2af1	U2af1	0.232624	7.15914	0.124967	0.999335
ENSMUSG00000086914	Gm16124	Gm16124	0.280303	2.59754	0.125101	0.999335
ENSMUSG00000029781	Fkbp9	Fkbp9	-0.237206	4.21296	0.125149	0.999335
ENSMUSG00000023022	Lima1	Lima1	0.230005	5.90489	0.12521	0.999335
ENSMUSG00000060149	BC002059	BC002059	0.265577	3.52401	0.125217	0.999335
ENSMUSG00000021003	Galc	Galc	-0.340553	3.69917	0.125353	0.999335
ENSMUSG00000032561	Acpp	Acpp	-0.223992	4.70033	0.125427	0.999335
ENSMUSG00000024259	Slc25a46	Slc25a46	-0.213762	5.41286	0.125474	0.999335
ENSMUSG00000027637	Rab5if	Rab5if	0.350313	2.7342	0.125514	0.999335
ENSMUSG00000002980	Bcam	Bcam	0.364068	2.9313	0.125606	0.999335
ENSMUSG00000033307	Mif	Mif	0.288906	8.96752	0.125923	0.999335
ENSMUSG00000034168	Irf2bpl	Irf2bpl	0.349286	5.03045	0.126217	0.999335
ENSMUSG00000034175	Rhbdd3	Rhbdd3	0.278553	4.16598	0.126283	0.999335
ENSMUSG00000049858	Suox	Suox	-0.209853	4.90141	0.126493	0.999335
ENSMUSG00000028716	Pdzk1ip1	Pdzk1ip1	0.304231	3.34296	0.126712	0.999335
ENSMUSG00000060550	H2-Q7	H2-Q7	0.258087	6.01223	0.126751	0.999335
ENSMUSG00000039345	Mettl22	Mettl22	0.251903	3.80246	0.127017	0.999335
ENSMUSG00000025912	Mybl1	Mybl1	-0.223295	3.84593	0.127101	0.999335
ENSMUSG00000022905	Kpna1	Kpna1	-0.173716	5.14458	0.127142	0.999335
ENSMUSG00000042705	Commd10	Commd10	0.186431	5.72464	0.127238	0.999335
ENSMUSG00000029270	Fam69a	Fam69a	-0.284578	4.02834	0.127245	0.999335
ENSMUSG00000013418	B4galnt2	B4galnt2	-0.17823	6.44803	0.127273	0.999335
ENSMUSG00000051550	Zfp579	Zfp579	0.212285	4.89345	0.127504	0.999335
ENSMUSG00000056758	Hmga2	Hmga2	-0.297159	5.41993	0.127532	0.999335
ENSMUSG00000075010	AW112010	AW112010	0.229907	6.44304	0.127698	0.999335
ENSMUSG00000048495	Tyw5	Tyw5	0.264316	3.96972	0.127773	0.999335
ENSMUSG00000029512	Ulk1	Ulk1	-0.192589	4.68255	0.127783	0.999335
ENSMUSG00000021643	Serf1	Serf1	-0.278505	6.07121	0.127989	0.999335
ENSMUSG00000022999	Lmbr1l	Lmbr1l	-0.25316	3.32666	0.128248	0.999335
ENSMUSG00000010290	AI597479	AI597479	0.222776	3.89701	0.128342	0.999335
ENSMUSG00000097258	Gm26767	Gm26767	0.268828	2.81283	0.128356	0.999335
ENSMUSG00000025869	Nop16	Nop16	0.252648	6.05626	0.129007	0.999335
ENSMUSG00000032555	Topbp1	Topbp1	-0.180286	7.23152	0.129086	0.999335
ENSMUSG00000058006	Mdn1	Mdn1	-0.202689	5.18819	0.129151	0.999335
ENSMUSG00000029559	2210016L21Rik	2210016L21Rik	0.204097	6.2	0.129172	0.999335
ENSMUSG00000021254	Gpatch2l	Gpatch2l	-0.320563	2.68962	0.129184	0.999335
ENSMUSG00000021451	Sema4d	Sema4d	-0.277853	3.96075	0.12931	0.999335
ENSMUSG00000042446	Zmym4	Zmym4	0.216542	4.95437	0.129447	0.999335
ENSMUSG00000021051	Ppp2r5e	Ppp2r5e	-0.167638	6.10284	0.12948	0.999335
ENSMUSG00000028133	Rwdd3	Rwdd3	0.302945	2.76252	0.129513	0.999335
ENSMUSG00000007836	Hnrnpa0	Hnrnpa0	-0.239939	7.76422	0.129516	0.999335
ENSMUSG00000035673	Sbno2	Sbno2	-0.235303	4.5597	0.129784	0.999335
ENSMUSG00000029681	Bcl7b	Bcl7b	0.240341	5.33744	0.129887	0.999335
ENSMUSG00000058174	Gm5148	Gm5148	0.363338	3.95197	0.129966	0.999335
ENSMUSG00000043065	Spice1	Spice1	-0.219415	4.5668	0.130002	0.999335
ENSMUSG00000040084	Bub1b	Bub1b	-0.182774	7.00802	0.130048	0.999335
ENSMUSG00000042303	Sgsm3	Sgsm3	0.184897	5.7257	0.130105	0.999335
ENSMUSG00000032252	Glce	Glce	-0.226014	4.53689	0.130144	0.999335
ENSMUSG00000070394	Tmem256	Tmem256	0.377074	7.3615	0.130253	0.999335
ENSMUSG00000022668	Gtpbp8	Gtpbp8	0.183297	4.85759	0.130275	0.999335
ENSMUSG00000079442	St6galnac4	St6galnac4	0.484068	2.79222	0.130453	0.999335
ENSMUSG00000021144	Mta1	Mta1	-0.209927	5.31541	0.130496	0.999335
ENSMUSG00000002767	Mrpl2	Mrpl2	-0.228569	6.19244	0.130562	0.999335
ENSMUSG00000038546	Ranbp9	Ranbp9	-0.320883	2.4663	0.130808	0.999335
ENSMUSG00000055923	Aasdh	Aasdh	0.299645	3.9215	0.130845	0.999335
ENSMUSG00000057596	Trim30d	Trim30d	-0.299237	3.29371	0.130857	0.999335
ENSMUSG00000027424	Mgme1	Mgme1	-0.181195	5.78983	0.130968	0.999335
ENSMUSG00000040621	Gemin8	Gemin8	0.249501	3.72304	0.131048	0.999335
ENSMUSG00000027712	Anxa5	Anxa5	0.225592	5.36545	0.131152	0.999335
ENSMUSG00000030168	Adipor2	Adipor2	-0.186201	6.25352	0.131404	0.999335
ENSMUSG00000030301	Ccdc91	Ccdc91	-0.226237	4.94413	0.131431	0.999335
ENSMUSG00000028944	Prkag2	Prkag2	0.219793	4.52587	0.131544	0.999335
ENSMUSG00000038859	Baiap2l1	Baiap2l1	0.246058	3.48794	0.131784	0.999335
ENSMUSG00000079620	Muc4	Muc4	0.266092	6.14649	0.131965	0.999335
ENSMUSG00000035929	H2-Q4	H2-Q4	-0.254274	4.9969	0.132066	0.999335
ENSMUSG00000022440	C1qtnf6	C1qtnf6	-0.334956	3.77815	0.132113	0.999335
ENSMUSG00000048106	4632415L05Rik	4632415L05Rik	-0.227679	4.62354	0.132244	0.999335
ENSMUSG00000007880	Arid1a	Arid1a	-0.208293	7.2842	0.132363	0.999335
ENSMUSG00000099583	Hist1h3d	Hist1h3d	0.336679	2.81288	0.132497	0.999335
ENSMUSG00000009035	Tmem184b	Tmem184b	-0.255618	3.42634	0.132719	0.999335
ENSMUSG00000031729	Ist1	Ist1	0.368108	4.68902	0.132796	0.999335
ENSMUSG00000027715	Ccna2	Ccna2	0.208656	7.36229	0.132807	0.999335
ENSMUSG00000025870	Arl10	Arl10	0.279608	2.87315	0.133114	0.999335
ENSMUSG00000019945	Cabcoco1	Cabcoco1	0.24327	4.45258	0.133282	0.999335
ENSMUSG00000034429	Zfp707	Zfp707	0.332627	3.72406	0.133295	0.999335
ENSMUSG00000059734	Ndufs8	Ndufs8	0.227527	8.39434	0.133313	0.999335
ENSMUSG00000051451	Crebzf	Crebzf	-0.248023	5.49399	0.133676	0.999335
ENSMUSG00000020385	Clk4	Clk4	0.23984	5.93199	0.134212	0.999335
ENSMUSG00000027272	Ubr1	Ubr1	0.257429	4.14828	0.134433	0.999335
ENSMUSG00000036046	5031439G07Rik	5031439G07Rik	-0.233075	4.5206	0.134704	0.999335
ENSMUSG00000038208	Pgap3	Pgap3	-0.279714	3.62907	0.134778	0.999335
ENSMUSG00000049751	Rpl36al	Rpl36al	0.393327	7.45079	0.134938	0.999335
ENSMUSG00000040883	Tmem205	Tmem205	0.202132	6.62298	0.134945	0.999335
ENSMUSG00000002635	Pdcd2l	Pdcd2l	0.277571	5.18175	0.135037	0.999335
ENSMUSG00000061787	Rps17	Rps17	-0.403062	7.55877	0.135056	0.999335
ENSMUSG00000074024	4632427E13Rik	4632427E13Rik	0.179626	6.10261	0.135072	0.999335
ENSMUSG00000072640	Lyrm9	Lyrm9	0.261597	4.84614	0.135125	0.999335
ENSMUSG00000028991	Mtor	Mtor	-0.20138	4.82143	0.135474	0.999335
ENSMUSG00000008090	Fgfrl1	Fgfrl1	-0.240841	4.3011	0.135508	0.999335
ENSMUSG00000026786	Apbb1ip	Apbb1ip	0.181191	5.74855	0.135598	0.999335
ENSMUSG00000025026	Add3	Add3	-0.185784	7.1652	0.135694	0.999335
ENSMUSG00000068011	Mkrn2os	Mkrn2os	0.209668	5.08619	0.135711	0.999335
ENSMUSG00000033187	BC016579	BC016579	0.224544	4.2298	0.135786	0.999335
ENSMUSG00000030611	Mrps11	Mrps11	0.204931	6.36698	0.135789	0.999335
ENSMUSG00000042207	Kdm5b	Kdm5b	0.191341	5.25283	0.13605	0.999335
ENSMUSG00000038781	Stap2	Stap2	0.193354	4.71721	0.136089	0.999335
ENSMUSG00000026034	Clk1	Clk1	0.265802	7.5116	0.136105	0.999335
ENSMUSG00000023088	Abcc1	Abcc1	0.203721	5.011	0.136138	0.999335
ENSMUSG00000023977	Ubr2	Ubr2	-0.160942	6.46982	0.136438	0.999335
ENSMUSG00000027552	E2f5	E2f5	0.182492	5.68349	0.136741	0.999335
ENSMUSG00000051314	Ffar2	Ffar2	0.276586	4.95391	0.13681	0.999335
ENSMUSG00000036613	Eipr1	Eipr1	0.238824	4.50524	0.136866	0.999335
ENSMUSG00000055200	Sertad3	Sertad3	0.256166	4.82571	0.136894	0.999335
ENSMUSG00000002028	Kmt2a	Kmt2a	-0.190473	7.241	0.136907	0.999335
ENSMUSG00000002870	Mcm2	Mcm2	-0.18873	5.31517	0.137066	0.999335
ENSMUSG00000003865	Gys1	Gys1	-0.245909	3.59567	0.137088	0.999335
ENSMUSG00000073139	Tmem185a	Tmem185a	-0.319204	3.88319	0.137303	0.999335
ENSMUSG00000002496	Tsc2	Tsc2	-0.237996	3.92492	0.137455	0.999335
ENSMUSG00000044921	Rassf9	Rassf9	0.247244	4.29512	0.137491	0.999335
ENSMUSG00000026321	Tnfrsf11a	Tnfrsf11a	-0.165472	6.2734	0.13772	0.999335
ENSMUSG00000020747	Tmem94	Tmem94	0.373455	5.20758	0.137749	0.999335
ENSMUSG00000027215	Cd82	Cd82	-0.202714	5.13291	0.13829	0.999335
ENSMUSG00000031545	Gpat4	Gpat4	-0.191975	5.31839	0.138293	0.999335
ENSMUSG00000026893	Gca	Gca	0.252674	3.65725	0.138466	0.999335
ENSMUSG00000021365	Nedd9	Nedd9	0.202473	5.78327	0.138479	0.999335
ENSMUSG00000097162	2310010J17Rik	2310010J17Rik	0.422801	2.98306	0.13864	0.999335
ENSMUSG00000000740	Rpl13	Rpl13	0.402478	2.94349	0.138656	0.999335
ENSMUSG00000071547	Nt5dc2	Nt5dc2	-0.247399	4.13182	0.138767	0.999335
ENSMUSG00000028560	Usp1	Usp1	-0.169305	7.43021	0.138843	0.999335
ENSMUSG00000031105	Slc25a14	Slc25a14	-0.238663	3.59786	0.13899	0.999335
ENSMUSG00000032258	Lca5	Lca5	0.277462	3.22632	0.138991	0.999335
ENSMUSG00000016308	Ube2a	Ube2a	0.241131	7.24144	0.139077	0.999335
ENSMUSG00000037601	Nme1	Nme1	-0.309052	7.18313	0.139255	0.999335
ENSMUSG00000054237	Fra10ac1	Fra10ac1	0.19891	5.57987	0.139347	0.999335
ENSMUSG00000040128	Pnrc1	Pnrc1	0.217161	7.5884	0.139562	0.999335
ENSMUSG00000026970	Rbms1	Rbms1	-0.189704	6.24406	0.13959	0.999335
ENSMUSG00000024055	Cyp4f13	Cyp4f13	0.205362	4.45605	0.139641	0.999335
ENSMUSG00000021978	Extl3	Extl3	-0.24935	4.01182	0.139884	0.999335
ENSMUSG00000020647	Ncoa1	Ncoa1	-0.212675	5.16953	0.139972	0.999335
ENSMUSG00000042787	Exog	Exog	-0.254688	4.15888	0.140159	0.999335
ENSMUSG00000047501	Cldn4	Cldn4	0.32712	3.01257	0.140289	0.999335
ENSMUSG00000042510	AA986860	AA986860	0.224207	4.05012	0.140296	0.999335
ENSMUSG00000053333	Dis3l2	Dis3l2	0.291919	3.07322	0.140353	0.999335
ENSMUSG00000010048	Ifrd2	Ifrd2	0.239685	4.46323	0.140411	0.999335
ENSMUSG00000026834	Acvr1c	Acvr1c	-0.297625	4.64102	0.14068	0.999335
ENSMUSG00000016624	Phf21b	Phf21b	-0.296838	3.7031	0.140739	0.999335
ENSMUSG00000029911	Ssbp1	Ssbp1	0.186659	7.8912	0.140834	0.999335
ENSMUSG00000034607	Pof1b	Pof1b	0.196706	6.07304	0.140836	0.999335
ENSMUSG00000011958	Bnip2	Bnip2	-0.23491	4.49561	0.140974	0.999335
ENSMUSG00000020898	Ctc1	Ctc1	-0.192114	5.70401	0.140999	0.999335
ENSMUSG00000078439	Smim24	Smim24	0.200075	5.7575	0.141008	0.999335
ENSMUSG00000036188	Ankmy2	Ankmy2	-0.223681	4.96861	0.141094	0.999335
ENSMUSG00000059436	Max	Max	-0.171318	5.56525	0.141266	0.999335
ENSMUSG00000021694	Ercc8	Ercc8	-0.253981	3.56898	0.141547	0.999335
ENSMUSG00000043542	Zc2hc1a	Zc2hc1a	0.230876	3.82551	0.141575	0.999335
ENSMUSG00000063457	Rps15	Rps15	-0.335283	10.614	0.141797	0.999335
ENSMUSG00000040990	Sh3kbp1	Sh3kbp1	0.273624	3.27691	0.141848	0.999335
ENSMUSG00000035181	Heatr5a	Heatr5a	-0.208285	4.83302	0.141912	0.999335
ENSMUSG00000058655	Eif4b	Eif4b	-0.182175	7.67226	0.142073	0.999335
ENSMUSG00000034647	Ankrd12	Ankrd12	-0.24129	5.87064	0.142296	0.999335
ENSMUSG00000041483	Zfp281	Zfp281	-0.273659	3.54209	0.142417	0.999335
ENSMUSG00000042682	Selenok	Selenok	0.223116	7.58576	0.142433	0.999335
ENSMUSG00000039137	Whrn	Whrn	-0.279661	4.02051	0.142473	0.999335
ENSMUSG00000034290	Nek9	Nek9	-0.180567	4.81216	0.142637	0.999335
ENSMUSG00000116995	Gm21926	Gm21926	0.233256	4.34899	0.14269	0.999335
ENSMUSG00000038671	Arfrp1	Arfrp1	0.195043	6.01939	0.143025	0.999335
ENSMUSG00000066151	Fkbp15	Fkbp15	-0.213577	4.40339	0.143286	0.999335
ENSMUSG00000036315	Znrd1	Znrd1	0.212483	6.80624	0.143697	0.999335
ENSMUSG00000034613	Ppm1h	Ppm1h	0.23327	5.38914	0.14373	0.999335
ENSMUSG00000026116	Tmem131	Tmem131	-0.171719	6.34176	0.14392	0.999335
ENSMUSG00000006705	Pknox1	Pknox1	-0.199636	5.27792	0.144092	0.999335
ENSMUSG00000052146	Rps10	Rps10	0.358272	9.53646	0.144104	0.999335
ENSMUSG00000038145	Snrk	Snrk	-0.290107	4.47708	0.144364	0.999335
ENSMUSG00000004054	Map3k11	Map3k11	-0.226531	4.49414	0.145245	0.999335
ENSMUSG00000001300	Efnb2	Efnb2	0.239987	3.4417	0.145532	0.999335
ENSMUSG00000074746	Pdzd8	Pdzd8	-0.15552	6.38637	0.145741	0.999335
ENSMUSG00000031862	Atp13a1	Atp13a1	-0.177985	5.74064	0.145764	0.999335
ENSMUSG00000041921	Metap1d	Metap1d	-0.269076	4.25	0.145868	0.999335
ENSMUSG00000001158	Snrnp27	Snrnp27	0.254847	6.47159	0.145961	0.999335
ENSMUSG00000020903	Stx8	Stx8	0.179219	5.69988	0.145993	0.999335
ENSMUSG00000022391	Rangap1	Rangap1	-0.204608	7.93631	0.146277	0.999335
ENSMUSG00000054008	Ndst1	Ndst1	-0.217546	3.96897	0.146367	0.999335
ENSMUSG00000023122	Sult1c2	Sult1c2	0.248883	4.18004	0.146383	0.999335
ENSMUSG00000047635	2810006K23Rik	2810006K23Rik	0.259745	4.81087	0.146464	0.999335
ENSMUSG00000066640	Fbxl18	Fbxl18	-0.209051	4.20534	0.146509	0.999335
ENSMUSG00000046449	Nexmif	Nexmif	-0.244133	3.24494	0.146533	0.999335
ENSMUSG00000028953	Abcf2	Abcf2	-0.211305	4.74497	0.146564	0.999335
ENSMUSG00000022503	Nubp1	Nubp1	-0.202437	5.51718	0.146592	0.999335
ENSMUSG00000013646	Sh3bp5l	Sh3bp5l	-0.267064	4.18802	0.146666	0.999335
ENSMUSG00000058388	Phtf1	Phtf1	-0.206294	4.17483	0.146727	0.999335
ENSMUSG00000092564	BC051226	BC051226	0.240213	3.76027	0.146739	0.999335
ENSMUSG00000025047	Pdcd11	Pdcd11	0.396934	4.82976	0.146776	0.999335
ENSMUSG00000008384	Sertad1	Sertad1	0.275903	5.17103	0.146908	0.999335
ENSMUSG00000038708	Golga4	Golga4	-0.170739	7.76675	0.146957	0.999335
ENSMUSG00000040423	Rc3h1	Rc3h1	0.163257	6.46091	0.147103	0.999335
ENSMUSG00000072762	4930522L14Rik	4930522L14Rik	0.368355	3.61865	0.147108	0.999335
ENSMUSG00000061898	Rbak	Rbak	0.268918	3.40488	0.147137	0.999335
ENSMUSG00000046516	Cox17	Cox17	0.446506	5.89737	0.147149	0.999335
ENSMUSG00000028243	Ubxn2b	Ubxn2b	0.226262	4.25097	0.147219	0.999335
ENSMUSG00000024378	Stard4	Stard4	0.202079	7.4607	0.147247	0.999335
ENSMUSG00000071650	Ganab	Ganab	-0.184754	6.97552	0.147277	0.999335
ENSMUSG00000020423	Btg2	Btg2	0.21769	9.4194	0.1473	0.999335
ENSMUSG00000020220	Vps13d	Vps13d	-0.172009	5.45783	0.147415	0.999335
ENSMUSG00000040675	Mthfd1l	Mthfd1l	-0.242437	3.81758	0.147728	0.999335
ENSMUSG00000034918	Cdhr2	Cdhr2	-0.213583	4.99503	0.147909	0.999335
ENSMUSG00000023043	Krt18	Krt18	0.214058	9.82254	0.148036	0.999335
ENSMUSG00000017929	B4galt5	B4galt5	-0.22036	4.98795	0.148204	0.999335
ENSMUSG00000046572	Zfp518b	Zfp518b	-0.269776	3.0457	0.148231	0.999335
ENSMUSG00000026788	Zbtb43	Zbtb43	-0.22462	4.61953	0.148402	0.999335
ENSMUSG00000028614	Ndc1	Ndc1	-0.19573	6.01344	0.148628	0.999335
ENSMUSG00000034659	Tmem109	Tmem109	-0.185991	5.89022	0.148809	0.999335
ENSMUSG00000031157	Pqbp1	Pqbp1	0.253929	5.03411	0.148872	0.999335
ENSMUSG00000049960	Mrps16	Mrps16	0.221024	7.67493	0.149013	0.999335
ENSMUSG00000034254	Agpat1	Agpat1	-0.193472	4.84909	0.149121	0.999335
ENSMUSG00000108414	Snhg1	Snhg1	0.216624	8.53082	0.149319	0.999335
ENSMUSG00000026490	Cdc42bpa	Cdc42bpa	-0.193415	5.01374	0.149437	0.999335
ENSMUSG00000043733	Ptpn11	Ptpn11	-0.166037	5.70724	0.14956	0.999335
ENSMUSG00000076441	Ass1	Ass1	0.246009	4.22974	0.149622	0.999335
ENSMUSG00000032525	Nktr	Nktr	-0.175547	7.33695	0.149732	0.999335
ENSMUSG00000024835	Coro1b	Coro1b	0.24415	3.28182	0.150044	0.999335
ENSMUSG00000030922	Lyrm1	Lyrm1	0.286763	2.71105	0.150207	0.999335
ENSMUSG00000020407	Upp1	Upp1	0.36395	2.5319	0.15025	0.999335
ENSMUSG00000042831	Alkbh6	Alkbh6	0.185911	5.26761	0.150263	0.999335
ENSMUSG00000024538	Ppic	Ppic	-0.262091	3.11908	0.150347	0.999335
ENSMUSG00000017978	Cadps2	Cadps2	-0.186416	5.27096	0.150348	0.999335
ENSMUSG00000044340	Phlpp1	Phlpp1	-0.239346	4.44254	0.150423	0.999335
ENSMUSG00000027739	Rab33b	Rab33b	0.269754	3.74358	0.15065	0.999335
ENSMUSG00000030413	Pglyrp1	Pglyrp1	0.215811	8.72782	0.150656	0.999335
ENSMUSG00000038696	Mapkap1	Mapkap1	0.179872	6.63337	0.150716	0.999335
ENSMUSG00000072692	Rpl37rt	Rpl37rt	0.294129	4.12685	0.150718	0.999335
ENSMUSG00000047123	Ticam1	Ticam1	-0.330053	3.09349	0.150938	0.999335
ENSMUSG00000048701	Ccdc6	Ccdc6	0.16553	6.04084	0.150999	0.999335
ENSMUSG00000028212	Ccne2	Ccne2	0.342606	2.58664	0.15104	0.999335
ENSMUSG00000019888	Mgat4c	Mgat4c	0.379166	5.27009	0.151085	0.999335
ENSMUSG00000025269	Apex2	Apex2	-0.28052	3.73232	0.151215	0.999335
ENSMUSG00000031065	Cdk16	Cdk16	-0.181288	6.06355	0.151362	0.999335
ENSMUSG00000070327	Rnf213	Rnf213	-0.255598	4.23566	0.151691	0.999335
ENSMUSG00000095687	Rnaset2a	Rnaset2a	0.322922	4.44146	0.151754	0.999335
ENSMUSG00000020576	Nbas	Nbas	-0.195337	4.33077	0.151782	0.999335
ENSMUSG00000023904	Hcfc1r1	Hcfc1r1	0.207717	6.48824	0.151793	0.999335
ENSMUSG00000044934	Zfp367	Zfp367	-0.299744	5.52515	0.151814	0.999335
ENSMUSG00000031622	Sin3b	Sin3b	0.195818	6.45118	0.15221	0.999335
ENSMUSG00000024477	Pggt1b	Pggt1b	-0.160326	6.00728	0.152288	0.999335
ENSMUSG00000033793	Atp6v1h	Atp6v1h	0.220946	5.04818	0.152635	0.999335
ENSMUSG00000048782	Insc	Insc	0.255801	4.35296	0.152764	0.999335
ENSMUSG00000027353	Mcm8	Mcm8	-0.201615	4.49694	0.152891	0.999335
ENSMUSG00000044254	Pcsk9	Pcsk9	0.311667	2.86907	0.153073	0.999335
ENSMUSG00000047238	Mageh1	Mageh1	-0.246578	3.59149	0.153076	0.999335
ENSMUSG00000005148	Klf5	Klf5	-0.21554	10.025	0.153128	0.999335
ENSMUSG00000022010	Tsc22d1	Tsc22d1	0.206715	8.7317	0.153452	0.999335
ENSMUSG00000059325	Hopx	Hopx	0.278842	6.89546	0.153695	0.999335
ENSMUSG00000023021	Cers5	Cers5	-0.213179	4.3673	0.153726	0.999335
ENSMUSG00000004455	Ppp1cc	Ppp1cc	-0.264621	4.0152	0.154066	0.999335
ENSMUSG00000030042	Pole4	Pole4	-0.181596	6.2064	0.154072	0.999335
ENSMUSG00000035027	Map2k2	Map2k2	0.182598	7.51174	0.154115	0.999335
ENSMUSG00000040463	Mybbp1a	Mybbp1a	0.255979	6.70644	0.154358	0.999335
ENSMUSG00000001280	Sp1	Sp1	-0.174227	6.59295	0.154449	0.999335
ENSMUSG00000055681	Cope	Cope	0.204558	7.80089	0.154456	0.999335
ENSMUSG00000029993	Nfu1	Nfu1	0.215485	6.67059	0.154499	0.999335
ENSMUSG00000041959	S100a10	S100a10	0.209883	9.11967	0.154655	0.999335
ENSMUSG00000024993	Fam45a	Fam45a	0.221108	4.45524	0.154728	0.999335
ENSMUSG00000044763	Trmt10c	Trmt10c	0.239462	5.95487	0.154768	0.999335
ENSMUSG00000007827	Ankrd26	Ankrd26	-0.20033	4.95441	0.155031	0.999335
ENSMUSG00000002996	Hbp1	Hbp1	0.277466	3.55579	0.15507	0.999335
ENSMUSG00000028282	Casp8ap2	Casp8ap2	-0.180982	5.87087	0.155127	0.999335
ENSMUSG00000026227	2810459M11Rik	2810459M11Rik	-0.271263	4.04468	0.155281	0.999335
ENSMUSG00000002129	Sf3a1	Sf3a1	-0.192895	6.12264	0.155413	0.999335
ENSMUSG00000022120	Rnf219	Rnf219	-0.179346	4.63818	0.155439	0.999335
ENSMUSG00000034211	Mrps17	Mrps17	0.195479	7.43569	0.155528	0.999335
ENSMUSG00000027455	Nsfl1c	Nsfl1c	0.166586	6.36737	0.155637	0.999335
ENSMUSG00000015377	Dennd6b	Dennd6b	0.272616	2.91397	0.155697	0.999335
ENSMUSG00000025993	Slc40a1	Slc40a1	0.257748	3.54321	0.155704	0.999335
ENSMUSG00000062963	Ufc1	Ufc1	0.199462	7.32435	0.155718	0.999335
ENSMUSG00000016262	Sertad4	Sertad4	0.320416	2.61463	0.155749	0.999335
ENSMUSG00000032316	Clk3	Clk3	-0.275734	3.02052	0.155749	0.999335
ENSMUSG00000022565	Plec	Plec	0.182744	5.70498	0.155753	0.999335
ENSMUSG00000051730	Mettl5	Mettl5	0.163695	5.37465	0.155825	0.999335
ENSMUSG00000034926	Dhcr24	Dhcr24	0.276626	3.50777	0.15586	0.999335
ENSMUSG00000070709	Zfp974	Zfp974	0.275752	3.5409	0.156012	0.999335
ENSMUSG00000017404	Rpl19	Rpl19	0.304598	9.92413	0.156085	0.999335
ENSMUSG00000022314	Rad21	Rad21	-0.197748	8.3298	0.156168	0.999335
ENSMUSG00000016520	Lnx2	Lnx2	-0.256405	3.65593	0.156183	0.999335
ENSMUSG00000031796	Cfap20	Cfap20	0.15289	6.78355	0.156647	0.999335
ENSMUSG00000025403	Shmt2	Shmt2	-0.171719	5.10659	0.156737	0.999335
ENSMUSG00000032078	Zpr1	Zpr1	-0.181732	5.43312	0.156772	0.999335
ENSMUSG00000025135	Anapc11	Anapc11	-0.157918	7.13305	0.156782	0.999335
ENSMUSG00000011831	Evi5	Evi5	-0.178903	5.4084	0.156788	0.999335
ENSMUSG00000031955	Bcar1	Bcar1	-0.195792	5.07014	0.156803	0.999335
ENSMUSG00000041773	Enc1	Enc1	0.271852	4.85653	0.15692	0.999335
ENSMUSG00000026672	Optn	Optn	-0.262611	3.21469	0.15703	0.999335
ENSMUSG00000040997	Abhd4	Abhd4	0.328757	3.8659	0.157057	0.999335
ENSMUSG00000018765	Fxr2	Fxr2	-0.225941	4.91656	0.157068	0.999335
ENSMUSG00000006378	Gcat	Gcat	-0.348277	3.06855	0.157151	0.999335
ENSMUSG00000018189	Uchl5	Uchl5	0.163923	6.75653	0.157184	0.999335
ENSMUSG00000009647	Mcu	Mcu	-0.156373	7.02146	0.157257	0.999335
ENSMUSG00000061232	H2-K1	H2-K1	0.218295	9.28844	0.157503	0.999335
ENSMUSG00000035725	Prkx	Prkx	0.250492	4.01115	0.157695	0.999335
ENSMUSG00000026429	Ube2t	Ube2t	0.179577	6.63971	0.158081	0.999335
ENSMUSG00000033717	Adra2a	Adra2a	-0.312216	4.81779	0.158204	0.999335
ENSMUSG00000086290	Snhg12	Snhg12	0.176096	6.76576	0.158473	0.999335
ENSMUSG00000027014	Cwc22	Cwc22	-0.180305	5.05439	0.158554	0.999335
ENSMUSG00000025868	Higd2a	Higd2a	0.19415	8.23454	0.158674	0.999335
ENSMUSG00000019647	Sema6a	Sema6a	-0.206876	5.46709	0.158719	0.999335
ENSMUSG00000064210	Ano6	Ano6	0.273139	3.99747	0.158872	0.999335
ENSMUSG00000045078	Rnf216	Rnf216	-0.170179	5.43514	0.158889	0.999335
ENSMUSG00000041528	Rnf123	Rnf123	-0.301353	2.4635	0.159221	0.999335
ENSMUSG00000034892	Rps29	Rps29	0.589527	9.20543	0.159322	0.999335
ENSMUSG00000015095	Fbxw5	Fbxw5	-0.23111	4.35641	0.15937	0.999335
ENSMUSG00000027602	Map1lc3a	Map1lc3a	0.176984	4.99942	0.159371	0.999335
ENSMUSG00000032010	Usp2	Usp2	0.294735	2.70009	0.159375	0.999335
ENSMUSG00000035478	Mbd3	Mbd3	-0.200554	7.03178	0.1596	0.999335
ENSMUSG00000024817	Uhrf2	Uhrf2	-0.169546	7.40477	0.159636	0.999335
ENSMUSG00000055415	Atp10b	Atp10b	0.321076	5.5727	0.159656	0.999335
ENSMUSG00000020257	Wdr82	Wdr82	-0.185194	5.85314	0.159765	0.999335
ENSMUSG00000027067	Ssrp1	Ssrp1	-0.17683	8.01678	0.15986	0.999335
ENSMUSG00000034382	AI661453	AI661453	-0.253844	3.16471	0.160118	0.999335
ENSMUSG00000027555	Car13	Car13	0.211272	4.6986	0.160127	0.999335
ENSMUSG00000022687	Boc	Boc	-0.221977	6.12806	0.160127	0.999335
ENSMUSG00000025268	Maged2	Maged2	0.266546	3.69659	0.160161	0.999335
ENSMUSG00000071451	Psmg4	Psmg4	0.232799	6.48009	0.160172	0.999335
ENSMUSG00000022604	Cep97	Cep97	0.24768	4.19075	0.16049	0.999335
ENSMUSG00000111375	Btbd8	Btbd8	0.309656	3.16455	0.161025	0.999335
ENSMUSG00000027875	Hmgcs2	Hmgcs2	-0.235307	9.32218	0.161475	0.999335
ENSMUSG00000062203	Gspt1	Gspt1	-0.160358	6.42923	0.161565	0.999335
ENSMUSG00000009894	Snap47	Snap47	0.199745	4.52338	0.161885	0.999335
ENSMUSG00000033430	Terf2ip	Terf2ip	0.206042	4.66133	0.16206	0.999335
ENSMUSG00000001467	Cyp51	Cyp51	0.213496	5.9115	0.162169	0.999335
ENSMUSG00000048429	Timm29	Timm29	-0.216877	4.41993	0.162218	0.999335
ENSMUSG00000074212	Dnajb14	Dnajb14	-0.16421	5.02214	0.162292	0.999335
ENSMUSG00000040414	Slc25a28	Slc25a28	-0.198972	5.95487	0.163069	0.999335
ENSMUSG00000062232	Rapgef2	Rapgef2	-0.212761	3.92312	0.163146	0.999335
ENSMUSG00000060373	Hnrnpc	Hnrnpc	-0.169531	8.31313	0.163404	0.999335
ENSMUSG00000028847	Trappc3	Trappc3	0.170878	6.06391	0.163441	0.999335
ENSMUSG00000042055	Wdr11	Wdr11	-0.191891	4.88269	0.163468	0.999335
ENSMUSG00000024887	Asah2	Asah2	0.252257	3.06148	0.163523	0.999335
ENSMUSG00000096967	Gm26621	Gm26621	0.272614	2.66558	0.163567	0.999335
ENSMUSG00000026095	Asnsd1	Asnsd1	-0.328021	3.13116	0.163765	0.999335
ENSMUSG00000028756	Pink1	Pink1	-0.230202	4.54682	0.163945	0.999335
ENSMUSG00000025060	Slk	Slk	-0.157375	7.6134	0.164082	0.999335
ENSMUSG00000027109	Sp3	Sp3	-0.186694	6.463	0.164163	0.999335
ENSMUSG00000027513	Pck1	Pck1	0.432791	3.09231	0.164176	0.999335
ENSMUSG00000030649	Anapc15	Anapc15	0.248699	3.57776	0.164317	0.999335
ENSMUSG00000037361	Sf3b6	Sf3b6	0.202259	8.03793	0.164371	0.999335
ENSMUSG00000029071	Dvl1	Dvl1	-0.190309	4.77053	0.164393	0.999335
ENSMUSG00000065145	Vaultrc5	Vaultrc5	0.378435	3.66522	0.16447	0.999335
ENSMUSG00000029918	Mrps33	Mrps33	0.182071	7.45779	0.164542	0.999335
ENSMUSG00000075266	Cenpw	Cenpw	0.325664	6.90414	0.164648	0.999335
ENSMUSG00000038260	Trpm4	Trpm4	-0.186111	5.71246	0.164738	0.999335
ENSMUSG00000040859	Bsdc1	Bsdc1	0.200321	5.01048	0.164777	0.999335
ENSMUSG00000035215	Lsm7	Lsm7	0.401813	6.34166	0.164869	0.999335
ENSMUSG00000025920	Stau2	Stau2	-0.215282	4.82401	0.165196	0.999335
ENSMUSG00000034278	Dnajc17	Dnajc17	-0.214322	4.38506	0.165588	0.999335
ENSMUSG00000004383	Large1	Large1	-0.21479	3.45482	0.165663	0.999335
ENSMUSG00000042688	Mapk6	Mapk6	-0.193916	5.3178	0.165776	0.999335
ENSMUSG00000097195	Snhg5	Snhg5	-0.207951	5.75618	0.165904	0.999335
ENSMUSG00000021785	Ngly1	Ngly1	0.18958	4.82484	0.165909	0.999335
ENSMUSG00000020894	Vamp2	Vamp2	0.202152	4.34195	0.166003	0.999335
ENSMUSG00000024098	Twsg1	Twsg1	-0.207964	5.96447	0.166004	0.999335
ENSMUSG00000036850	Mrpl41	Mrpl41	0.181843	6.60673	0.166109	0.999335
ENSMUSG00000042548	Asxl1	Asxl1	0.18047	5.76015	0.166564	0.999335
ENSMUSG00000028793	Rnf19b	Rnf19b	-0.255779	3.70713	0.166583	0.999335
ENSMUSG00000061273	Mmgt1	Mmgt1	-0.174026	4.96099	0.166737	0.999335
ENSMUSG00000037563	Rps16	Rps16	0.303296	4.58497	0.166861	0.999335
ENSMUSG00000029763	Exoc4	Exoc4	-0.182209	5.85403	0.167024	0.999335
ENSMUSG00000025142	Aspscr1	Aspscr1	-0.179211	5.42023	0.16709	0.999335
ENSMUSG00000021221	Dpf3	Dpf3	-0.347189	2.45999	0.167182	0.999335
ENSMUSG00000006276	Eps15l1	Eps15l1	-0.211213	5.09352	0.16733	0.999335
ENSMUSG00000001942	Siae	Siae	-0.210626	4.13264	0.167431	0.999335
ENSMUSG00000096188	Cmtm4	Cmtm4	-0.159496	6.07072	0.167435	0.999335
ENSMUSG00000013663	Pten	Pten	-0.171368	7.42611	0.167543	0.999335
ENSMUSG00000029036	Atad3a	Atad3a	0.167635	6.76331	0.167764	0.999335
ENSMUSG00000116858	Gm49797	Gm49797	0.23069	3.53205	0.167842	0.999335
ENSMUSG00000020248	Nfyb	Nfyb	-0.165128	6.38827	0.167995	0.999335
ENSMUSG00000025340	Rabgef1	Rabgef1	0.202718	4.25155	0.16802	0.999335
ENSMUSG00000032425	Zfp949	Zfp949	0.235479	3.51145	0.168058	0.999335
ENSMUSG00000039754	Alkbh4	Alkbh4	-0.321212	2.79152	0.168111	0.999335
ENSMUSG00000039943	Plcb4	Plcb4	-0.167307	5.32374	0.168149	0.999335
ENSMUSG00000022552	Sharpin	Sharpin	-0.228285	4.93733	0.168447	0.999335
ENSMUSG00000027479	Mapre1	Mapre1	0.173275	7.60444	0.168678	0.999335
ENSMUSG00000030189	Ybx3	Ybx3	-0.246765	8.21347	0.168744	0.999335
ENSMUSG00000040738	Ints8	Ints8	-0.194496	4.83027	0.168802	0.999335
ENSMUSG00000000278	Scpep1	Scpep1	0.321537	3.16162	0.168955	0.999335
ENSMUSG00000096010	Hist4h4	Hist4h4	0.324815	4.17043	0.168968	0.999335
ENSMUSG00000004642	Slbp	Slbp	0.273347	5.15078	0.169091	0.999335
ENSMUSG00000005699	Pard6a	Pard6a	0.243855	3.71372	0.169161	0.999335
ENSMUSG00000096472	Cdkn2d	Cdkn2d	0.168974	5.99295	0.169198	0.999335
ENSMUSG00000054072	Iigp1	Iigp1	0.547359	5.48883	0.169218	0.999335
ENSMUSG00000046658	Zfp316	Zfp316	-0.261395	2.63967	0.169443	0.999335
ENSMUSG00000057069	Ero1lb	Ero1lb	-0.302462	2.73297	0.169609	0.999335
ENSMUSG00000029234	Tmem165	Tmem165	-0.220373	6.59003	0.169691	0.999335
ENSMUSG00000012429	Mplkip	Mplkip	0.19099	6.29289	0.16971	0.999335
ENSMUSG00000058093	Zfp729b	Zfp729b	-0.214201	3.42167	0.16983	0.999335
ENSMUSG00000024446	Rpp21	Rpp21	0.259979	7.08304	0.17002	0.999335
ENSMUSG00000068762	Gstm6	Gstm6	-0.270405	3.46189	0.170037	0.999335
ENSMUSG00000019952	Poc1b	Poc1b	-0.199827	5.90847	0.170101	0.999335
ENSMUSG00000096910	Zfp955b	Zfp955b	-0.20026	4.63165	0.17015	0.999335
ENSMUSG00000063047	Zfp780b	Zfp780b	0.218013	3.73339	0.170202	0.999335
ENSMUSG00000041037	Irgq	Irgq	-0.246219	3.51324	0.170588	0.999335
ENSMUSG00000074918	Inafm2	Inafm2	-0.205811	4.16537	0.170654	0.999335
ENSMUSG00000006095	Tbcb	Tbcb	0.200231	7.08228	0.170676	0.999335
ENSMUSG00000029328	Hnrnpdl	Hnrnpdl	0.168899	8.17273	0.170694	0.999335
ENSMUSG00000027356	Fermt1	Fermt1	-0.158024	8.31205	0.170712	0.999335
ENSMUSG00000022913	Psmg1	Psmg1	0.221155	6.36455	0.170723	0.999335
ENSMUSG00000031642	Sh3rf1	Sh3rf1	-0.231316	5.33841	0.170727	0.999335
ENSMUSG00000031586	Rbpms	Rbpms	0.248416	4.67983	0.170822	0.999335
ENSMUSG00000056383	AI987944	AI987944	-0.216815	4.43221	0.170838	0.999335
ENSMUSG00000026014	Raph1	Raph1	-0.236398	6.1908	0.170938	0.999335
ENSMUSG00000026377	Nifk	Nifk	0.156256	6.098	0.170956	0.999335
ENSMUSG00000006498	Ptbp1	Ptbp1	-0.21655	3.74436	0.17118	0.999335
ENSMUSG00000033400	Agl	Agl	0.317951	3.3702	0.171326	0.999335
ENSMUSG00000058258	Idi1	Idi1	0.212161	6.14687	0.171483	0.999335
ENSMUSG00000000184	Ccnd2	Ccnd2	-0.220653	7.27427	0.1715	0.999335
ENSMUSG00000016619	Nup50	Nup50	-0.169249	6.40504	0.171623	0.999335
ENSMUSG00000037935	Smarce1	Smarce1	-0.188486	6.3032	0.171634	0.999335
ENSMUSG00000003541	Ier3	Ier3	0.221868	6.34967	0.17194	0.999335
ENSMUSG00000032293	Ireb2	Ireb2	0.175336	6.17078	0.172032	0.999335
ENSMUSG00000022707	Gbe1	Gbe1	-0.247398	3.08287	0.17225	0.999335
ENSMUSG00000033285	Wdr3	Wdr3	-0.209791	3.72369	0.172265	0.999335
ENSMUSG00000027546	Atp9a	Atp9a	-0.182481	5.74517	0.17231	0.999335
ENSMUSG00000020841	Cpd	Cpd	-0.154706	7.16908	0.172434	0.999335
ENSMUSG00000030498	Gas2	Gas2	0.266141	3.08988	0.172669	0.999335
ENSMUSG00000031153	Gripap1	Gripap1	0.176967	5.06926	0.173194	0.999335
ENSMUSG00000022523	Fgf12	Fgf12	-0.276033	3.70865	0.173218	0.999335
ENSMUSG00000037466	Tedc1	Tedc1	-0.173707	5.62493	0.173402	0.999335
ENSMUSG00000027523	Gnas	Gnas	0.212468	6.08803	0.173576	0.999335
ENSMUSG00000024283	Wac	Wac	-0.162791	6.60255	0.17363	0.999335
ENSMUSG00000018921	Pelp1	Pelp1	-0.147446	6.11692	0.173648	0.999335
ENSMUSG00000019303	Psmc3ip	Psmc3ip	-0.174236	4.84255	0.173715	0.999335
ENSMUSG00000031568	Rwdd4a	Rwdd4a	-0.183833	5.59743	0.173748	0.999335
ENSMUSG00000021938	Pspc1	Pspc1	0.167963	5.916	0.173764	0.999335
ENSMUSG00000026662	Sephs1	Sephs1	-0.155665	5.74588	0.173998	0.999335
ENSMUSG00000058230	Arhgap35	Arhgap35	-0.199135	5.23519	0.174079	0.999335
ENSMUSG00000030660	Pik3c2a	Pik3c2a	0.191429	5.57722	0.174326	0.999335
ENSMUSG00000040524	Zfp609	Zfp609	-0.190086	5.00558	0.174413	0.999335
ENSMUSG00000045039	Megf8	Megf8	-0.275091	3.03506	0.174509	0.999335
ENSMUSG00000064368	mt-Nd6	mt-Nd6	-0.261406	9.9043	0.17453	0.999335
ENSMUSG00000051098	Mblac2	Mblac2	0.28791	3.08267	0.174575	0.999335
ENSMUSG00000038642	Ctss	Ctss	0.211026	5.36033	0.17464	0.999335
ENSMUSG00000021457	Syk	Syk	0.251916	3.08236	0.174742	0.999335
ENSMUSG00000020415	Pttg1	Pttg1	0.266151	6.19708	0.174961	0.999335
ENSMUSG00000059669	Taf1b	Taf1b	0.241165	3.20831	0.174987	0.999335
ENSMUSG00000025025	Mxi1	Mxi1	-0.180997	5.23515	0.175076	0.999335
ENSMUSG00000014418	Hps5	Hps5	-0.213785	4.22205	0.175094	0.999335
ENSMUSG00000022761	Lztr1	Lztr1	0.190514	4.85997	0.17511	0.999335
ENSMUSG00000049313	Sorl1	Sorl1	-0.176411	6.14543	0.175391	0.999335
ENSMUSG00000034297	Med13	Med13	-0.205059	4.26651	0.175441	0.999335
ENSMUSG00000026032	Ndufb3	Ndufb3	0.271668	7.97154	0.175534	0.999335
ENSMUSG00000025498	Irf7	Irf7	0.28902	4.24422	0.175538	0.999335
ENSMUSG00000051022	Hs3st1	Hs3st1	0.232641	4.74564	0.175541	0.999335
ENSMUSG00000054484	Tmem62	Tmem62	0.281183	2.54463	0.175555	0.999335
ENSMUSG00000032344	Cgas	Cgas	-0.200375	4.802	0.175643	0.999335
ENSMUSG00000041841	Rpl37	Rpl37	0.560316	9.07338	0.17576	0.999335
ENSMUSG00000055827	Gsdmc3	Gsdmc3	0.360695	3.64691	0.17576	0.999335
ENSMUSG00000047180	Neurl3	Neurl3	0.216601	5.58229	0.176439	0.999335
ENSMUSG00000024472	Dcp2	Dcp2	0.159592	5.68025	0.176657	0.999335
ENSMUSG00000028245	Nsmaf	Nsmaf	0.268373	2.56363	0.176804	0.999335
ENSMUSG00000054115	Skp2	Skp2	-0.2046	4.63379	0.176968	0.999335
ENSMUSG00000017453	Pipox	Pipox	0.261059	3.25994	0.177011	0.999335
ENSMUSG00000041471	Shld2	Shld2	0.249755	3.80468	0.177193	0.999335
ENSMUSG00000070858	Gm1673	Gm1673	0.354143	4.17852	0.177369	0.999335
ENSMUSG00000022462	Slc38a2	Slc38a2	0.164085	8.08736	0.1774	0.999335
ENSMUSG00000092074	Dynlt1a	Dynlt1a	-0.339477	2.73216	0.177426	0.999335
ENSMUSG00000016541	Atxn10	Atxn10	0.158373	5.43618	0.177457	0.999335
ENSMUSG00000040782	Cop1	Cop1	-0.176792	5.8587	0.177474	0.999335
ENSMUSG00000035704	Alg8	Alg8	-0.191864	5.37573	0.177645	0.999335
ENSMUSG00000020608	Smc6	Smc6	-0.161524	7.69205	0.177682	0.999335
ENSMUSG00000049950	Rpp38	Rpp38	0.214738	4.50523	0.177706	0.999335
ENSMUSG00000031985	Gnpat	Gnpat	-0.15613	5.3744	0.177774	0.999335
ENSMUSG00000030432	Rpl28	Rpl28	0.261355	4.86347	0.177797	0.999335
ENSMUSG00000071654	Uqcc3	Uqcc3	0.171511	6.83509	0.178017	0.999335
ENSMUSG00000000934	Top1mt	Top1mt	-0.253261	3.43814	0.178079	0.999335
ENSMUSG00000021710	Nln	Nln	0.165977	5.42809	0.178096	0.999335
ENSMUSG00000001441	Npepps	Npepps	-0.145683	7.36122	0.178105	0.999335
ENSMUSG00000025241	Fyco1	Fyco1	-0.216266	4.25667	0.178173	0.999335
ENSMUSG00000018707	Dync1h1	Dync1h1	-0.153104	7.03244	0.178504	0.999335
ENSMUSG00000024639	Gnaq	Gnaq	-0.181235	6.36358	0.178567	0.999335
ENSMUSG00000068391	Chrac1	Chrac1	0.168509	6.72033	0.178618	0.999335
ENSMUSG00000039275	Foxk2	Foxk2	-0.1693	4.71878	0.178789	0.999335
ENSMUSG00000034471	Caskin2	Caskin2	-0.240191	4.30885	0.178807	0.999335
ENSMUSG00000038745	Nlrp6	Nlrp6	-0.166248	8.87668	0.178966	0.999335
ENSMUSG00000074165	Zfp788	Zfp788	-0.244429	3.28279	0.179119	0.999335
ENSMUSG00000032358	Fam83b	Fam83b	0.21956	5.15595	0.179249	0.999335
ENSMUSG00000030614	Tmem126b	Tmem126b	-0.169864	4.99308	0.179289	0.999335
ENSMUSG00000042625	Safb2	Safb2	-0.169485	6.72005	0.179311	0.999335
ENSMUSG00000025533	Asl	Asl	0.229142	5.20261	0.179318	0.999335
ENSMUSG00000001053	N4bp3	N4bp3	-0.266776	3.49607	0.179443	0.999335
ENSMUSG00000024856	Cdk2ap2	Cdk2ap2	0.230285	7.57959	0.179636	0.999335
ENSMUSG00000025971	Maip1	Maip1	0.171247	5.49016	0.180024	0.999335
ENSMUSG00000102644	Thap6	Thap6	0.253178	3.27719	0.180131	0.999335
ENSMUSG00000021928	Ebpl	Ebpl	0.176918	5.01331	0.180212	0.999335
ENSMUSG00000033439	Trmt13	Trmt13	0.237537	3.71828	0.180427	0.999335
ENSMUSG00000054836	Elp6	Elp6	0.195935	3.86995	0.180451	0.999335
ENSMUSG00000034738	Nostrin	Nostrin	0.178773	4.93034	0.180622	0.999335
ENSMUSG00000026640	Plxna2	Plxna2	-0.22766	4.82175	0.180789	0.999335
ENSMUSG00000011008	Mcoln2	Mcoln2	0.165687	5.03113	0.180933	0.999335
ENSMUSG00000034620	Rxylt1	Rxylt1	0.219004	5.29186	0.180984	0.999335
ENSMUSG00000042744	Hectd4	Hectd4	-0.190492	4.865	0.181212	0.999335
ENSMUSG00000053769	Lysmd1	Lysmd1	0.264452	2.68635	0.181276	0.999335
ENSMUSG00000028434	Epb41l4b	Epb41l4b	-0.17415	6.16669	0.181528	0.999335
ENSMUSG00000040412	5330417C22Rik	5330417C22Rik	-0.180342	6.40809	0.181541	0.999335
ENSMUSG00000074656	Eif2s2	Eif2s2	0.285648	5.64946	0.181709	0.999335
ENSMUSG00000097164	Cep83os	Cep83os	0.257593	3.48738	0.181732	0.999335
ENSMUSG00000037012	Hk1	Hk1	0.231274	4.32543	0.181736	0.999335
ENSMUSG00000029221	Slc30a9	Slc30a9	0.161521	5.52698	0.181791	0.999335
ENSMUSG00000035840	Lysmd3	Lysmd3	0.197757	5.08726	0.181797	0.999335
ENSMUSG00000033460	Armcx1	Armcx1	0.296422	3.36319	0.181804	0.999335
ENSMUSG00000028062	Lamtor2	Lamtor2	0.20452	8.19011	0.181866	0.999335
ENSMUSG00000050213	Snip1	Snip1	-0.168843	4.8105	0.181901	0.999335
ENSMUSG00000042616	Oscp1	Oscp1	0.236079	3.5128	0.181948	0.999335
ENSMUSG00000071646	Mta2	Mta2	-0.165094	5.91809	0.182369	0.999335
ENSMUSG00000024456	Diaph1	Diaph1	-0.158409	6.65246	0.182398	0.999335
ENSMUSG00000028248	Pnisr	Pnisr	-0.169656	7.77138	0.182715	0.999335
ENSMUSG00000040728	Esrp1	Esrp1	0.23532	4.98945	0.18275	0.999335
ENSMUSG00000062604	Srpk2	Srpk2	0.187313	6.4672	0.183364	0.999335
ENSMUSG00000029456	Acad10	Acad10	-0.278088	2.43259	0.183437	0.999335
ENSMUSG00000065979	Cpped1	Cpped1	-0.18398	5.46155	0.183475	0.999335
ENSMUSG00000045435	Tmem60	Tmem60	0.169112	5.31831	0.183496	0.999335
ENSMUSG00000034528	Hsd17b13	Hsd17b13	0.322631	2.78914	0.183523	0.999335
ENSMUSG00000016487	Ppfibp1	Ppfibp1	-0.239572	4.1771	0.183656	0.999335
ENSMUSG00000063694	Cycs	Cycs	0.200347	7.81152	0.183696	0.999335
ENSMUSG00000042589	Cux2	Cux2	0.264975	2.96954	0.1837	0.999335
ENSMUSG00000043831	Lysmd4	Lysmd4	0.278056	2.47145	0.183759	0.999335
ENSMUSG00000021973	Micu2	Micu2	-0.160985	6.06355	0.183838	0.999335
ENSMUSG00000091625	Lsm5	Lsm5	0.278883	7.49791	0.183873	0.999335
ENSMUSG00000047604	Frat2	Frat2	0.189301	6.14631	0.183988	0.999335
ENSMUSG00000060147	Serpinb6a	Serpinb6a	0.200849	8.25825	0.184093	0.999335
ENSMUSG00000110277	Gm45871	Gm45871	0.258	3.23736	0.184222	0.999335
ENSMUSG00000028126	Pip5k1a	Pip5k1a	0.202976	4.95934	0.184325	0.999335
ENSMUSG00000028329	Xpa	Xpa	0.220073	4.99719	0.184811	0.999335
ENSMUSG00000001105	Ift20	Ift20	0.154919	6.94329	0.184833	0.999335
ENSMUSG00000025812	Pard3	Pard3	-0.184386	5.85458	0.185166	0.999335
ENSMUSG00000049482	Ctu2	Ctu2	-0.193128	4.95037	0.185209	0.999335
ENSMUSG00000028795	Ccdc28b	Ccdc28b	0.237692	4.39881	0.185213	0.999335
ENSMUSG00000051557	Pusl1	Pusl1	-0.286146	4.27182	0.18527	0.999335
ENSMUSG00000071350	Setdb2	Setdb2	0.221632	3.76358	0.185287	0.999335
ENSMUSG00000037860	Aim2	Aim2	0.187229	6.03291	0.185525	0.999335
ENSMUSG00000021962	Dcp1a	Dcp1a	0.196264	3.82028	0.185737	0.999335
ENSMUSG00000028530	Jak1	Jak1	-0.152061	6.50076	0.185801	0.999335
ENSMUSG00000059713	Rcan3	Rcan3	0.282474	3.26061	0.185858	0.999335
ENSMUSG00000004264	Phb2	Phb2	-0.252873	5.93146	0.185861	0.999335
ENSMUSG00000032051	Fdx1	Fdx1	0.213333	7.13156	0.186118	0.999335
ENSMUSG00000021114	Atp6v1d	Atp6v1d	0.163296	5.62614	0.186206	0.999335
ENSMUSG00000019373	Cops3	Cops3	-0.156195	5.39747	0.186213	0.999335
ENSMUSG00000026235	Epha4	Epha4	-0.188743	5.60264	0.186357	0.999335
ENSMUSG00000057278	Snrpg	Snrpg	0.437332	8.49557	0.186553	0.999335
ENSMUSG00000041164	Zmiz2	Zmiz2	-0.169187	5.76919	0.186643	0.999335
ENSMUSG00000036932	Aifm1	Aifm1	0.174285	6.9287	0.186705	0.999335
ENSMUSG00000038692	Hoxb4	Hoxb4	-0.268516	5.59209	0.186717	0.999335
ENSMUSG00000034345	Gtf2h5	Gtf2h5	0.192353	7.31921	0.186737	0.999335
ENSMUSG00000031292	Cdkl5	Cdkl5	-0.314136	3.0786	0.186775	0.999335
ENSMUSG00000033998	Kcnk1	Kcnk1	-0.206503	4.37428	0.186949	0.999335
ENSMUSG00000039270	Megf9	Megf9	0.219505	4.0264	0.187261	0.999335
ENSMUSG00000058793	Cds2	Cds2	-0.175357	5.17931	0.187269	0.999335
ENSMUSG00000091971	Hspa1a	Hspa1a	0.277103	9.72839	0.1874	0.999335
ENSMUSG00000048755	Mcat	Mcat	0.215874	4.98571	0.187471	0.999335
ENSMUSG00000005672	Kit	Kit	-0.309677	4.38692	0.187548	0.999335
ENSMUSG00000047446	Arl4a	Arl4a	0.226164	8.4085	0.187571	0.999335
ENSMUSG00000035086	Becn1	Becn1	-0.232681	3.43259	0.187579	0.999335
ENSMUSG00000029516	Cit	Cit	-0.192168	7.5754	0.187687	0.999335
ENSMUSG00000041837	Pdcd7	Pdcd7	-0.184796	5.7201	0.18776	0.999335
ENSMUSG00000028423	Nfx1	Nfx1	0.237485	5.86841	0.187965	0.999335
ENSMUSG00000028191	Bcl10	Bcl10	0.168544	6.48528	0.188121	0.999335
ENSMUSG00000025203	Scd2	Scd2	0.282335	7.52214	0.188124	0.999335
ENSMUSG00000039307	Hexdc	Hexdc	-0.244962	3.01272	0.188177	0.999335
ENSMUSG00000105987	AI506816	AI506816	0.201687	5.09202	0.188236	0.999335
ENSMUSG00000063849	Ppcdc	Ppcdc	-0.206942	4.52596	0.188251	0.999335
ENSMUSG00000046179	E2f8	E2f8	-0.217005	5.92937	0.188328	0.999335
ENSMUSG00000044734	Serpinb1a	Serpinb1a	0.188992	7.49342	0.18833	0.999335
ENSMUSG00000052155	Acvr2a	Acvr2a	0.183115	4.43294	0.188986	0.999335
ENSMUSG00000054715	Zscan22	Zscan22	-0.25885	2.52732	0.189073	0.999335
ENSMUSG00000020525	Ppm1d	Ppm1d	-0.207195	4.89814	0.189168	0.999335
ENSMUSG00000060477	Irak2	Irak2	0.234392	4.34202	0.189209	0.999335
ENSMUSG00000002279	Lmf1	Lmf1	0.2099	4.58846	0.189219	0.999335
ENSMUSG00000033813	Tcea1	Tcea1	0.252104	4.59918	0.189773	0.999335
ENSMUSG00000034708	Grn	Grn	-0.154657	6.43648	0.189923	0.999335
ENSMUSG00000005936	Kctd20	Kctd20	0.192574	4.85457	0.190003	0.999335
ENSMUSG00000028671	Gale	Gale	0.193544	7.16296	0.190087	0.999335
ENSMUSG00000074211	Sdhaf1	Sdhaf1	0.162951	6.24846	0.190236	0.999335
ENSMUSG00000051615	Rap2a	Rap2a	-0.231227	5.01356	0.19033	0.999335
ENSMUSG00000073557	Ppp1r12b	Ppp1r12b	-0.240308	2.76779	0.190493	0.999335
ENSMUSG00000050628	Ubald2	Ubald2	0.166604	7.97068	0.19053	0.999335
ENSMUSG00000002319	Ipo4	Ipo4	-0.185141	4.38971	0.19064	0.999335
ENSMUSG00000020170	Frs2	Frs2	-0.176029	4.85577	0.190845	0.999335
ENSMUSG00000030662	Ipo5	Ipo5	-0.190052	7.08885	0.190938	0.999335
ENSMUSG00000027087	Itgav	Itgav	0.254676	3.43873	0.191293	0.999335
ENSMUSG00000046982	Tshz1	Tshz1	-0.182867	5.438	0.191401	0.999335
ENSMUSG00000035078	Mtmr9	Mtmr9	-0.278388	3.21145	0.191486	0.999335
ENSMUSG00000020538	Srebf1	Srebf1	0.166537	5.25666	0.191816	0.999335
ENSMUSG00000042354	Gnl3	Gnl3	-0.154622	6.73187	0.191819	0.999335
ENSMUSG00000061374	Fiz1	Fiz1	-0.165342	4.79612	0.191956	0.999335
ENSMUSG00000018669	Cdk5rap3	Cdk5rap3	0.165616	5.95245	0.192186	0.999335
ENSMUSG00000004462	Tbccd1	Tbccd1	-0.221051	5.28402	0.192292	0.999335
ENSMUSG00000069301	Hist1h2ag	Hist1h2ag	0.403478	4.38584	0.192647	0.999335
ENSMUSG00000056228	Cars2	Cars2	-0.200453	4.79311	0.192671	0.999335
ENSMUSG00000042745	Id1	Id1	0.241557	9.13699	0.193144	0.999335
ENSMUSG00000038848	Ythdf1	Ythdf1	-0.147984	5.6868	0.19333	0.999335
ENSMUSG00000027088	Phospho2	Phospho2	0.183508	4.86918	0.193405	0.999335
ENSMUSG00000037868	Egr2	Egr2	0.252051	4.78329	0.1936	0.999335
ENSMUSG00000037640	Zfp60	Zfp60	0.241648	3.89783	0.19377	0.999335
ENSMUSG00000019782	Rwdd1	Rwdd1	0.193337	7.00158	0.193838	0.999335
ENSMUSG00000056216	Cebpg	Cebpg	-0.164814	6.55169	0.193952	0.999335
ENSMUSG00000057101	Zfp180	Zfp180	-0.213483	4.35	0.194059	0.999335
ENSMUSG00000030880	Polr3e	Polr3e	-0.176792	4.48691	0.194206	0.999335
ENSMUSG00000032263	Bckdhb	Bckdhb	0.187248	4.3049	0.194487	0.999335
ENSMUSG00000003154	Foxj2	Foxj2	0.233847	2.79396	0.194505	0.999335
ENSMUSG00000037266	Rsrp1	Rsrp1	0.199337	8.7459	0.194668	0.999335
ENSMUSG00000028413	B4galt1	B4galt1	0.219178	5.66906	0.194739	0.999335
ENSMUSG00000038323	1700066M21Rik	1700066M21Rik	0.202489	3.95232	0.194799	0.999335
ENSMUSG00000058022	Adtrp	Adtrp	-0.213947	5.24848	0.194902	0.999335
ENSMUSG00000031176	Dynlt3	Dynlt3	0.150953	6.60389	0.194918	0.999335
ENSMUSG00000020219	Timm13	Timm13	0.205897	8.69555	0.195084	0.999335
ENSMUSG00000078584	AU022252	AU022252	0.212941	4.16906	0.195139	0.999335
ENSMUSG00000026411	Tmem9	Tmem9	0.169646	4.99115	0.195455	0.999335
ENSMUSG00000030697	Ppp4c	Ppp4c	-0.154171	6.80456	0.195595	0.999335
ENSMUSG00000025369	Smarcc2	Smarcc2	-0.1969	6.32419	0.195701	0.999335
ENSMUSG00000027342	Pcna	Pcna	-0.212601	7.8705	0.195723	0.999335
ENSMUSG00000018481	Appbp2	Appbp2	-0.161969	6.54084	0.195868	0.999335
ENSMUSG00000074825	Itpripl1	Itpripl1	0.225439	3.9184	0.195986	0.999335
ENSMUSG00000039157	Fam102a	Fam102a	-0.158921	5.93411	0.196063	0.999335
ENSMUSG00000026623	Lpgat1	Lpgat1	-0.199596	6.27529	0.196074	0.999335
ENSMUSG00000029050	Ski	Ski	-0.183057	4.98429	0.196174	0.999335
ENSMUSG00000045409	Trim39	Trim39	0.182105	4.2267	0.196207	0.999335
ENSMUSG00000032905	Atg12	Atg12	0.159929	5.82459	0.196848	0.999335
ENSMUSG00000048118	Arid4a	Arid4a	-0.156031	6.58841	0.197202	0.999335
ENSMUSG00000020605	Hs1bp3	Hs1bp3	-0.209278	3.87343	0.197714	0.999335
ENSMUSG00000031751	Amfr	Amfr	-0.160228	5.65849	0.197724	0.999335
ENSMUSG00000032336	Nptn	Nptn	0.159523	6.45226	0.197746	0.999335
ENSMUSG00000061517	Sox21	Sox21	0.244003	3.91294	0.197833	0.999335
ENSMUSG00000022400	Rbx1	Rbx1	0.228483	8.39836	0.197857	0.999335
ENSMUSG00000001211	Agpat3	Agpat3	-0.15208	6.1268	0.197884	0.999335
ENSMUSG00000046441	Cmtr2	Cmtr2	-0.209333	3.33093	0.198069	0.999335
ENSMUSG00000020376	Rnf130	Rnf130	-0.197354	5.67854	0.198212	0.999335
ENSMUSG00000027710	Acad9	Acad9	-0.16018	4.7702	0.198441	0.999335
ENSMUSG00000029833	Trim24	Trim24	-0.176045	6.98321	0.198613	0.999335
ENSMUSG00000005625	Psmd4	Psmd4	0.147098	7.45944	0.19866	0.999335
ENSMUSG00000001964	Emd	Emd	0.196209	6.21188	0.198679	0.999335
ENSMUSG00000042506	Usp22	Usp22	0.151644	6.18569	0.198843	0.999335
ENSMUSG00000028152	Tspan5	Tspan5	-0.220292	4.63397	0.198882	0.999335
ENSMUSG00000054051	Ercc6	Ercc6	-0.215003	4.09506	0.198954	0.999335
ENSMUSG00000085175	Gm11423	Gm11423	0.328258	2.44959	0.199102	0.999335
ENSMUSG00000041774	Ydjc	Ydjc	0.188464	4.83764	0.199198	0.999335
ENSMUSG00000022841	Ap2m1	Ap2m1	-0.189213	5.61674	0.19931	0.999335
ENSMUSG00000001542	Ell2	Ell2	0.251004	4.25794	0.199515	0.999335
ENSMUSG00000031093	Dock11	Dock11	-0.229732	4.6261	0.199524	0.999335
ENSMUSG00000038175	Mylip	Mylip	0.16165	4.87772	0.199539	0.999335
ENSMUSG00000031256	Cstf2	Cstf2	-0.155006	6.56389	0.199569	0.999335
ENSMUSG00000020375	Rufy1	Rufy1	-0.18002	4.58429	0.199792	0.999335
ENSMUSG00000032827	Ppp1r9a	Ppp1r9a	-0.153837	6.34607	0.199889	0.999335
ENSMUSG00000001289	Pfdn5	Pfdn5	0.186915	8.87248	0.199913	0.999335
ENSMUSG00000034932	Mrpl54	Mrpl54	0.216037	7.72179	0.199986	0.999335
ENSMUSG00000055652	Klhl25	Klhl25	-0.239002	2.80048	0.200043	0.999335
ENSMUSG00000020142	Slc1a4	Slc1a4	-0.187005	5.47528	0.20024	0.999335
ENSMUSG00000036073	Galt	Galt	-0.236446	3.22834	0.200269	0.999335
ENSMUSG00000085795	Zfp703	Zfp703	-0.182837	6.89455	0.200444	0.999335
ENSMUSG00000046691	Chtf8	Chtf8	0.379246	2.96794	0.200614	0.999335
ENSMUSG00000038990	Cables2	Cables2	-0.197379	4.48808	0.201118	0.999335
ENSMUSG00000023353	Agap3	Agap3	-0.237191	3.75827	0.201242	0.999335
ENSMUSG00000052632	Asap2	Asap2	-0.164564	4.97459	0.201244	0.999335
ENSMUSG00000002608	Ccdc97	Ccdc97	-0.216388	3.95957	0.201273	0.999335
ENSMUSG00000051124	Gimap9	Gimap9	0.222402	4.3526	0.201418	0.999335
ENSMUSG00000060288	Ppih	Ppih	0.20501	5.04702	0.201618	0.999335
ENSMUSG00000038888	Ctu1	Ctu1	-0.24401	3.14084	0.201718	0.999335
ENSMUSG00000036087	Slain2	Slain2	-0.187918	5.52417	0.201767	0.999335
ENSMUSG00000094724	Rnaset2b	Rnaset2b	0.248285	4.17458	0.201857	0.999335
ENSMUSG00000029179	Zcchc4	Zcchc4	-0.204361	3.96539	0.201987	0.999335
ENSMUSG00000058254	Tspan7	Tspan7	-0.19837	6.26707	0.202001	0.999335
ENSMUSG00000045136	Tubb2b	Tubb2b	0.26239	4.18348	0.202025	0.999335
ENSMUSG00000061983	Rps12	Rps12	-0.284931	4.43805	0.202131	0.999335
ENSMUSG00000036478	Btg1	Btg1	0.202448	8.26411	0.202146	0.999335
ENSMUSG00000036908	Unc93b1	Unc93b1	-0.192018	4.31769	0.20223	0.999335
ENSMUSG00000035764	Fbxo45	Fbxo45	-0.200524	4.8871	0.202434	0.999335
ENSMUSG00000001415	Smg5	Smg5	-0.167306	5.04855	0.202501	0.999335
ENSMUSG00000070407	Hs3st3b1	Hs3st3b1	-0.241442	2.86416	0.202624	0.999335
ENSMUSG00000078861	Zfp931	Zfp931	0.245724	3.61373	0.202683	0.999335
ENSMUSG00000020184	Mdm2	Mdm2	0.200091	5.26212	0.202753	0.999335
ENSMUSG00000020893	Per1	Per1	0.253027	3.31269	0.202837	0.999335
ENSMUSG00000056260	Lrif1	Lrif1	-0.188037	4.63776	0.202994	0.999335
ENSMUSG00000047721	Bola2	Bola2	0.335329	7.31456	0.203047	0.999335
ENSMUSG00000027618	Nfs1	Nfs1	-0.208681	3.77749	0.20322	0.999335
ENSMUSG00000050854	Tmem125	Tmem125	0.237049	2.75935	0.203383	0.999335
ENSMUSG00000027327	1700037H04Rik	1700037H04Rik	-0.185915	4.65204	0.203391	0.999335
ENSMUSG00000043091	Tuba1c	Tuba1c	0.214289	7.96262	0.203431	0.999335
ENSMUSG00000028517	Plpp3	Plpp3	0.202012	4.17442	0.203727	0.999335
ENSMUSG00000042505	Sdhaf3	Sdhaf3	0.201912	4.30466	0.203862	0.999335
ENSMUSG00000106734	Gm20559	Gm20559	-0.218376	5.16817	0.20391	0.999335
ENSMUSG00000070056	Mfhas1	Mfhas1	-0.255608	3.72722	0.203921	0.999335
ENSMUSG00000029632	Ndufa4	Ndufa4	0.271411	10.5143	0.20393	0.999335
ENSMUSG00000073131	Vma21	Vma21	0.189438	5.86911	0.203951	0.999335
ENSMUSG00000036022	Fam122b	Fam122b	-0.19045	4.22175	0.204057	0.999335
ENSMUSG00000027671	Actl6a	Actl6a	0.183682	5.77942	0.204175	0.999335
ENSMUSG00000037089	Slc35b2	Slc35b2	-0.155702	6.15664	0.20423	0.999335
ENSMUSG00000085208	Brip1os	Brip1os	-0.177221	5.67957	0.204252	0.999335
ENSMUSG00000033943	Mga	Mga	-0.170934	6.42415	0.204312	0.999335
ENSMUSG00000028709	Mob3c	Mob3c	-0.227916	3.88168	0.204777	0.999335
ENSMUSG00000023118	Sympk	Sympk	-0.182194	5.6618	0.204796	0.999335
ENSMUSG00000016206	H2-M3	H2-M3	0.260764	2.95855	0.205093	0.999335
ENSMUSG00000078784	1810022K09Rik	1810022K09Rik	0.265527	4.87615	0.205159	0.999335
ENSMUSG00000055884	Fancm	Fancm	-0.172372	4.65707	0.205209	0.999335
ENSMUSG00000028933	Xrcc2	Xrcc2	-0.287932	3.29653	0.205341	0.999335
ENSMUSG00000029482	Aacs	Aacs	0.237847	4.45648	0.20538	0.999335
ENSMUSG00000039063	Echdc3	Echdc3	-0.286407	2.96886	0.205445	0.999335
ENSMUSG00000032998	Foxj3	Foxj3	0.163996	4.86843	0.205601	0.999335
ENSMUSG00000036769	Wdr44	Wdr44	0.182511	4.49342	0.205627	0.999335
ENSMUSG00000045671	Spred2	Spred2	-0.191026	5.04959	0.205651	0.999335
ENSMUSG00000035891	Cerk	Cerk	0.205618	4.42324	0.205913	0.999335
ENSMUSG00000042406	Atf4	Atf4	0.166029	7.5988	0.205985	0.999335
ENSMUSG00000014550	Rbsn	Rbsn	-0.188229	4.33612	0.206104	0.999335
ENSMUSG00000026074	Map4k4	Map4k4	-0.162242	6.15904	0.206119	0.999335
ENSMUSG00000035247	Hectd1	Hectd1	-0.142576	6.96093	0.206555	0.999335
ENSMUSG00000005233	Spc25	Spc25	0.219043	7.17329	0.2066	0.999335
ENSMUSG00000038473	Nos1ap	Nos1ap	-0.195069	3.4086	0.206711	0.999335
ENSMUSG00000023961	Enpp4	Enpp4	0.241458	3.21783	0.20685	0.999335
ENSMUSG00000049439	Cyp20a1	Cyp20a1	0.211879	4.38626	0.20695	0.999335
ENSMUSG00000038510	Rpf2	Rpf2	-0.152536	5.48813	0.207016	0.999335
ENSMUSG00000028195	Ccn1	Ccn1	0.210358	8.0061	0.207104	0.999335
ENSMUSG00000030127	Cops7a	Cops7a	0.155202	6.70133	0.207342	0.999335
ENSMUSG00000032641	Gpr19	Gpr19	0.261209	3.26158	0.207534	0.999335
ENSMUSG00000028719	Cmpk1	Cmpk1	0.170704	8.25751	0.208158	0.999335
ENSMUSG00000075227	Znhit2	Znhit2	-0.220819	4.5872	0.20825	0.999335
ENSMUSG00000015312	Gadd45b	Gadd45b	0.368847	5.80662	0.208452	0.999335
ENSMUSG00000026925	Inpp5e	Inpp5e	-0.277212	3.20815	0.208474	0.999335
ENSMUSG00000044894	Uqcrq	Uqcrq	0.298459	9.62777	0.208483	0.999335
ENSMUSG00000045410	Akr1e1	Akr1e1	0.145696	5.33743	0.208591	0.999335
ENSMUSG00000001924	Uba1	Uba1	-0.169669	6.85153	0.20863	0.999335
ENSMUSG00000027533	Fabp5	Fabp5	-0.210864	5.926	0.208702	0.999335
ENSMUSG00000020832	Eral1	Eral1	0.209248	3.91441	0.208709	0.999335
ENSMUSG00000000976	Heatr6	Heatr6	-0.155961	5.7289	0.208938	0.999335
ENSMUSG00000107881	Gm44250	Gm44250	-0.182651	4.92497	0.209126	0.999335
ENSMUSG00000039745	Htatip2	Htatip2	0.155042	5.45551	0.209489	0.999335
ENSMUSG00000020609	Apob	Apob	-0.379842	3.70778	0.209898	0.999335
ENSMUSG00000079487	Med12	Med12	0.225075	3.41696	0.210088	0.999335
ENSMUSG00000031483	Erlin2	Erlin2	-0.146744	6.34596	0.210091	0.999335
ENSMUSG00000052748	Swt1	Swt1	0.22754	6.63909	0.210125	0.999335
ENSMUSG00000041439	Mfsd6	Mfsd6	0.163928	5.52566	0.210143	0.999335
ENSMUSG00000078974	Sec61g	Sec61g	0.422815	4.60164	0.210216	0.999335
ENSMUSG00000042502	Cd2bp2	Cd2bp2	-0.141847	5.3581	0.210305	0.999335
ENSMUSG00000048772	Tmem53	Tmem53	0.227194	4.04062	0.210419	0.999335
ENSMUSG00000029103	Lrpap1	Lrpap1	0.149745	6.32356	0.21051	0.999335
ENSMUSG00000031487	Brf2	Brf2	-0.239833	3.86734	0.21063	0.999335
ENSMUSG00000021948	Prkcd	Prkcd	-0.188374	5.4097	0.210641	0.999335
ENSMUSG00000079614	Seh1l	Seh1l	-0.23577	3.49787	0.210667	0.999335
ENSMUSG00000056919	Cep162	Cep162	-0.217416	5.21292	0.210686	0.999335
ENSMUSG00000028967	Errfi1	Errfi1	0.182712	7.41394	0.210746	0.999335
ENSMUSG00000043929	Klhl15	Klhl15	-0.256216	3.12625	0.210862	0.999335
ENSMUSG00000062312	Erbb2	Erbb2	-0.191686	5.43948	0.210952	0.999335
ENSMUSG00000067369	Trmt2b	Trmt2b	-0.207247	4.98331	0.211128	0.999335
ENSMUSG00000037321	Tap1	Tap1	-0.236646	4.98502	0.211193	0.999335
ENSMUSG00000035376	Hacd2	Hacd2	-0.159289	6.01288	0.211524	0.999335
ENSMUSG00000031983	2310022B05Rik	2310022B05Rik	-0.227659	3.2625	0.211604	0.999335
ENSMUSG00000038351	Sgsm2	Sgsm2	-0.247622	3.04446	0.211625	0.999335
ENSMUSG00000058706	0610030E20Rik	0610030E20Rik	0.164392	5.17975	0.211648	0.999335
ENSMUSG00000049232	Tigd2	Tigd2	0.173369	5.82264	0.211774	0.999335
ENSMUSG00000107335	Gm43372	Gm43372	-0.298933	2.60103	0.211846	0.999335
ENSMUSG00000030279	C2cd5	C2cd5	-0.18655	5.54955	0.211917	0.999335
ENSMUSG00000020821	Kif1c	Kif1c	-0.207787	4.93324	0.211958	0.999335
ENSMUSG00000000605	Clcn4	Clcn4	-0.167975	5.91222	0.212104	0.999335
ENSMUSG00000044715	Gskip	Gskip	0.202876	4.10239	0.212599	0.999335
ENSMUSG00000109644	0610005C13Rik	0610005C13Rik	0.2235	2.91333	0.212692	0.999335
ENSMUSG00000057074	Ces1g	Ces1g	0.277582	5.82318	0.212733	0.999335
ENSMUSG00000025665	Rps6ka6	Rps6ka6	-0.228449	3.62203	0.212818	0.999335
ENSMUSG00000040464	Gtpbp10	Gtpbp10	-0.172042	5.01795	0.212937	0.999335
ENSMUSG00000031168	Ebp	Ebp	0.180194	7.51656	0.213015	0.999335
ENSMUSG00000018476	Kdm6b	Kdm6b	0.18044	6.23551	0.213188	0.999335
ENSMUSG00000028484	Psip1	Psip1	-0.141608	6.63553	0.21327	0.999335
ENSMUSG00000024966	Stip1	Stip1	-0.177906	7.13098	0.213631	0.999335
ENSMUSG00000075273	Ttc30b	Ttc30b	0.229668	2.95514	0.213782	0.999335
ENSMUSG00000023068	Nus1	Nus1	-0.156696	6.64081	0.213852	0.999335
ENSMUSG00000029086	Prom1	Prom1	-0.164236	6.73651	0.213976	0.999335
ENSMUSG00000054169	Ceacam10	Ceacam10	0.408821	5.6634	0.213984	0.999335
ENSMUSG00000055065	Ddx17	Ddx17	-0.140799	7.01031	0.214109	0.999335
ENSMUSG00000041765	Ubac2	Ubac2	0.153629	5.59247	0.214408	0.999335
ENSMUSG00000086841	2410006H16Rik	2410006H16Rik	0.332494	8.63034	0.214479	0.999335
ENSMUSG00000038812	Trmt112	Trmt112	0.21908	7.0213	0.214512	0.999335
ENSMUSG00000020541	Tom1l1	Tom1l1	-0.166444	4.92306	0.214533	0.999335
ENSMUSG00000027784	Ppm1l	Ppm1l	-0.255484	3.4796	0.214565	0.999335
ENSMUSG00000030016	Zfp638	Zfp638	-0.149397	6.65319	0.214748	0.999335
ENSMUSG00000063450	Syne2	Syne2	-0.180038	7.51052	0.215035	0.999335
ENSMUSG00000026229	Psmd1	Psmd1	-0.143611	7.05672	0.215048	0.999335
ENSMUSG00000054733	Msra	Msra	0.248046	3.88611	0.215117	0.999335
ENSMUSG00000070934	Rraga	Rraga	0.16126	6.35308	0.215133	0.999335
ENSMUSG00000026425	Srgap2	Srgap2	0.194734	4.94494	0.215341	0.999335
ENSMUSG00000075595	Zfp652	Zfp652	-0.155567	6.57691	0.215355	0.999335
ENSMUSG00000106658	Gm36548	Gm36548	0.370139	3.43584	0.215391	0.999335
ENSMUSG00000028121	Bcar3	Bcar3	0.20557	4.78261	0.215481	0.999335
ENSMUSG00000015597	Zfp318	Zfp318	-0.182123	5.232	0.215586	0.999335
ENSMUSG00000039117	Taf4	Taf4	-0.158694	5.02197	0.215621	0.999335
ENSMUSG00000025362	Rps26	Rps26	0.434079	10.5982	0.215642	0.999335
ENSMUSG00000033106	Slc7a6os	Slc7a6os	-0.225567	4.70081	0.215702	0.999335
ENSMUSG00000004849	Ap1s1	Ap1s1	0.145552	6.8627	0.215756	0.999335
ENSMUSG00000040479	Dgkz	Dgkz	-0.137117	6.61823	0.215777	0.999335
ENSMUSG00000041623	D11Wsu47e	D11Wsu47e	0.226533	2.57833	0.215858	0.999335
ENSMUSG00000033819	Ppp1r16a	Ppp1r16a	-0.212581	3.82136	0.216145	0.999335
ENSMUSG00000019845	Tube1	Tube1	-0.178027	4.44154	0.216161	0.999335
ENSMUSG00000036860	Mrpl55	Mrpl55	0.176232	6.64741	0.216186	0.999335
ENSMUSG00000044452	Zfp507	Zfp507	0.227049	3.59634	0.216318	0.999335
ENSMUSG00000004934	Pias4	Pias4	-0.137942	5.67584	0.216494	0.999335
ENSMUSG00000090553	Snrpe	Snrpe	0.289254	9.35877	0.216568	0.999335
ENSMUSG00000040712	Camta2	Camta2	-0.200754	4.1419	0.216694	0.999335
ENSMUSG00000038024	Dennd4c	Dennd4c	-0.158472	5.14074	0.216742	0.999335
ENSMUSG00000040697	Dnajc16	Dnajc16	-0.259028	3.08941	0.216792	0.999335
ENSMUSG00000013150	Gfod2	Gfod2	-0.19197	4.29921	0.21699	0.999335
ENSMUSG00000041881	Ndufa7	Ndufa7	0.285197	9.03683	0.217076	0.999335
ENSMUSG00000001034	Mapk7	Mapk7	-0.238435	2.91963	0.217149	0.999335
ENSMUSG00000046589	Lrrc8e	Lrrc8e	-0.256235	2.78574	0.217171	0.999335
ENSMUSG00000021666	Gfm2	Gfm2	-0.15836	4.7523	0.217173	0.999335
ENSMUSG00000024293	Esco1	Esco1	0.159368	5.38472	0.217204	0.999335
ENSMUSG00000041890	Git2	Git2	0.184933	4.92298	0.217392	0.999335
ENSMUSG00000064128	Cenpj	Cenpj	-0.175915	4.05742	0.217398	0.999335
ENSMUSG00000033916	Chmp2a	Chmp2a	0.155187	7.87136	0.217668	0.999335
ENSMUSG00000023087	Noct	Noct	-0.233711	3.71283	0.217687	0.999335
ENSMUSG00000045996	Polr2k	Polr2k	0.290668	6.36917	0.217702	0.999335
ENSMUSG00000029655	N4bp2l2	N4bp2l2	0.150926	6.89903	0.217982	0.999335
ENSMUSG00000025068	Gsto1	Gsto1	-0.195855	4.84025	0.217985	0.999335
ENSMUSG00000021591	Glrx	Glrx	0.159002	6.71236	0.218133	0.999335
ENSMUSG00000038274	Fau	Fau	0.372932	8.65944	0.218149	0.999335
ENSMUSG00000020948	Klhl28	Klhl28	-0.186544	3.71732	0.218224	0.999335
ENSMUSG00000072694	1500011B03Rik	1500011B03Rik	0.188254	4.29629	0.218421	0.999335
ENSMUSG00000061474	Mrps36	Mrps36	0.175538	6.76936	0.218512	0.999335
ENSMUSG00000038451	Spsb2	Spsb2	0.220534	4.81085	0.218612	0.999335
ENSMUSG00000062127	Cttnbp2nl	Cttnbp2nl	0.204884	4.80802	0.218737	0.999335
ENSMUSG00000031609	Sap30	Sap30	0.188896	6.73567	0.218859	0.999335
ENSMUSG00000019158	Tmem160	Tmem160	0.187447	6.08616	0.219001	0.999335
ENSMUSG00000030691	Fchsd2	Fchsd2	0.174651	4.81636	0.219108	0.999335
ENSMUSG00000034487	Kdelc2	Kdelc2	-0.199145	4.57275	0.219234	0.999335
ENSMUSG00000068245	Phf11d	Phf11d	0.275391	2.85959	0.219256	0.999335
ENSMUSG00000021193	Pitrm1	Pitrm1	-0.187618	4.74183	0.219391	0.999335
ENSMUSG00000001962	Fam50a	Fam50a	0.183871	5.1997	0.219428	0.999335
ENSMUSG00000029192	Tbc1d14	Tbc1d14	0.22671	4.56392	0.219697	0.999335
ENSMUSG00000041915	Ammecr1l	Ammecr1l	-0.210479	4.08807	0.219744	0.999335
ENSMUSG00000037572	Wdhd1	Wdhd1	-0.23304	4.7509	0.219878	0.999335
ENSMUSG00000036986	Pml	Pml	-0.217718	4.37427	0.220238	0.999335
ENSMUSG00000030188	Magohb	Magohb	0.188276	7.21267	0.220278	0.999335
ENSMUSG00000033021	Gmppa	Gmppa	0.167499	4.70155	0.220453	0.999335
ENSMUSG00000042473	Tbc1d8b	Tbc1d8b	0.176179	4.266	0.220512	0.999335
ENSMUSG00000049800	Sertad2	Sertad2	0.14893	5.19331	0.220803	0.999335
ENSMUSG00000028680	Plk3	Plk3	0.212316	4.38416	0.220889	0.999335
ENSMUSG00000034252	Senp6	Senp6	-0.140682	7.74602	0.221057	0.999335
ENSMUSG00000106383	E330034L11Rik	E330034L11Rik	-0.249417	2.99231	0.221178	0.999335
ENSMUSG00000029910	Mad2l1	Mad2l1	-0.155348	7.09045	0.221185	0.999335
ENSMUSG00000021248	Tmed10	Tmed10	0.172883	7.95662	0.221292	0.999335
ENSMUSG00000034007	Scaper	Scaper	-0.17875	5.16626	0.221404	0.999335
ENSMUSG00000074480	Mex3a	Mex3a	0.196722	4.56638	0.221465	0.999335
ENSMUSG00000031790	Mmp15	Mmp15	-0.213129	4.59382	0.22159	0.999335
ENSMUSG00000001424	Snd1	Snd1	-0.14948	6.02952	0.221595	0.999335
ENSMUSG00000000028	Cdc45	Cdc45	-0.167043	5.53008	0.221633	0.999335
ENSMUSG00000031762	Mt2	Mt2	0.526788	7.66357	0.221891	0.999335
ENSMUSG00000053774	Ubxn7	Ubxn7	0.161528	5.3611	0.221917	0.999335
ENSMUSG00000095193	Gm20939	Gm20939	0.26853	2.69349	0.221919	0.999335
ENSMUSG00000032410	Xrn1	Xrn1	0.187583	5.87086	0.221936	0.999335
ENSMUSG00000070808	Bicra	Bicra	-0.258084	3.73219	0.221959	0.999335
ENSMUSG00000027378	Nphp1	Nphp1	0.261911	3.68159	0.22199	0.999335
ENSMUSG00000031889	D230025D16Rik	D230025D16Rik	0.214098	2.88606	0.222129	0.999335
ENSMUSG00000027601	Mtfr1	Mtfr1	0.153285	5.43977	0.222167	0.999335
ENSMUSG00000025137	Pcyt2	Pcyt2	-0.16137	5.12614	0.222337	0.999335
ENSMUSG00000053332	Gas5	Gas5	0.283103	9.6563	0.222354	0.999335
ENSMUSG00000071369	Map3k5	Map3k5	-0.272032	3.84953	0.222388	0.999335
ENSMUSG00000008035	Mid1ip1	Mid1ip1	0.257321	5.93445	0.222445	0.999335
ENSMUSG00000032491	Nradd	Nradd	0.243203	3.28181	0.222609	0.999335
ENSMUSG00000062075	Lmnb2	Lmnb2	-0.148308	6.01232	0.222746	0.999335
ENSMUSG00000022307	Oxr1	Oxr1	-0.161828	5.10239	0.222778	0.999335
ENSMUSG00000041313	Slc7a1	Slc7a1	-0.167327	5.79459	0.222808	0.999335
ENSMUSG00000073725	Lmbrd1	Lmbrd1	0.167384	5.12545	0.222883	0.999335
ENSMUSG00000036160	Surf6	Surf6	0.229617	4.09502	0.222946	0.999335
ENSMUSG00000032228	Tcf12	Tcf12	-0.171788	6.66476	0.222948	0.999335
ENSMUSG00000040390	Map3k10	Map3k10	-0.214584	4.03732	0.223016	0.999335
ENSMUSG00000039108	Lsm14b	Lsm14b	-0.236906	3.98417	0.22309	0.999335
ENSMUSG00000041058	Wwp1	Wwp1	0.230461	5.96613	0.223167	0.999335
ENSMUSG00000037788	Vopp1	Vopp1	-0.210824	3.39561	0.223258	0.999335
ENSMUSG00000031563	Wwc2	Wwc2	-0.230436	4.55615	0.223278	0.999335
ENSMUSG00000039910	Cited2	Cited2	0.229681	7.05367	0.223335	0.999335
ENSMUSG00000029199	Lias	Lias	0.161649	5.61946	0.223384	0.999335
ENSMUSG00000005410	Mcm5	Mcm5	-0.172433	6.52938	0.22339	0.999335
ENSMUSG00000024404	Riok3	Riok3	0.152946	5.99527	0.223461	0.999335
ENSMUSG00000034210	Efcab14	Efcab14	-0.14284	6.49871	0.223684	0.999335
ENSMUSG00000020766	Galk1	Galk1	0.187277	5.87292	0.223935	0.999335
ENSMUSG00000022111	Uchl3	Uchl3	0.160082	7.32257	0.22399	0.999335
ENSMUSG00000028438	Kif24	Kif24	0.182523	3.86857	0.224027	0.999335
ENSMUSG00000042810	Krba1	Krba1	0.23408	2.63535	0.224189	0.999335
ENSMUSG00000021638	Ocln	Ocln	-0.132936	6.69172	0.224506	0.999335
ENSMUSG00000032422	Snx14	Snx14	-0.181285	4.88988	0.224701	0.999335
ENSMUSG00000027808	Serp1	Serp1	0.145985	7.19232	0.224704	0.999335
ENSMUSG00000011158	Brf1	Brf1	-0.170549	4.43347	0.224707	0.999335
ENSMUSG00000027883	Gpsm2	Gpsm2	-0.137973	5.98538	0.224851	0.999335
ENSMUSG00000074093	Svip	Svip	0.244045	3.81866	0.224903	0.999335
ENSMUSG00000056153	Socs6	Socs6	-0.167868	5.62706	0.225049	0.999335
ENSMUSG00000025757	Hspa4l	Hspa4l	-0.162614	7.21209	0.225112	0.999335
ENSMUSG00000000440	Pparg	Pparg	0.145296	5.89251	0.225122	0.999335
ENSMUSG00000009741	Ubp1	Ubp1	-0.143186	5.60625	0.225175	0.999335
ENSMUSG00000024766	Lipo3	Lipo3	0.213121	3.53101	0.225215	0.999335
ENSMUSG00000027519	Rab22a	Rab22a	-0.176664	5.7142	0.225257	0.999335
ENSMUSG00000032640	Chsy1	Chsy1	-0.224029	2.87318	0.225346	0.999335
ENSMUSG00000024382	Ercc3	Ercc3	-0.167714	4.18629	0.225358	0.999335
ENSMUSG00000020580	Rock2	Rock2	-0.138716	7.50757	0.225408	0.999335
ENSMUSG00000035632	Cnot3	Cnot3	0.305827	5.48312	0.22562	0.999335
ENSMUSG00000030555	Ttc23	Ttc23	0.191903	3.88653	0.225706	0.999335
ENSMUSG00000024826	Dpf2	Dpf2	-0.146649	5.24344	0.225731	0.999335
ENSMUSG00000020349	Ppp2ca	Ppp2ca	0.200181	3.90578	0.225735	0.999335
ENSMUSG00000015363	Trabd	Trabd	0.175581	6.07602	0.225886	0.999335
ENSMUSG00000058267	Mrps14	Mrps14	0.19853	8.21148	0.225923	0.999335
ENSMUSG00000031993	Snx19	Snx19	0.202003	3.88176	0.226018	0.999335
ENSMUSG00000050549	Fam241a	Fam241a	-0.180742	5.11429	0.226162	0.999335
ENSMUSG00000022750	Klhl22	Klhl22	-0.200371	3.96503	0.226419	0.999335
ENSMUSG00000027332	Ivd	Ivd	0.128836	6.12732	0.226433	0.999335
ENSMUSG00000042524	Sun2	Sun2	0.190631	5.05407	0.226488	0.999335
ENSMUSG00000033781	Asb13	Asb13	0.201181	4.12591	0.226893	0.999335
ENSMUSG00000049760	2410015M20Rik	2410015M20Rik	0.241572	8.68679	0.226989	0.999335
ENSMUSG00000000439	Mkrn2	Mkrn2	0.169755	4.43714	0.227027	0.999335
ENSMUSG00000032652	Crebl2	Crebl2	0.231718	2.68044	0.227077	0.999335
ENSMUSG00000054200	Ffar4	Ffar4	0.220382	4.99009	0.22723	0.999335
ENSMUSG00000069114	Zbtb10	Zbtb10	0.210405	4.58439	0.227362	0.999335
ENSMUSG00000041264	Uspl1	Uspl1	0.180425	5.30577	0.227452	0.999335
ENSMUSG00000040760	Appl1	Appl1	0.143992	5.85137	0.227507	0.999335
ENSMUSG00000041161	Otud3	Otud3	0.247472	3.71833	0.22756	0.999335
ENSMUSG00000033880	Lgals3bp	Lgals3bp	-0.15871	7.09729	0.227586	0.999335
ENSMUSG00000028755	Cda	Cda	0.224696	5.16284	0.227653	0.999335
ENSMUSG00000059820	Nkapd1	Nkapd1	-0.13843	5.64383	0.227827	0.999335
ENSMUSG00000024712	Rfk	Rfk	-0.140508	6.725	0.227829	0.999335
ENSMUSG00000039662	Icmt	Icmt	-0.23146	3.94204	0.227953	0.999335
ENSMUSG00000029599	Ddx54	Ddx54	0.293705	4.65587	0.228582	0.999335
ENSMUSG00000066152	Slc31a2	Slc31a2	-0.208444	3.73618	0.228592	0.999335
ENSMUSG00000000983	Wfdc18	Wfdc18	0.385224	4.77177	0.228677	0.999335
ENSMUSG00000036186	Fam69b	Fam69b	0.271325	2.81619	0.228726	0.999335
ENSMUSG00000028518	Prkaa2	Prkaa2	-0.154352	4.7549	0.22877	0.999335
ENSMUSG00000034453	Polr3b	Polr3b	0.199418	4.0103	0.228807	0.999335
ENSMUSG00000019173	Rab5c	Rab5c	-0.133847	6.42804	0.229043	0.999335
ENSMUSG00000034064	Poglut1	Poglut1	-0.179434	4.54168	0.229109	0.999335
ENSMUSG00000049881	2810025M15Rik	2810025M15Rik	0.141296	6.28191	0.229218	0.999335
ENSMUSG00000022553	Maf1	Maf1	-0.139934	5.9962	0.229529	0.999335
ENSMUSG00000043991	Pura	Pura	-0.234101	7.98261	0.229833	0.999335
ENSMUSG00000075511	1700001L05Rik	1700001L05Rik	-0.263597	3.51269	0.229856	0.999335
ENSMUSG00000032440	Tgfbr2	Tgfbr2	-0.158319	6.009	0.229882	0.999335
ENSMUSG00000037313	Tacc3	Tacc3	0.144654	6.95506	0.229899	0.999335
ENSMUSG00000056952	Tatdn2	Tatdn2	-0.180181	4.29851	0.229944	0.999335
ENSMUSG00000069744	Psmb3	Psmb3	0.198423	8.52527	0.229984	0.999335
ENSMUSG00000021975	Ints9	Ints9	0.171652	4.85726	0.230122	0.999335
ENSMUSG00000063802	Hspbp1	Hspbp1	0.157392	5.41288	0.230185	0.999335
ENSMUSG00000024660	Incenp	Incenp	-0.171517	8.03281	0.230278	0.999335
ENSMUSG00000087497	2810001G20Rik	2810001G20Rik	0.232203	3.72502	0.230346	0.999335
ENSMUSG00000029726	Mepce	Mepce	-0.217743	5.67997	0.230472	0.999335
ENSMUSG00000042675	Ypel3	Ypel3	-0.192017	4.82285	0.230589	0.999335
ENSMUSG00000044573	Acp1	Acp1	-0.16124	6.76164	0.230767	0.999335
ENSMUSG00000006740	Kif5b	Kif5b	-0.16289	8.52677	0.230777	0.999335
ENSMUSG00000030826	Bcat2	Bcat2	0.165346	6.34609	0.230998	0.999335
ENSMUSG00000038446	Cdc40	Cdc40	0.160227	6.42365	0.231009	0.999335
ENSMUSG00000056941	Commd7	Commd7	0.160819	6.1223	0.231118	0.999335
ENSMUSG00000007603	Dus3l	Dus3l	-0.163047	4.72215	0.231235	0.999335
ENSMUSG00000031107	Rbmx2	Rbmx2	0.166415	5.26039	0.231524	0.999335
ENSMUSG00000032589	Bsn	Bsn	-0.200127	4.07667	0.231732	0.999335
ENSMUSG00000042851	Zc3h6	Zc3h6	0.339666	3.12313	0.231861	0.999335
ENSMUSG00000063884	Ptcd3	Ptcd3	0.190772	5.27967	0.232449	0.999335
ENSMUSG00000026918	Brd3	Brd3	-0.186165	7.25859	0.232568	0.999335
ENSMUSG00000028654	Mycl	Mycl	-0.172805	5.12482	0.232621	0.999335
ENSMUSG00000022545	Ercc4	Ercc4	0.230302	3.60163	0.23267	0.999335
ENSMUSG00000027167	Elp4	Elp4	0.146784	4.78227	0.23272	0.999335
ENSMUSG00000001729	Akt1	Akt1	-0.144207	6.39091	0.23275	0.999335
ENSMUSG00000030126	Tmcc1	Tmcc1	0.16196	5.35385	0.232781	0.999335
ENSMUSG00000045962	Wnk1	Wnk1	-0.166301	7.70361	0.232999	0.999335
ENSMUSG00000051518	Rps19bp1	Rps19bp1	0.142033	6.27629	0.233309	0.999335
ENSMUSG00000078349	AW011738	AW011738	0.249781	3.82717	0.233483	0.999335
ENSMUSG00000021458	2010111I01Rik	2010111I01Rik	0.231418	4.05647	0.233606	0.999335
ENSMUSG00000087260	Lamtor5	Lamtor5	0.159034	7.12638	0.233833	0.999335
ENSMUSG00000021147	Wdr37	Wdr37	0.216562	4.05087	0.233843	0.999335
ENSMUSG00000024683	Mrpl16	Mrpl16	0.140499	6.35715	0.233891	0.999335
ENSMUSG00000018761	Mpdu1	Mpdu1	0.131968	6.33578	0.23397	0.999335
ENSMUSG00000019837	Gtf3c6	Gtf3c6	0.171656	6.58849	0.234064	0.999335
ENSMUSG00000044471	Lncpint	Lncpint	0.210597	3.19514	0.23425	0.999335
ENSMUSG00000085741	5430405H02Rik	5430405H02Rik	0.250083	2.69532	0.234347	0.999335
ENSMUSG00000002486	Tchp	Tchp	-0.197649	3.95992	0.234482	0.999335
ENSMUSG00000022663	Atg3	Atg3	0.135968	6.20664	0.234776	0.999335
ENSMUSG00000021809	Nudt13	Nudt13	0.168464	4.92429	0.234797	0.999335
ENSMUSG00000023991	Foxp4	Foxp4	-0.168775	5.92798	0.235378	0.999335
ENSMUSG00000030659	Nucb2	Nucb2	0.223103	2.68905	0.235581	0.999335
ENSMUSG00000027510	Rbm38	Rbm38	0.197543	4.08037	0.235795	0.999335
ENSMUSG00000050410	Tcf19	Tcf19	-0.194017	4.51693	0.235886	0.999335
ENSMUSG00000010358	Ifi35	Ifi35	0.185156	5.55005	0.235961	0.999335
ENSMUSG00000024913	Lrp5	Lrp5	-0.151497	4.7286	0.236327	0.999335
ENSMUSG00000039328	Rnf122	Rnf122	0.207195	3.26913	0.236391	0.999335
ENSMUSG00000019362	D8Ertd738e	D8Ertd738e	0.168902	8.38526	0.236445	0.999335
ENSMUSG00000026721	Rabgap1l	Rabgap1l	0.140452	5.77552	0.236491	0.999335
[truncated: 7,682 more rows]

## Sheet: limma_KO_vs_WT_transit_ampl (2)
GeneId	Symbol	GeneName	log2FC	log2A	P.Value	adj.P.Val
ENSMUSG00000026271	Gpr35	Gpr35	-2.85714	3.36178	1.07961e-58	1.0321e-54
ENSMUSG00000058773	Hist1h1b	Hist1h1b	0.940873	8.04396	8.76403e-09	4.1892e-05
ENSMUSG00000098973	Mir6236	Mir6236	-1.15334	8.45806	3.59071e-08	0.000114424
ENSMUSG00000022033	Pbk	Pbk	0.549664	6.70525	1.53529e-06	0.00366935
ENSMUSG00000027469	Tpx2	Tpx2	0.628193	5.72359	2.53537e-06	0.00401823
ENSMUSG00000028678	Kif2c	Kif2c	0.773848	3.92663	2.73741e-06	0.00401823
ENSMUSG00000034311	Kif4	Kif4	0.602968	5.48758	2.94222e-06	0.00401823
ENSMUSG00000049539	Hist1h1a	Hist1h1a	0.769772	5.19044	3.67071e-06	0.00406313
ENSMUSG00000024056	Ndc80	Ndc80	0.627517	5.06408	3.82512e-06	0.00406313
ENSMUSG00000036768	Kif15	Kif15	0.494512	6.29396	4.96076e-06	0.00474249
ENSMUSG00000051627	Hist1h1e	Hist1h1e	0.644702	7.56292	6.27444e-06	0.00545306
ENSMUSG00000023015	Racgap1	Racgap1	0.572615	5.66493	8.96352e-06	0.00714093
ENSMUSG00000036106	Prr5	Prr5	-0.497629	4.96666	1.55971e-05	0.0114699
ENSMUSG00000012443	Kif11	Kif11	0.510491	6.18601	1.79916e-05	0.0116563
ENSMUSG00000036181	Hist1h1c	Hist1h1c	0.569561	6.0546	1.82891e-05	0.0116563
ENSMUSG00000031604	Msmo1	Msmo1	0.463823	5.90844	2.16687e-05	0.012947
ENSMUSG00000022034	Esco2	Esco2	0.654507	6.98321	2.43521e-05	0.0131358
ENSMUSG00000035683	Melk	Melk	0.490088	5.45655	2.47327e-05	0.0131358
ENSMUSG00000045328	Cenpe	Cenpe	0.511496	5.96582	3.61924e-05	0.0182105
ENSMUSG00000027715	Ccna2	Ccna2	0.650419	5.76759	5.2521e-05	0.0243
ENSMUSG00000023505	Cdca3	Cdca3	0.579133	6.1886	5.33787e-05	0.0243
ENSMUSG00000052565	Hist1h1d	Hist1h1d	0.637438	5.61068	6.26427e-05	0.0270499
ENSMUSG00000026708	Cenpl	Cenpl	0.531886	4.6214	6.50783e-05	0.0270499
ENSMUSG00000026531	Mptx1	Mptx1	2.87248	4.48659	8.12187e-05	0.0312362
ENSMUSG00000026779	Mastl	Mastl	0.442399	5.12288	8.34259e-05	0.0312362
ENSMUSG00000060639	Hist1h4i	Hist1h4i	0.560759	5.38044	8.53489e-05	0.0312362
ENSMUSG00000020330	Hmmr	Hmmr	0.597669	5.24742	8.82195e-05	0.0312362
ENSMUSG00000029177	Cenpa	Cenpa	0.576514	5.442	0.000142034	0.0484944
ENSMUSG00000096472	Cdkn2d	Cdkn2d	0.679789	4.2127	0.000178355	0.0587957
ENSMUSG00000030254	Rad18	Rad18	0.509916	5.47706	0.00018641	0.059136
ENSMUSG00000037628	Cdkn3	Cdkn3	0.69048	4.00818	0.000196222	0.059136
ENSMUSG00000027379	Bub1	Bub1	0.489591	4.77341	0.000202801	0.059136
ENSMUSG00000023919	Cenpq	Cenpq	0.438303	5.48807	0.000206371	0.059136
ENSMUSG00000020897	Aurkb	Aurkb	0.49618	6.07728	0.000210316	0.059136
ENSMUSG00000029910	Mad2l1	Mad2l1	0.375132	6.05746	0.000235759	0.061656
ENSMUSG00000017716	Birc5	Birc5	0.645207	7.45323	0.000236942	0.061656
ENSMUSG00000020914	Top2a	Top2a	0.461742	8.64599	0.000238627	0.061656
ENSMUSG00000037725	Ckap2	Ckap2	0.535509	4.35758	0.000302572	0.0761206
ENSMUSG00000028068	Iqgap3	Iqgap3	0.551229	4.33546	0.000313153	0.0763806
ENSMUSG00000048327	Ckap2l	Ckap2l	0.599108	4.50694	0.000319802	0.0763806
ENSMUSG00000045294	Insig1	Insig1	0.443571	5.64208	0.000327574	0.0763806
ENSMUSG00000036138	Acaa1a	Acaa1a	-0.684627	4.08237	0.000341275	0.0776807
ENSMUSG00000089809	Rasgef1b	Rasgef1b	0.700501	3.1375	0.00036864	0.0819582
ENSMUSG00000044254	Pcsk9	Pcsk9	0.702165	3.45177	0.000413147	0.0897657
ENSMUSG00000028128	F3	F3	0.611892	4.45364	0.000439102	0.0932847
ENSMUSG00000025758	Plk4	Plk4	0.372954	5.76565	0.000466316	0.0969126
ENSMUSG00000015880	Ncapg	Ncapg	0.539943	5.2548	0.000542813	0.10826
ENSMUSG00000031765	Mt1	Mt1	1.31033	10.3502	0.000543564	0.10826
ENSMUSG00000046295	Ankle1	Ankle1	0.679444	3.84217	0.000564313	0.110099
ENSMUSG00000026683	Nuf2	Nuf2	0.514092	4.60969	0.000599276	0.114581
ENSMUSG00000036223	Ska1	Ska1	0.428271	4.52962	0.000776707	0.139367
ENSMUSG00000069910	Spdl1	Spdl1	0.424262	4.45062	0.000782262	0.139367
ENSMUSG00000032313	Tmem266	Tmem266	-0.586649	2.84184	0.000782905	0.139367
ENSMUSG00000026039	Sgo2a	Sgo2a	0.569242	3.56914	0.000823045	0.139367
ENSMUSG00000027326	Knl1	Knl1	0.408631	6.31674	0.00083253	0.139367
ENSMUSG00000019797	1700021F05Rik	1700021F05Rik	-0.397448	5.04204	0.000838318	0.139367
ENSMUSG00000002055	Spag5	Spag5	0.505489	4.57646	0.000855658	0.139367
ENSMUSG00000044339	Alkbh2	Alkbh2	-0.631563	2.94409	0.000856623	0.139367
ENSMUSG00000026605	Cenpf	Cenpf	0.591277	6.69646	0.000860109	0.139367
ENSMUSG00000041773	Enc1	Enc1	0.502629	4.22685	0.000891371	0.140709
ENSMUSG00000074476	Spc24	Spc24	0.436546	7.5855	0.000909014	0.140709
ENSMUSG00000093867	Gsdmcl2	Gsdmcl2	0.739854	3.90918	0.000912551	0.140709
ENSMUSG00000041718	Alg13	Alg13	0.440082	4.91844	0.00095493	0.144907
ENSMUSG00000019773	Fbxo5	Fbxo5	0.427859	6.19753	0.00101409	0.15148
ENSMUSG00000041147	Brca2	Brca2	0.310893	5.92963	0.00106295	0.15584
ENSMUSG00000034647	Ankrd12	Ankrd12	-0.394586	5.84947	0.00107589	0.15584
ENSMUSG00000038943	Prc1	Prc1	0.541385	4.8746	0.00116518	0.164934
ENSMUSG00000052763	Zfp212	Zfp212	0.578645	3.65857	0.00117868	0.164934
ENSMUSG00000024795	Kif20b	Kif20b	0.351464	6.38749	0.00119042	0.164934
ENSMUSG00000023345	Poc1a	Poc1a	0.393641	4.76115	0.00121993	0.166608
ENSMUSG00000020493	Prr11	Prr11	0.62939	2.93204	0.00125766	0.169342
ENSMUSG00000085882	2610507I01Rik	2610507I01Rik	-0.514318	3.41746	0.00138996	0.184556
ENSMUSG00000024063	Lbh	Lbh	0.543675	4.58207	0.00147245	0.190968
ENSMUSG00000032396	Dis3l	Dis3l	-0.482707	3.68424	0.00148449	0.190968
ENSMUSG00000032218	Ccnb2	Ccnb2	0.736529	5.2503	0.00149818	0.190968
ENSMUSG00000022322	Shcbp1	Shcbp1	0.492858	5.45724	0.00156642	0.195182
ENSMUSG00000019731	Slc35e1	Slc35e1	-0.342115	4.96888	0.00157321	0.195182
ENSMUSG00000039878	Slc39a5	Slc39a5	-0.468867	4.7436	0.00159249	0.195182
ENSMUSG00000041431	Ccnb1	Ccnb1	0.469612	4.72658	0.00164218	0.197899
ENSMUSG00000032892	Rangrf	Rangrf	-0.601018	6.19642	0.00165606	0.197899
ENSMUSG00000039396	Neil3	Neil3	0.363849	5.74377	0.00168437	0.198797
ENSMUSG00000093930	Hmgcs1	Hmgcs1	0.372239	6.57839	0.00182144	0.209256
ENSMUSG00000037071	Scd1	Scd1	0.699883	2.99699	0.00182933	0.209256
ENSMUSG00000027306	Nusap1	Nusap1	0.70939	5.73095	0.00183865	0.209256
ENSMUSG00000045775	Slc16a5	Slc16a5	0.519274	3.9242	0.00189947	0.213634
ENSMUSG00000029378	Areg	Areg	0.60043	6.86974	0.00193895	0.215539
ENSMUSG00000024989	Cep55	Cep55	0.478343	4.73532	0.00197732	0.217278
ENSMUSG00000032400	Zwilch	Zwilch	0.447603	4.14719	0.00204585	0.218481
ENSMUSG00000028438	Kif24	Kif24	0.533549	3.68447	0.00204871	0.218481
ENSMUSG00000036391	Sec24a	Sec24a	-0.345772	5.0397	0.00207463	0.218481
ENSMUSG00000022021	Diaph3	Diaph3	0.388641	5.17605	0.00209994	0.218481
ENSMUSG00000060591	Ifitm2	Ifitm2	-0.564883	6.49456	0.00210253	0.218481
ENSMUSG00000001403	Ube2c	Ube2c	0.570285	6.94281	0.00216379	0.222429
ENSMUSG00000028873	Cdca8	Cdca8	0.468241	6.83444	0.00226163	0.230012
ENSMUSG00000021273	Fdft1	Fdft1	0.465518	5.30378	0.00233737	0.23252
ENSMUSG00000058258	Idi1	Idi1	0.339087	6.62888	0.0023427	0.23252
ENSMUSG00000034206	Polq	Polq	0.491015	3.75119	0.00235925	0.23252
ENSMUSG00000027115	Kif18a	Kif18a	0.569125	4.06051	0.00238998	0.233145
ENSMUSG00000005233	Spc25	Spc25	0.470508	5.71028	0.00248304	0.239776
ENSMUSG00000051224	Tceanc	Tceanc	0.542382	2.71578	0.00256039	0.244774
ENSMUSG00000037313	Tacc3	Tacc3	0.398958	5.29032	0.00261673	0.247683
ENSMUSG00000066839	Ecsit	Ecsit	-0.581621	2.90181	0.00268959	0.24887
ENSMUSG00000063524	Eno1	Eno1	-0.36524	6.62357	0.0027145	0.24887
ENSMUSG00000070923	Klhl9	Klhl9	-0.292702	5.99905	0.00272897	0.24887
ENSMUSG00000030677	Kif22	Kif22	0.469647	4.66098	0.00273679	0.24887
ENSMUSG00000068855	Hist2h2ac	Hist2h2ac	0.950116	5.09592	0.00275943	0.24887
ENSMUSG00000023004	Tuba1b	Tuba1b	0.419054	8.38762	0.0027991	0.250088
ENSMUSG00000097296	Gm26532	Gm26532	0.423886	4.96937	0.00295912	0.261937
ENSMUSG00000052776	Oas1a	Oas1a	-0.528915	4.11553	0.00301824	0.264719
ENSMUSG00000078773	Rad54b	Rad54b	0.413581	4.83483	0.00311973	0.270297
ENSMUSG00000048905	4930539E08Rik	4930539E08Rik	0.561858	2.79192	0.00314646	0.270297
ENSMUSG00000036777	Anln	Anln	0.398637	4.69743	0.00318737	0.270297
ENSMUSG00000030556	Lrrc28	Lrrc28	0.513226	2.93166	0.00319493	0.270297
ENSMUSG00000003444	Med29	Med29	-0.578428	2.73224	0.00322952	0.270826
ENSMUSG00000027635	Dsn1	Dsn1	0.414336	4.56054	0.00335138	0.277065
ENSMUSG00000058672	Tubb2a	Tubb2a	0.617293	5.26152	0.00336187	0.277065
ENSMUSG00000079487	Med12	Med12	0.547516	3.01215	0.00347295	0.281453
ENSMUSG00000058290	Espl1	Espl1	0.58805	3.41269	0.003474	0.281453
ENSMUSG00000028447	Dctn3	Dctn3	-0.527778	5.26459	0.00351206	0.282145
ENSMUSG00000039206	Daglb	Daglb	-0.486415	3.37921	0.00358382	0.285511
ENSMUSG00000028312	Smc2	Smc2	0.385364	7.87852	0.00368502	0.290862
ENSMUSG00000051235	Gen1	Gen1	0.406884	4.16242	0.00371515	0.290862
ENSMUSG00000063047	Zfp780b	Zfp780b	-0.440595	3.67142	0.0038059	0.290862
ENSMUSG00000028842	Ago3	Ago3	-0.367611	4.37959	0.00382797	0.290862
ENSMUSG00000027699	Ect2	Ect2	0.353177	5.32936	0.00383256	0.290862
ENSMUSG00000018574	Acadvl	Acadvl	-0.350718	6.40925	0.00386364	0.290862
ENSMUSG00000072980	Oip5	Oip5	0.40485	3.92279	0.00386864	0.290862
ENSMUSG00000057234	Mettl15	Mettl15	0.431561	3.38035	0.00389438	0.290862
ENSMUSG00000006378	Gcat	Gcat	-0.492754	3.26867	0.00400195	0.294284
ENSMUSG00000049932	H2afx	H2afx	0.499378	7.04319	0.00401013	0.294284
ENSMUSG00000026196	Bard1	Bard1	0.325958	5.597	0.00406093	0.294284
ENSMUSG00000043091	Tuba1c	Tuba1c	0.488011	6.20906	0.00406334	0.294284
ENSMUSG00000047496	Rnf152	Rnf152	-0.44355	3.34192	0.0041407	0.297632
ENSMUSG00000032307	Ube2q2	Ube2q2	-0.353322	5.8495	0.00426173	0.304046
ENSMUSG00000067203	H2-K2	H2-K2	0.524418	2.72642	0.004459	0.313776
ENSMUSG00000008136	Fhl2	Fhl2	0.379107	5.09045	0.00447953	0.313776
ENSMUSG00000084174	Sycn	Sycn	0.607048	5.99234	0.00449658	0.313776
ENSMUSG00000031262	Cenpi	Cenpi	0.464642	3.63006	0.00454734	0.315019
ENSMUSG00000000184	Ccnd2	Ccnd2	-0.374007	8.11666	0.00466554	0.319848
ENSMUSG00000023034	Nr4a1	Nr4a1	0.485376	5.45276	0.00468396	0.319848
ENSMUSG00000069309	Hist1h2an	Hist1h2an	1.01132	3.34656	0.00496116	0.336374
ENSMUSG00000038838	Vars2	Vars2	-0.52356	2.60958	0.00501822	0.337847
ENSMUSG00000017144	Rnd3	Rnd3	0.403112	6.9064	0.0050653	0.338631
ENSMUSG00000090626	Tex9	Tex9	-0.302264	5.83646	0.00511479	0.339565
ENSMUSG00000040152	Thbs1	Thbs1	0.412185	6.33367	0.00520801	0.341941
ENSMUSG00000104116	Gm37296	Gm37296	0.581854	2.76409	0.00522211	0.341941
ENSMUSG00000034765	Dusp5	Dusp5	0.487558	4.31767	0.00546964	0.355713
ENSMUSG00000035351	Nup37	Nup37	0.387205	5.3874	0.00550868	0.355831
ENSMUSG00000047221	Fam185a	Fam185a	-0.388332	4.19772	0.00568205	0.364567
ENSMUSG00000042616	Oscp1	Oscp1	0.477004	2.70202	0.00575484	0.364619
ENSMUSG00000001942	Siae	Siae	-0.438389	4.20297	0.00577981	0.364619
ENSMUSG00000030017	Reg3g	Reg3g	-1.24353	7.43637	0.00583775	0.364619
ENSMUSG00000079442	St6galnac4	St6galnac4	0.738373	2.78603	0.00584068	0.364619
ENSMUSG00000062510	Nsl1	Nsl1	0.394039	3.86808	0.00591824	0.364619
ENSMUSG00000038379	Ttk	Ttk	0.464142	4.76092	0.00594111	0.364619
ENSMUSG00000022160	Mettl3	Mettl3	-0.487736	3.64323	0.00594985	0.364619
ENSMUSG00000079553	Kifc1	Kifc1	0.404134	3.75456	0.00636022	0.387285
ENSMUSG00000017478	Zc3h18	Zc3h18	-0.389246	3.43476	0.00649379	0.390797
ENSMUSG00000037847	Nmrk1	Nmrk1	0.506468	3.28572	0.00650703	0.390797
ENSMUSG00000027395	Polr1b	Polr1b	-0.394866	4.5005	0.00656513	0.390797
ENSMUSG00000026628	Atf3	Atf3	0.48662	8.32169	0.00658142	0.390797
ENSMUSG00000035439	Haus8	Haus8	0.318792	5.75414	0.00665926	0.391063
ENSMUSG00000060803	Gstp1	Gstp1	-0.364415	5.78887	0.0066677	0.391063
ENSMUSG00000038722	Bud31	Bud31	-0.311782	5.48431	0.00672696	0.392132
ENSMUSG00000027131	Emc4	Emc4	-0.518922	3.4244	0.00681603	0.392877
ENSMUSG00000053182	Gm609	Gm609	0.369289	4.38723	0.00682192	0.392877
ENSMUSG00000021176	Efcab11	Efcab11	0.52896	2.85174	0.00686635	0.393068
ENSMUSG00000061533	Cep128	Cep128	0.424039	4.29423	0.00699608	0.39811
ENSMUSG00000006519	Cyba	Cyba	-0.527021	6.48318	0.00718657	0.40653
ENSMUSG00000046447	Camk2n1	Camk2n1	-0.313989	5.87575	0.00749234	0.421334
ENSMUSG00000033460	Armcx1	Armcx1	0.42298	3.2519	0.00754156	0.421622
ENSMUSG00000046733	Gprc5a	Gprc5a	0.52597	3.23116	0.00766119	0.42582
ENSMUSG00000054280	Prr14l	Prr14l	0.332979	4.46765	0.00785339	0.427438
ENSMUSG00000031004	Mki67	Mki67	0.357546	8.36821	0.0079747	0.427438
ENSMUSG00000031146	Plp2	Plp2	-0.323464	6.65318	0.00797613	0.427438
ENSMUSG00000038538	Ubn2	Ubn2	-0.289334	6.56394	0.00801001	0.427438
ENSMUSG00000021485	Mxd3	Mxd3	0.508714	3.83056	0.0080392	0.427438
ENSMUSG00000070858	Gm1673	Gm1673	0.61418	4.04615	0.00805082	0.427438
ENSMUSG00000003541	Ier3	Ier3	0.413936	6.09351	0.00808909	0.427438
ENSMUSG00000073700	Klhl21	Klhl21	-0.393198	3.88864	0.00809067	0.427438
ENSMUSG00000054792	Klhl18	Klhl18	-0.494307	2.906	0.00809271	0.427438
ENSMUSG00000022048	Dpysl2	Dpysl2	0.376821	5.52469	0.0083445	0.437859
ENSMUSG00000101972	Hist1h3i	Hist1h3i	0.875678	3.64325	0.00839266	0.437859
ENSMUSG00000064345	mt-Nd2	mt-Nd2	-0.429161	11.7291	0.00842741	0.437859
ENSMUSG00000038126	Mphosph9	Mphosph9	0.381401	4.52362	0.00858402	0.443585
ENSMUSG00000031913	Vps4a	Vps4a	0.533406	3.37926	0.00864132	0.444145
ENSMUSG00000045193	Cirbp	Cirbp	0.440917	6.1749	0.00882955	0.451393
ENSMUSG00000034613	Ppm1h	Ppm1h	0.308407	5.37579	0.00889388	0.452263
ENSMUSG00000032333	Stoml1	Stoml1	-0.470783	2.84612	0.00901716	0.456106
ENSMUSG00000024791	Cdca5	Cdca5	0.361305	5.12638	0.00937186	0.471552
ENSMUSG00000024349	Tmem173	Tmem173	0.451183	3.17856	0.00952166	0.476581
ENSMUSG00000042312	S100a13	S100a13	0.518337	5.33194	0.00964263	0.479254
ENSMUSG00000047534	Mis18bp1	Mis18bp1	0.402004	5.51146	0.00967532	0.479254
ENSMUSG00000015937	H2afy	H2afy	-0.275494	7.65539	0.009778	0.481843
ENSMUSG00000025702	2008-03-01	2008-03-01	-0.290349	5.02226	0.00982992	0.481918
ENSMUSG00000025515	Muc2	Muc2	0.960781	4.83355	0.0099584	0.485726
ENSMUSG00000032547	Ryk	Ryk	-0.339991	6.07866	0.0100772	0.489026
ENSMUSG00000022620	Arsa	Arsa	0.440974	3.07738	0.0102643	0.493847
ENSMUSG00000023905	Tnfrsf12a	Tnfrsf12a	0.506078	4.50359	0.0103075	0.493847
ENSMUSG00000070565	Rasal2	Rasal2	-0.383254	3.89852	0.0103315	0.493847
ENSMUSG00000020640	Itsn2	Itsn2	-0.326013	4.84626	0.010439	0.496503
ENSMUSG00000098098	Bvht	Bvht	0.396448	3.51599	0.010509	0.497354
ENSMUSG00000035772	Mrps2	Mrps2	-0.286495	4.89924	0.0106401	0.501079
ENSMUSG00000040204	Pclaf	Pclaf	0.705661	4.80565	0.0107491	0.50373
ENSMUSG00000033847	Pla2g4c	Pla2g4c	0.608261	3.61573	0.0108134	0.504274
ENSMUSG00000032193	Ldlr	Ldlr	0.461446	5.4164	0.0110785	0.514127
ENSMUSG00000058546	Rpl23a	Rpl23a	0.644737	3.26019	0.0112449	0.519294
ENSMUSG00000073409	H2-Q6	H2-Q6	0.536935	3.79149	0.0112984	0.519294
ENSMUSG00000112129	Pbld1	Pbld1	-0.331947	4.53596	0.0113725	0.520198
ENSMUSG00000037896	Rcor1	Rcor1	-0.302977	5.92133	0.0114526	0.521366
ENSMUSG00000070808	Bicra	Bicra	-0.363648	3.60017	0.0116403	0.522244
ENSMUSG00000029847	Slc23a4	Slc23a4	-0.423234	3.79826	0.0116759	0.522244
ENSMUSG00000038195	Rilp	Rilp	-0.495394	2.69135	0.0116821	0.522244
ENSMUSG00000034906	Ncaph	Ncaph	0.308864	5.41406	0.0117223	0.522244
ENSMUSG00000029060	Mib2	Mib2	-0.378418	3.33156	0.0117666	0.522244
ENSMUSG00000001098	Kctd10	Kctd10	-0.452326	2.55084	0.0117997	0.522244
ENSMUSG00000030079	Ruvbl1	Ruvbl1	-0.357009	5.45295	0.0119248	0.52397
ENSMUSG00000030867	Plk1	Plk1	0.543345	4.78016	0.0120245	0.52397
ENSMUSG00000002679	Med6	Med6	0.286676	5.2143	0.0120613	0.52397
ENSMUSG00000001627	Ifrd1	Ifrd1	0.28126	6.98945	0.0120988	0.52397
ENSMUSG00000022899	Slc15a2	Slc15a2	0.5527	3.82544	0.0122048	0.52397
ENSMUSG00000015312	Gadd45b	Gadd45b	0.477612	5.85955	0.0122159	0.52397
ENSMUSG00000022750	Klhl22	Klhl22	-0.341424	4.40895	0.0122223	0.52397
ENSMUSG00000069301	Hist1h2ag	Hist1h2ag	0.822054	3.40802	0.0124086	0.527873
ENSMUSG00000037573	Tob1	Tob1	0.329901	7.05561	0.0124238	0.527873
ENSMUSG00000024660	Incenp	Incenp	0.316991	6.45742	0.012552	0.530961
ENSMUSG00000022477	Aco2	Aco2	-0.332329	5.1692	0.0126977	0.53476
ENSMUSG00000032534	Cep63	Cep63	0.308108	4.68253	0.0128737	0.536313
ENSMUSG00000068101	Cenpm	Cenpm	0.294069	6.47988	0.0129348	0.536313
ENSMUSG00000017677	Wsb1	Wsb1	0.279819	6.4096	0.0129448	0.536313
ENSMUSG00000034127	Tspan8	Tspan8	-0.467387	8.23619	0.0129732	0.536313
ENSMUSG00000025231	Sufu	Sufu	-0.379374	3.35528	0.0130711	0.536313
ENSMUSG00000051451	Crebzf	Crebzf	-0.346645	5.35036	0.0130712	0.536313
ENSMUSG00000024891	Slc29a2	Slc29a2	-0.429061	3.00424	0.0132981	0.543283
ENSMUSG00000026421	Csrp1	Csrp1	0.4106	5.02462	0.0133548	0.543283
ENSMUSG00000041498	Kif14	Kif14	0.472507	3.14227	0.0136095	0.549804
ENSMUSG00000069184	Zfp72	Zfp72	0.438725	2.86692	0.0136626	0.549804
ENSMUSG00000035545	Leng8	Leng8	-0.377665	4.41488	0.0136876	0.549804
ENSMUSG00000055067	Smyd3	Smyd3	0.329582	4.67183	0.0138228	0.552913
ENSMUSG00000026819	Slc25a25	Slc25a25	0.34504	4.89217	0.0142208	0.566462
ENSMUSG00000029414	Kntc1	Kntc1	0.361531	4.85604	0.0144694	0.573972
ENSMUSG00000043501	Lgals2	Lgals2	-1.31472	6.14686	0.0146709	0.57956
ENSMUSG00000047123	Ticam1	Ticam1	-0.41103	3.10452	0.0151144	0.590892
ENSMUSG00000072762	4930522L14Rik	4930522L14Rik	0.39394	3.65354	0.0152003	0.590892
ENSMUSG00000027176	Cstf3	Cstf3	0.265391	5.24982	0.0152298	0.590892
ENSMUSG00000020277	Pfkl	Pfkl	-0.267419	6.96215	0.0152433	0.590892
ENSMUSG00000019916	P4ha1	P4ha1	-0.636713	2.64701	0.0152668	0.590892
ENSMUSG00000015342	Xk	Xk	0.387244	3.17803	0.0154011	0.593688
ENSMUSG00000058298	Mcm9	Mcm9	-0.330941	4.35891	0.015608	0.598062
ENSMUSG00000039220	Ppp1r10	Ppp1r10	0.388838	5.78434	0.0156397	0.598062
ENSMUSG00000023057	Fabp2	Fabp2	-0.430636	8.03552	0.0157333	0.599243
ENSMUSG00000001467	Cyp51	Cyp51	0.25252	6.3599	0.015887	0.601032
ENSMUSG00000111375	Btbd8	Btbd8	0.515713	2.90087	0.0159559	0.601032
ENSMUSG00000025154	Arhgap19	Arhgap19	0.462162	2.92749	0.0160236	0.601032
ENSMUSG00000074576	Mocs3	Mocs3	-0.414052	3.89394	0.0160317	0.601032
ENSMUSG00000027496	Aurka	Aurka	0.454094	4.4973	0.0161695	0.603831
ENSMUSG00000006398	Cdc20	Cdc20	0.418859	5.1579	0.0163658	0.608782
ENSMUSG00000030272	Camk1	Camk1	-0.311163	4.18007	0.0165329	0.612615
ENSMUSG00000020423	Btg2	Btg2	0.317834	8.93674	0.0166315	0.613887
ENSMUSG00000033706	Smyd5	Smyd5	-0.311708	4.10357	0.0167949	0.617537
ENSMUSG00000000711	Rab5b	Rab5b	-0.311393	4.68337	0.0169408	0.620513
ENSMUSG00000021514	Zfp369	Zfp369	-0.316008	3.85209	0.0170218	0.621101
ENSMUSG00000053329	D10Jhu81e	D10Jhu81e	-0.238487	5.91468	0.0171134	0.622069
ENSMUSG00000040549	Ckap5	Ckap5	0.331742	5.46938	0.0173477	0.628197
ENSMUSG00000021823	Vcl	Vcl	0.364401	4.24337	0.0174461	0.628334
ENSMUSG00000040446	Rprd1a	Rprd1a	-0.300555	4.66359	0.0175729	0.628334
ENSMUSG00000026622	Nek2	Nek2	0.309765	4.49697	0.0176086	0.628334
ENSMUSG00000024981	Acsl5	Acsl5	-0.243335	5.34564	0.0176144	0.628334
ENSMUSG00000038252	Ncapd2	Ncapd2	0.252261	5.63578	0.0177947	0.632182
ENSMUSG00000030750	Nsmce1	Nsmce1	0.277615	6.81678	0.0179693	0.632182
ENSMUSG00000028911	Srsf4	Srsf4	0.352055	3.51063	0.0179744	0.632182
ENSMUSG00000079017	Ifi27l2a	Ifi27l2a	0.301816	5.75242	0.018005	0.632182
ENSMUSG00000004455	Ppp1cc	Ppp1cc	-0.420117	3.98109	0.0180529	0.632182
ENSMUSG00000025257	Ribc1	Ribc1	0.394898	2.92072	0.0182553	0.634698
ENSMUSG00000029486	Mrpl1	Mrpl1	0.241759	5.88197	0.018315	0.634698
ENSMUSG00000032251	Irak1bp1	Irak1bp1	0.453017	2.75435	0.0183239	0.634698
ENSMUSG00000056014	A430033K04Rik	A430033K04Rik	0.393307	3.15829	0.0186091	0.64225
ENSMUSG00000114279	Hist1h2bm	Hist1h2bm	0.790853	3.82638	0.0187009	0.643096
ENSMUSG00000039660	Spout1	Spout1	-0.348061	3.43505	0.01897	0.649615
ENSMUSG00000021250	Fos	Fos	0.381481	10.3282	0.0190264	0.649615
ENSMUSG00000055065	Ddx17	Ddx17	-0.242033	6.98347	0.0191007	0.649833
ENSMUSG00000016756	Cmah	Cmah	-0.438237	3.89631	0.0192581	0.652862
ENSMUSG00000004018	Fancl	Fancl	0.298942	5.20108	0.0193295	0.652969
ENSMUSG00000000983	Wfdc18	Wfdc18	0.7098	4.11878	0.0194277	0.653976
ENSMUSG00000019942	Cdk1	Cdk1	0.313887	7.33466	0.0196613	0.659516
ENSMUSG00000022451	Twf1	Twf1	0.434595	4.78826	0.0197557	0.660366
ENSMUSG00000023067	Cdkn1a	Cdkn1a	0.368554	6.11446	0.0199729	0.665298
ENSMUSG00000021670	Hmgcr	Hmgcr	0.242757	6.37679	0.0202881	0.665832
ENSMUSG00000032221	Mns1	Mns1	0.335919	4.26119	0.0203144	0.665832
ENSMUSG00000026843	Fubp3	Fubp3	-0.246806	5.27918	0.0204317	0.665832
ENSMUSG00000055373	Fut9	Fut9	0.667748	4.68555	0.0204404	0.665832
ENSMUSG00000047246	Hist1h2be	Hist1h2be	0.616781	3.29792	0.0204685	0.665832
ENSMUSG00000110277	Gm45871	Gm45871	0.538306	3.76616	0.020515	0.665832
ENSMUSG00000032254	Kif23	Kif23	0.302708	5.86428	0.0205457	0.665832
ENSMUSG00000030824	Nucb1	Nucb1	-0.414503	3.28115	0.0205664	0.665832
ENSMUSG00000000278	Scpep1	Scpep1	0.4542	3.30571	0.0206157	0.665832
ENSMUSG00000022822	Abcc5	Abcc5	-0.372376	3.52515	0.0207093	0.666603
ENSMUSG00000067150	Xpo5	Xpo5	0.274132	4.95374	0.0209286	0.6714
ENSMUSG00000073062	Zxdb	Zxdb	-0.499483	3.05017	0.0211032	0.674739
ENSMUSG00000020415	Pttg1	Pttg1	0.286311	6.15607	0.0212177	0.675404
ENSMUSG00000048922	Cdca2	Cdca2	0.317348	5.01694	0.0212653	0.675404
ENSMUSG00000007610	Gtpbp3	Gtpbp3	-0.307464	4.15896	0.0214045	0.675891
ENSMUSG00000024782	Ak3	Ak3	0.355976	3.21352	0.0214221	0.675891
ENSMUSG00000072082	Ccnf	Ccnf	0.367681	3.92666	0.0215795	0.678618
ENSMUSG00000026955	Sapcd2	Sapcd2	0.431173	3.45182	0.0216735	0.679177
ENSMUSG00000015133	Lrrk1	Lrrk1	-0.277522	4.50603	0.0217393	0.679177
ENSMUSG00000029516	Cit	Cit	0.305459	6.13714	0.022008	0.683678
ENSMUSG00000045273	Cenph	Cenph	0.253177	6.35204	0.0220855	0.683678
ENSMUSG00000002820	Atg4d	Atg4d	-0.375026	3.84594	0.022098	0.683678
ENSMUSG00000040084	Bub1b	Bub1b	0.288304	5.16672	0.0224357	0.691889
ENSMUSG00000089876	Tmem102	Tmem102	-0.323343	4.67692	0.0228363	0.699382
ENSMUSG00000028991	Mtor	Mtor	0.305898	4.57852	0.0229211	0.699382
ENSMUSG00000021276	Cinp	Cinp	0.301713	6.05399	0.0229246	0.699382
ENSMUSG00000022999	Lmbr1l	Lmbr1l	0.349199	3.12159	0.0229713	0.699382
ENSMUSG00000042489	Clspn	Clspn	0.320738	7.11613	0.0230612	0.699888
ENSMUSG00000031919	Tmed6	Tmed6	0.320145	5.24652	0.0234225	0.706413
ENSMUSG00000025792	Slc25a10	Slc25a10	0.252638	6.55438	0.0234585	0.706413
ENSMUSG00000071356	Reg3b	Reg3b	-1.73995	8.26404	0.0234978	0.706413
ENSMUSG00000009681	Bcr	Bcr	-0.329747	4.13074	0.0237827	0.710612
ENSMUSG00000026925	Inpp5e	Inpp5e	-0.358736	2.96783	0.0239506	0.710612
ENSMUSG00000064363	mt-Nd4	mt-Nd4	-0.319784	12.4696	0.0239549	0.710612
ENSMUSG00000061482	Hist1h4d	Hist1h4d	0.817882	6.30418	0.0239752	0.710612
ENSMUSG00000040479	Dgkz	Dgkz	-0.226218	6.43443	0.0240092	0.710612
ENSMUSG00000028334	Nans	Nans	-0.26546	7.24229	0.0244106	0.719216
ENSMUSG00000024942	Capn1	Capn1	-0.290584	6.06341	0.0244503	0.719216
ENSMUSG00000031327	Chic1	Chic1	0.283058	4.43235	0.0246155	0.721855
ENSMUSG00000034401	Spata6	Spata6	0.444358	2.80606	0.0247801	0.724459
ENSMUSG00000027811	4930579G24Rik	4930579G24Rik	0.370041	4.2014	0.0249968	0.728564
ENSMUSG00000036885	Arhgef26	Arhgef26	0.312314	5.00487	0.0254721	0.735679
ENSMUSG00000056666	Retsat	Retsat	-0.261612	5.73776	0.025489	0.735679
ENSMUSG00000098090	2700099C18Rik	2700099C18Rik	0.323068	3.59308	0.0255275	0.735679
ENSMUSG00000044066	Cep68	Cep68	-0.298444	4.78314	0.0255557	0.735679
ENSMUSG00000002031	Ift46	Ift46	-0.330505	4.39235	0.025702	0.735679
ENSMUSG00000067365	Tmem128	Tmem128	0.255625	6.29552	0.0257026	0.735679
ENSMUSG00000074909	Ranbp6	Ranbp6	0.421673	2.65693	0.0258416	0.737429
ENSMUSG00000055884	Fancm	Fancm	0.280506	4.91968	0.0259751	0.737429
ENSMUSG00000056268	Dennd1b	Dennd1b	-0.218569	5.24285	0.0259951	0.737429
ENSMUSG00000037544	Dlgap5	Dlgap5	0.277102	4.54352	0.0262417	0.742222
ENSMUSG00000013653	1810065E05Rik	1810065E05Rik	0.450926	6.85566	0.0265096	0.747587
ENSMUSG00000036501	Fam13b	Fam13b	0.309476	4.71536	0.0265911	0.747679
ENSMUSG00000041126	H2afv	H2afv	0.324606	9.36718	0.0267454	0.749275
ENSMUSG00000039046	Usp6nl	Usp6nl	0.295726	4.4746	0.0269407	0.749275
ENSMUSG00000026189	Pecr	Pecr	-0.418475	3.8982	0.026956	0.749275
ENSMUSG00000020649	Rrm2	Rrm2	0.311077	7.04447	0.0269744	0.749275
ENSMUSG00000046179	E2f8	E2f8	0.236192	6.06764	0.0271065	0.749275
ENSMUSG00000034075	Zdhhc5	Zdhhc5	0.253952	5.55728	0.0271419	0.749275
ENSMUSG00000063810	Alms1	Alms1	-0.299942	4.75202	0.0271965	0.749275
ENSMUSG00000025277	Abhd6	Abhd6	-0.231505	5.36952	0.0273799	0.75216
ENSMUSG00000036555	Iqce	Iqce	0.435954	2.71458	0.0277568	0.76033
ENSMUSG00000036285	Noa1	Noa1	-0.279112	5.78738	0.0279665	0.763886
ENSMUSG00000030094	Xpc	Xpc	-0.325105	4.59186	0.0287589	0.78226
ENSMUSG00000022865	Cxadr	Cxadr	0.368223	3.70011	0.0291935	0.78226
ENSMUSG00000038508	Gdf15	Gdf15	0.537885	7.73678	0.0292351	0.78226
ENSMUSG00000037386	Rims2	Rims2	1.31214	3.64909	0.0292922	0.78226
ENSMUSG00000055491	Pprc1	Pprc1	-0.299216	5.03835	0.0293354	0.78226
ENSMUSG00000031818	Cox4i1	Cox4i1	-0.328195	10.6691	0.0294063	0.78226
ENSMUSG00000007950	Abhd8	Abhd8	0.3897	3.96093	0.029487	0.78226
ENSMUSG00000060121	Gemin2	Gemin2	0.280963	5.42662	0.0295232	0.78226
ENSMUSG00000086429	Gt(ROSA)26Sor	Gt(ROSA)26Sor	0.275374	5.92621	0.029535	0.78226
ENSMUSG00000028456	Unc13b	Unc13b	-0.293429	4.34533	0.029551	0.78226
ENSMUSG00000039159	Ube2h	Ube2h	-0.226529	6.14001	0.0295568	0.78226
ENSMUSG00000040929	Rfx3	Rfx3	0.327987	3.40859	0.0298644	0.78226
ENSMUSG00000063021	Hist1h2ak	Hist1h2ak	0.557778	3.08122	0.0298669	0.78226
ENSMUSG00000047193	Dync2h1	Dync2h1	0.445985	4.23268	0.0299753	0.78226
ENSMUSG00000027384	Ndufaf5	Ndufaf5	-0.294838	4.53162	0.0300024	0.78226
ENSMUSG00000044770	Scml4	Scml4	-0.230914	5.81079	0.0300208	0.78226
ENSMUSG00000002733	Plekha3	Plekha3	-0.238169	5.10655	0.0300303	0.78226
ENSMUSG00000031167	Rbm3	Rbm3	0.3236	5.37182	0.0302365	0.78392
ENSMUSG00000067235	H2-Q10	H2-Q10	0.448316	3.16995	0.0303521	0.78392
ENSMUSG00000014846	Tppp3	Tppp3	0.477794	3.686	0.0303929	0.78392
ENSMUSG00000033610	Pank1	Pank1	-0.221448	6.28085	0.030422	0.78392
ENSMUSG00000015942	Gtf2ird2	Gtf2ird2	-0.452922	3.01394	0.0305533	0.785187
ENSMUSG00000001525	Tubb5	Tubb5	0.342569	9.71252	0.0306596	0.785806
ENSMUSG00000021831	Ero1l	Ero1l	-0.253612	5.15929	0.0309332	0.786918
ENSMUSG00000027654	Fam83d	Fam83d	0.32497	3.66739	0.030939	0.786918
ENSMUSG00000027006	Dnajc10	Dnajc10	0.241184	5.62679	0.0310207	0.786918
ENSMUSG00000023886	Smoc2	Smoc2	0.417959	6.98024	0.0310322	0.786918
ENSMUSG00000025176	Hoga1	Hoga1	0.360448	2.94664	0.0312206	0.789289
ENSMUSG00000050628	Ubald2	Ubald2	0.269318	7.01567	0.0312909	0.789289
ENSMUSG00000028069	Gpatch4	Gpatch4	-0.228775	6.22998	0.0314074	0.790144
ENSMUSG00000108621	Gm37494	Gm37494	0.279936	4.45793	0.0316213	0.792215
ENSMUSG00000041115	Iqsec2	Iqsec2	-0.343596	3.24953	0.0316555	0.792215
ENSMUSG00000000439	Mkrn2	Mkrn2	0.326438	4.0855	0.0319972	0.798678
ENSMUSG00000021243	Fcf1	Fcf1	-0.229254	6.38347	0.0323488	0.804613
ENSMUSG00000055629	B4galnt4	B4galnt4	-0.31669	3.74366	0.0324034	0.804613
ENSMUSG00000020072	Pbld2	Pbld2	0.360477	4.01518	0.0327513	0.809672
ENSMUSG00000027357	Crls1	Crls1	-0.266546	6.17345	0.0328453	0.809672
ENSMUSG00000054387	Mdm4	Mdm4	-0.21707	6.24681	0.0328612	0.809672
ENSMUSG00000021569	Trip13	Trip13	0.225389	5.20242	0.0332097	0.816156
ENSMUSG00000020577	Tspan13	Tspan13	0.233462	5.81284	0.0336434	0.82002
ENSMUSG00000003992	Ssbp2	Ssbp2	0.354506	3.87661	0.0336482	0.82002
ENSMUSG00000022747	St3gal6	St3gal6	0.426836	5.0693	0.0336936	0.82002
ENSMUSG00000037235	Mxd4	Mxd4	-0.308137	5.44268	0.03371	0.82002
ENSMUSG00000002897	Il17ra	Il17ra	-0.392554	2.71554	0.0341529	0.826704
ENSMUSG00000042625	Safb2	Safb2	-0.244822	6.45105	0.0341578	0.826704
ENSMUSG00000030660	Pik3c2a	Pik3c2a	0.282118	5.35832	0.034325	0.828653
ENSMUSG00000004508	Gab2	Gab2	0.339478	3.31334	0.0344615	0.829854
ENSMUSG00000046711	Hmga1	Hmga1	-0.370787	4.60403	0.0346214	0.831609
ENSMUSG00000025759	Mfsd8	Mfsd8	-0.415098	2.63312	0.035128	0.835195
ENSMUSG00000041740	Rnf10	Rnf10	0.250171	6.0349	0.0351431	0.835195
ENSMUSG00000029999	Tgfa	Tgfa	-0.349333	3.6995	0.0351458	0.835195
ENSMUSG00000060098	Prmt7	Prmt7	-0.251326	5.02255	0.0352403	0.835195
ENSMUSG00000025931	Paqr8	Paqr8	-0.389667	2.61101	0.0354978	0.835195
ENSMUSG00000030246	Ldhb	Ldhb	0.320324	5.87885	0.0355074	0.835195
ENSMUSG00000062691	Cebpzos	Cebpzos	-0.330264	4.09187	0.0357425	0.835195
ENSMUSG00000034487	Kdelc2	Kdelc2	-0.280235	4.48118	0.0357685	0.835195
ENSMUSG00000029600	Rita1	Rita1	0.314393	3.6808	0.0359239	0.835195
ENSMUSG00000021660	Btf3	Btf3	-0.423344	7.09755	0.0359536	0.835195
ENSMUSG00000025878	Uimc1	Uimc1	0.246381	4.94039	0.0361573	0.835195
ENSMUSG00000022280	Rnf19a	Rnf19a	0.49359	3.70799	0.0361865	0.835195
ENSMUSG00000007589	Tinf2	Tinf2	0.366286	4.13245	0.03622	0.835195
ENSMUSG00000030545	Pex11a	Pex11a	-0.268111	5.15705	0.0362321	0.835195
ENSMUSG00000049502	Dtx3l	Dtx3l	-0.299767	4.77354	0.0362798	0.835195
ENSMUSG00000026826	Nr4a2	Nr4a2	0.335521	5.13374	0.0363388	0.835195
ENSMUSG00000037957	Wdr20	Wdr20	0.29159	4.47161	0.0365372	0.835195
ENSMUSG00000035505	Cox18	Cox18	0.242118	5.08852	0.0366232	0.835195
ENSMUSG00000027206	Cops2	Cops2	0.212711	5.78174	0.036695	0.835195
ENSMUSG00000021391	Cenpp	Cenpp	0.437112	4.3925	0.0367222	0.835195
ENSMUSG00000037638	Zbtb42	Zbtb42	0.343388	3.05219	0.0367583	0.835195
ENSMUSG00000052331	Ankrd44	Ankrd44	0.363361	2.68064	0.0368705	0.835195
ENSMUSG00000034154	Ino80	Ino80	-0.253889	5.62316	0.0369155	0.835195
ENSMUSG00000033066	Gas7	Gas7	0.378962	2.62416	0.03692	0.835195
ENSMUSG00000051355	Commd1	Commd1	-0.381321	5.03947	0.037101	0.835195
ENSMUSG00000031796	Cfap20	Cfap20	0.215966	6.73327	0.0371312	0.835195
ENSMUSG00000028059	Arhgef2	Arhgef2	0.360774	3.09963	0.0373075	0.835195
ENSMUSG00000032383	Ppib	Ppib	-0.383582	6.76914	0.0373407	0.835195
ENSMUSG00000059070	Rpl18	Rpl18	-0.467481	10.0739	0.0374469	0.835195
ENSMUSG00000033379	Atp6v0b	Atp6v0b	-0.277461	5.7297	0.0375648	0.835195
ENSMUSG00000048106	4632415L05Rik	4632415L05Rik	-0.261617	4.6795	0.0375786	0.835195
ENSMUSG00000039849	Pcif1	Pcif1	0.313514	5.60226	0.0375799	0.835195
ENSMUSG00000033031	Cip2a	Cip2a	0.289834	4.66327	0.0376537	0.835195
ENSMUSG00000027170	Eif3m	Eif3m	-0.276323	7.88016	0.037792	0.836322
ENSMUSG00000049969	Plekhf2	Plekhf2	0.21514	6.15349	0.0380779	0.840537
ENSMUSG00000039298	Cdk5rap2	Cdk5rap2	0.241164	4.90783	0.038185	0.840537
ENSMUSG00000040128	Pnrc1	Pnrc1	0.301993	7.22705	0.038253	0.840537
ENSMUSG00000059486	Kbtbd2	Kbtbd2	0.321665	4.63875	0.0383341	0.840537
ENSMUSG00000021701	Plk2	Plk2	0.344727	4.55347	0.0385099	0.84246
ENSMUSG00000027651	Rprd1b	Rprd1b	0.256417	5.09482	0.0388844	0.844079
ENSMUSG00000027222	Pex16	Pex16	0.198706	5.6093	0.0388937	0.844079
ENSMUSG00000003420	Fcgrt	Fcgrt	-0.321172	4.59254	0.0389026	0.844079
ENSMUSG00000006678	Pola1	Pola1	0.236594	6.69992	0.0389371	0.844079
ENSMUSG00000015305	Sash1	Sash1	0.276909	5.7266	0.0391083	0.845872
ENSMUSG00000024654	Asrgl1	Asrgl1	0.331781	4.58472	0.0396392	0.855418
ENSMUSG00000027259	Adal	Adal	-0.351035	2.64464	0.0398002	0.85696
ENSMUSG00000074129	Rpl13a	Rpl13a	-0.331984	7.25546	0.0401144	0.861783
ENSMUSG00000003929	Zfp81	Zfp81	0.304791	4.19357	0.0402126	0.861957
ENSMUSG00000006307	Kmt2b	Kmt2b	-0.230334	5.24268	0.0404213	0.86449
ENSMUSG00000019505	Ubb	Ubb	-0.373907	9.49551	0.0405484	0.864985
ENSMUSG00000015478	Rnf5	Rnf5	-0.364463	3.07184	0.0406254	0.864985
ENSMUSG00000025870	Arl10	Arl10	-0.491977	2.92218	0.0408461	0.866054
ENSMUSG00000022554	Hgh1	Hgh1	-0.325205	3.92481	0.0408567	0.866054
ENSMUSG00000069273	Hist1h3e	Hist1h3e	0.599687	4.20233	0.0409623	0.86637
ENSMUSG00000026749	Nek6	Nek6	-0.212768	5.50824	0.041142	0.867334
ENSMUSG00000040738	Ints8	Ints8	-0.293335	4.48909	0.0411963	0.867334
ENSMUSG00000027160	Ccdc34	Ccdc34	0.273157	7.92462	0.041353	0.867334
ENSMUSG00000117465	AC102496.1	AC102496.1	0.234383	5.80205	0.0413867	0.867334
ENSMUSG00000025791	Pgm1	Pgm1	0.298943	4.87597	0.041485	0.867334
ENSMUSG00000021376	Tpmt	Tpmt	0.23543	5.42079	0.0415522	0.867334
ENSMUSG00000038900	Rpl12	Rpl12	-0.289308	5.43446	0.0419288	0.869316
ENSMUSG00000079659	Tmem243	Tmem243	-0.342423	4.47373	0.0419976	0.869316
ENSMUSG00000022217	Emc9	Emc9	-0.316471	3.46797	0.0420287	0.869316
ENSMUSG00000043629	1700019D03Rik	1700019D03Rik	-0.287349	3.82019	0.0420485	0.869316
ENSMUSG00000020638	Cmpk2	Cmpk2	0.375136	3.45638	0.0421018	0.869316
ENSMUSG00000058063	Trim31	Trim31	0.268966	4.63766	0.0422353	0.870193
ENSMUSG00000027312	Atrn	Atrn	-0.257689	4.64134	0.0424519	0.871114
ENSMUSG00000024515	Smad4	Smad4	-0.272342	7.20551	0.0424622	0.871114
ENSMUSG00000038418	Egr1	Egr1	0.352814	8.84625	0.0425978	0.872023
ENSMUSG00000062031	Pgghg	Pgghg	-0.297562	3.74374	0.0431429	0.879528
ENSMUSG00000056209	Npm3	Npm3	-0.229	7.31131	0.0433041	0.879528
ENSMUSG00000030091	Nup210	Nup210	0.213044	5.34051	0.0434241	0.879528
ENSMUSG00000061983	Rps12	Rps12	-0.409385	4.66128	0.0435796	0.879528
ENSMUSG00000097047	1110020A21Rik	1110020A21Rik	0.380475	2.68954	0.0436845	0.879528
ENSMUSG00000068479	Mfap1a	Mfap1a	-0.28616	4.82055	0.0437837	0.879528
ENSMUSG00000049791	Fzd4	Fzd4	0.434596	3.01455	0.0441126	0.879528
ENSMUSG00000032902	Slc16a1	Slc16a1	-0.249461	6.72732	0.0442844	0.879528
ENSMUSG00000041935	AW549877	AW549877	0.261804	4.57739	0.0443325	0.879528
ENSMUSG00000052105	Mtcl1	Mtcl1	-0.307745	3.24477	0.0443729	0.879528
ENSMUSG00000046589	Lrrc8e	Lrrc8e	-0.342082	3.34484	0.0443732	0.879528
ENSMUSG00000026172	Bcs1l	Bcs1l	0.242733	4.7383	0.0446444	0.879528
ENSMUSG00000013539	Tango2	Tango2	-0.265118	4.18487	0.0446651	0.879528
ENSMUSG00000030346	Rad51ap1	Rad51ap1	0.247997	6.26749	0.0446821	0.879528
ENSMUSG00000046364	Rpl27a	Rpl27a	-0.210058	7.54543	0.0447823	0.879528
ENSMUSG00000043872	Zmym1	Zmym1	0.323186	3.55571	0.0447859	0.879528
ENSMUSG00000040680	Kremen2	Kremen2	-0.354123	4.15517	0.0448163	0.879528
ENSMUSG00000052926	Rnaseh2a	Rnaseh2a	0.227108	6.98526	0.0448329	0.879528
ENSMUSG00000078521	Aunip	Aunip	0.313497	5.25058	0.0448459	0.879528
ENSMUSG00000046032	Snx12	Snx12	-0.271541	4.63451	0.0449023	0.879528
ENSMUSG00000024548	Setbp1	Setbp1	-0.305261	4.2449	0.0449779	0.879528
ENSMUSG00000060981	Hist1h4h	Hist1h4h	0.66013	4.50167	0.0449884	0.879528
ENSMUSG00000022947	Cbr3	Cbr3	0.403778	6.92253	0.0451027	0.879963
ENSMUSG00000037275	Gemin5	Gemin5	-0.292983	4.82183	0.045361	0.8832
ENSMUSG00000044148	1810030O07Rik	1810030O07Rik	-0.231184	4.8165	0.0455126	0.884351
ENSMUSG00000036026	Tmem63b	Tmem63b	0.206462	5.98814	0.046056	0.893094
ENSMUSG00000039781	Cep131	Cep131	-0.338993	3.8429	0.0464838	0.899566
ENSMUSG00000030825	Hsd17b14	Hsd17b14	-0.294848	5.55744	0.0466725	0.901393
ENSMUSG00000025203	Scd2	Scd2	0.363603	7.92387	0.0472835	0.90528
ENSMUSG00000035202	Lars2	Lars2	-0.301696	6.25865	0.0474509	0.90528
ENSMUSG00000022602	Arc	Arc	0.359626	4.71672	0.0475864	0.90528
ENSMUSG00000056698	Elmod3	Elmod3	-0.341894	3.22346	0.0477216	0.90528
ENSMUSG00000013483	Card14	Card14	0.352439	2.91592	0.0477713	0.90528
ENSMUSG00000039081	Zfp503	Zfp503	0.295593	4.37148	0.0479511	0.90528
ENSMUSG00000035151	Elmod2	Elmod2	0.307725	3.75621	0.0480161	0.90528
ENSMUSG00000075511	1700001L05Rik	1700001L05Rik	-0.38303	3.87016	0.0481248	0.90528
ENSMUSG00000024604	Rbm22	Rbm22	0.220838	5.71824	0.0481444	0.90528
ENSMUSG00000020564	Atxn7l1	Atxn7l1	-0.332566	3.5828	0.0482758	0.90528
ENSMUSG00000020801	Med31	Med31	0.308106	5.30554	0.0483214	0.90528
ENSMUSG00000058729	Lin9	Lin9	0.234439	4.73061	0.0483326	0.90528
ENSMUSG00000019710	Mrpl24	Mrpl24	-0.246447	6.7585	0.0483342	0.90528
ENSMUSG00000036298	Slc2a13	Slc2a13	-0.277374	3.88798	0.0484328	0.90528
ENSMUSG00000063952	Brpf3	Brpf3	-0.251223	4.85033	0.0484855	0.90528
ENSMUSG00000018849	Wwc1	Wwc1	-0.214604	5.36647	0.0485227	0.90528
ENSMUSG00000051483	Cbr1	Cbr1	0.287268	8.4775	0.0487802	0.90528
ENSMUSG00000032336	Nptn	Nptn	0.215465	6.30551	0.0488031	0.90528
ENSMUSG00000020150	Gamt	Gamt	0.387029	2.83778	0.0488587	0.90528
ENSMUSG00000027459	Fam110a	Fam110a	0.269685	3.91836	0.04894	0.90528
ENSMUSG00000096210	H1f0	H1f0	0.232781	7.32256	0.0489988	0.90528
ENSMUSG00000064370	mt-Cytb	mt-Cytb	-0.280767	13.5762	0.049052	0.90528
ENSMUSG00000031629	Cenpu	Cenpu	0.43073	4.22272	0.0490969	0.90528
ENSMUSG00000029330	Cds1	Cds1	-0.270186	6.02171	0.0491465	0.90528
ENSMUSG00000075266	Cenpw	Cenpw	0.488326	6.41233	0.0493506	0.907292
ENSMUSG00000052748	Swt1	Swt1	0.324799	6.58532	0.0495216	0.907826
ENSMUSG00000034390	Cmip	Cmip	-0.248722	5.80976	0.0495797	0.907826
ENSMUSG00000049553	Polr1a	Polr1a	-0.242912	5.25283	0.0496645	0.907826
ENSMUSG00000031790	Mmp15	Mmp15	-0.246739	4.76815	0.0501509	0.910816
ENSMUSG00000022297	Fzd6	Fzd6	0.361295	3.2829	0.0501622	0.910816
ENSMUSG00000048280	Zfp738	Zfp738	0.301795	3.48157	0.0501907	0.910816
ENSMUSG00000044702	Palb2	Palb2	0.295068	4.12429	0.0502092	0.910816
ENSMUSG00000019854	Reps1	Reps1	-0.385011	3.72437	0.0506725	0.912663
ENSMUSG00000074183	Gsta1	Gsta1	0.3987	4.17549	0.0507263	0.912663
ENSMUSG00000029552	Tes	Tes	-0.282541	3.61891	0.0507793	0.912663
ENSMUSG00000033781	Asb13	Asb13	-0.289847	4.52867	0.0509401	0.912663
ENSMUSG00000024174	Pot1b	Pot1b	-0.32245	3.49888	0.0510002	0.912663
ENSMUSG00000045973	Slc25a51	Slc25a51	-0.217257	5.54692	0.0512527	0.912663
ENSMUSG00000022503	Nubp1	Nubp1	-0.262447	5.49409	0.0512645	0.912663
ENSMUSG00000038141	Tmem181a	Tmem181a	-0.330138	3.33325	0.0513192	0.912663
ENSMUSG00000034748	Sirt6	Sirt6	0.310204	4.18229	0.0514126	0.912663
ENSMUSG00000028718	Stil	Stil	0.296605	4.74547	0.0514208	0.912663
ENSMUSG00000027331	Knstrn	Knstrn	0.220666	5.05554	0.0514632	0.912663
ENSMUSG00000039982	Dtx4	Dtx4	-0.257251	4.27108	0.0514906	0.912663
ENSMUSG00000017686	Rhot1	Rhot1	-0.261084	4.86412	0.0516908	0.912663
ENSMUSG00000025732	Mcrip2	Mcrip2	-0.546489	4.14775	0.0517295	0.912663
ENSMUSG00000021893	Capn7	Capn7	-0.348082	3.1821	0.051753	0.912663
ENSMUSG00000029673	Auts2	Auts2	-0.225712	7.42911	0.051875	0.912663
ENSMUSG00000001672	Marveld3	Marveld3	0.222362	6.01603	0.0520607	0.912663
ENSMUSG00000020857	Nme2	Nme2	0.28338	3.72057	0.0521318	0.912663
ENSMUSG00000034160	Ogt	Ogt	-0.288802	7.11559	0.0522156	0.912663
ENSMUSG00000033106	Slc7a6os	Slc7a6os	-0.241837	4.68627	0.0522204	0.912663
ENSMUSG00000062373	Tmem65	Tmem65	-0.238485	4.64833	0.0524378	0.914791
ENSMUSG00000032078	Zpr1	Zpr1	-0.242651	5.53491	0.0527947	0.919339
ENSMUSG00000006273	Atp6v1b2	Atp6v1b2	-0.24456	4.60823	0.0530212	0.920986
ENSMUSG00000025002	Cyp2c55	Cyp2c55	0.899173	4.9362	0.0530819	0.920986
ENSMUSG00000069237	Fam8a1	Fam8a1	-0.286452	4.83275	0.0531794	0.921006
ENSMUSG00000037720	Tmem33	Tmem33	-0.236649	6.70875	0.0533362	0.922051
ENSMUSG00000034908	Sidt2	Sidt2	-0.243084	4.84188	0.0535152	0.923475
ENSMUSG00000001016	Ilf2	Ilf2	0.196409	6.75814	0.0537445	0.924201
ENSMUSG00000038954	Supt3	Supt3	0.294145	4.23345	0.0539438	0.924201
ENSMUSG00000026429	Ube2t	Ube2t	0.213806	6.02237	0.0540067	0.924201
ENSMUSG00000056260	Lrif1	Lrif1	0.278388	4.85549	0.0540238	0.924201
ENSMUSG00000025993	Slc40a1	Slc40a1	0.339408	3.88218	0.0540406	0.924201
ENSMUSG00000021271	Zfp839	Zfp839	-0.337249	3.11325	0.0543757	0.925468
ENSMUSG00000051910	Sox6	Sox6	0.292719	3.74415	0.054422	0.925468
ENSMUSG00000025085	Ablim1	Ablim1	-0.218694	5.33094	0.0544269	0.925468
ENSMUSG00000028646	Rragc	Rragc	-0.228892	5.04387	0.0546059	0.925468
ENSMUSG00000094777	Hist1h2ap	Hist1h2ap	0.594979	6.76509	0.0546552	0.925468
ENSMUSG00000026388	3110009E18Rik	3110009E18Rik	-0.459475	3.32672	0.0548184	0.925468
ENSMUSG00000012535	Tnpo3	Tnpo3	-0.22515	5.06217	0.0548564	0.925468
ENSMUSG00000034957	Cebpa	Cebpa	-0.240959	5.3782	0.0550753	0.925468
ENSMUSG00000041135	Ripk2	Ripk2	0.334533	3.8161	0.0550891	0.925468
ENSMUSG00000078349	AW011738	AW011738	0.388461	3.79438	0.0551324	0.925468
ENSMUSG00000002396	Ocel1	Ocel1	0.274499	3.83126	0.0552312	0.925468
ENSMUSG00000050982	Apol10a	Apol10a	0.415445	6.02473	0.0552764	0.925468
ENSMUSG00000002393	Nr2f6	Nr2f6	-0.275986	4.73611	0.0553814	0.925606
ENSMUSG00000005360	Slc1a3	Slc1a3	0.364317	3.15103	0.0555924	0.927342
ENSMUSG00000006589	Aprt	Aprt	-0.360434	3.49421	0.0556793	0.927342
ENSMUSG00000035024	Ncapd3	Ncapd3	0.236058	6.82461	0.0558584	0.927725
ENSMUSG00000001964	Emd	Emd	0.219188	6.09903	0.0560671	0.927725
ENSMUSG00000055148	Klf2	Klf2	0.280859	6.98724	0.0561509	0.927725
ENSMUSG00000038459	Abhd17c	Abhd17c	-0.204725	6.02526	0.0561772	0.927725
ENSMUSG00000072946	Ptgr2	Ptgr2	-0.223826	4.95162	0.056246	0.927725
ENSMUSG00000006930	Hap1	Hap1	-0.430588	2.71538	0.0562857	0.927725
ENSMUSG00000047907	Tshz2	Tshz2	0.212888	5.20529	0.0563816	0.927725
ENSMUSG00000045136	Tubb2b	Tubb2b	0.541889	2.82952	0.0564855	0.927837
ENSMUSG00000026556	Vangl2	Vangl2	0.30552	3.68354	0.0566631	0.928597
ENSMUSG00000022472	Desi1	Desi1	0.332342	2.61577	0.0567588	0.928597
ENSMUSG00000032485	Scap	Scap	-0.245191	4.69525	0.0568232	0.928597
ENSMUSG00000022687	Boc	Boc	-0.264116	5.88033	0.0570371	0.929161
ENSMUSG00000031984	2810004N23Rik	2810004N23Rik	-0.224444	4.82981	0.057052	0.929161
ENSMUSG00000034163	Zfc3h1	Zfc3h1	-0.226648	5.30787	0.0573565	0.932531
ENSMUSG00000039145	Camk1d	Camk1d	-0.22221	7.33312	0.0576055	0.933519
ENSMUSG00000036242	Armh4	Armh4	0.319956	3.48864	0.0576334	0.933519
ENSMUSG00000095677	Dynlt1f	Dynlt1f	-0.416278	5.78536	0.0577787	0.933519
ENSMUSG00000006800	Sulf2	Sulf2	-0.322038	4.18509	0.057827	0.933519
ENSMUSG00000020877	Scrn2	Scrn2	-0.193606	5.26873	0.0579123	0.933519
ENSMUSG00000021193	Pitrm1	Pitrm1	-0.2851	4.50518	0.0580122	0.933519
ENSMUSG00000068264	Ap5s1	Ap5s1	0.392014	3.62694	0.0581226	0.933519
ENSMUSG00000028044	Cks1b	Cks1b	0.312468	7.23567	0.0582242	0.933519
ENSMUSG00000018974	Sart3	Sart3	-0.261616	5.44975	0.0584096	0.933519
ENSMUSG00000029136	Rbks	Rbks	-0.280697	3.75508	0.0585184	0.933519
ENSMUSG00000004207	Psap	Psap	-0.265507	7.92398	0.0586256	0.933519
ENSMUSG00000025529	Zfp711	Zfp711	0.398854	2.76637	0.0587697	0.933519
ENSMUSG00000037808	Fam76b	Fam76b	0.284144	6.28205	0.0588206	0.933519
ENSMUSG00000023909	Paqr4	Paqr4	-0.253056	5.12784	0.0588411	0.933519
ENSMUSG00000073705	Cenps	Cenps	0.197509	5.58035	0.0590352	0.933519
ENSMUSG00000020514	Mrpl22	Mrpl22	0.251155	6.35587	0.0590632	0.933519
ENSMUSG00000028212	Ccne2	Ccne2	0.43281	4.4383	0.0591582	0.933519
ENSMUSG00000017299	Dnttip1	Dnttip1	-0.339245	3.364	0.059175	0.933519
ENSMUSG00000039713	Plekhg5	Plekhg5	-0.305719	2.88776	0.0594053	0.934736
ENSMUSG00000035725	Prkx	Prkx	0.26874	3.68744	0.059575	0.934736
ENSMUSG00000034317	Trim59	Trim59	0.285741	5.51376	0.0596087	0.934736
ENSMUSG00000026436	Elk4	Elk4	0.367619	2.87881	0.0596432	0.934736
ENSMUSG00000021993	Mipep	Mipep	-0.321329	4.66403	0.0599188	0.937074
ENSMUSG00000030588	Yif1b	Yif1b	-0.333348	4.43696	0.0599884	0.937074
ENSMUSG00000056758	Hmga2	Hmga2	-0.257914	5.42833	0.0601091	0.937428
ENSMUSG00000020921	Tmem101	Tmem101	0.222421	4.78112	0.0603685	0.938526
ENSMUSG00000030788	Rnf141	Rnf141	0.198847	5.13134	0.0603759	0.938526
ENSMUSG00000041297	Cdk13	Cdk13	-0.188028	6.12983	0.0606187	0.940771
ENSMUSG00000043085	Tmem82	Tmem82	-0.277832	3.46867	0.0607625	0.941474
ENSMUSG00000032883	Acsl3	Acsl3	0.224939	7.37083	0.0608888	0.941904
ENSMUSG00000025025	Mxi1	Mxi1	-0.248869	5.01107	0.0611161	0.943894
ENSMUSG00000037601	Nme1	Nme1	-0.346786	7.43034	0.0612549	0.944511
ENSMUSG00000108350	Gm44950	Gm44950	-0.315772	3.46196	0.0617457	0.94827
ENSMUSG00000043716	Rpl7	Rpl7	-0.403478	9.94005	0.0619036	0.94827
ENSMUSG00000057554	Lgals8	Lgals8	0.502198	3.22409	0.0619324	0.94827
ENSMUSG00000074825	Itpripl1	Itpripl1	-0.277211	4.15708	0.0622121	0.94827
ENSMUSG00000050965	Prkca	Prkca	-0.21871	6.44481	0.0622123	0.94827
ENSMUSG00000019845	Tube1	Tube1	0.277975	4.08313	0.0622125	0.94827
ENSMUSG00000090150	Acad11	Acad11	-0.304106	3.64681	0.0623317	0.94827
ENSMUSG00000047583	Tyw3	Tyw3	-0.318995	3.09137	0.0623418	0.94827
ENSMUSG00000051232	Tmem199	Tmem199	0.253826	4.47977	0.0623914	0.94827
ENSMUSG00000041625	Ggact	Ggact	-0.321033	4.71649	0.0627358	0.949804
ENSMUSG00000056749	Nfil3	Nfil3	0.337748	3.87488	0.0627411	0.949804
ENSMUSG00000031647	Mfap3l	Mfap3l	-0.245025	5.27459	0.0627904	0.949804
ENSMUSG00000022650	Retnlb	Retnlb	0.897045	4.03858	0.0631845	0.953815
ENSMUSG00000027593	Raly	Raly	-0.248912	4.67898	0.0632551	0.953815
ENSMUSG00000008384	Sertad1	Sertad1	0.284328	5.16359	0.0634745	0.954687
ENSMUSG00000050079	Rspry1	Rspry1	-0.192011	5.61962	0.0635564	0.954687
ENSMUSG00000036752	Tubb4b	Tubb4b	0.317999	8.83202	0.0636125	0.954687
ENSMUSG00000038539	Atf5	Atf5	-0.257674	3.75508	0.0640271	0.959403
ENSMUSG00000078695	Cisd3	Cisd3	-0.276113	7.31426	0.0644448	0.964151
ENSMUSG00000005417	Mprip	Mprip	-0.26783	4.65904	0.0646056	0.96422
ENSMUSG00000040220	Gas8	Gas8	-0.375903	2.60788	0.0648873	0.96422
ENSMUSG00000042742	Bmt2	Bmt2	-0.298337	3.78966	0.0651291	0.96422
ENSMUSG00000014633	Cmc2	Cmc2	0.270491	6.6666	0.0651736	0.96422
ENSMUSG00000027078	Ube2l6	Ube2l6	-0.321934	2.57432	0.0651784	0.96422
ENSMUSG00000020359	Phykpl	Phykpl	0.246524	4.66489	0.0653052	0.96422
ENSMUSG00000023951	Vegfa	Vegfa	0.228155	5.65271	0.065574	0.96422
ENSMUSG00000018882	Mrpl45	Mrpl45	0.217054	6.11854	0.0657109	0.96422
ENSMUSG00000019039	Dalrd3	Dalrd3	-0.211732	5.26681	0.0657527	0.96422
ENSMUSG00000015749	Anp32e	Anp32e	0.216409	7.45368	0.0658938	0.96422
ENSMUSG00000001524	Gtf2h4	Gtf2h4	0.1874	5.24996	0.0661707	0.96422
ENSMUSG00000002297	Dbf4	Dbf4	0.201971	5.74445	0.0661869	0.96422
ENSMUSG00000042211	Fbxo38	Fbxo38	-0.252064	4.20824	0.0662792	0.96422
ENSMUSG00000072066	6720489N17Rik	6720489N17Rik	0.329106	3.33325	0.0664019	0.96422
ENSMUSG00000031431	Tsc22d3	Tsc22d3	0.260061	5.64963	0.0664746	0.96422
ENSMUSG00000067219	Nipal1	Nipal1	0.243196	5.74709	0.0664799	0.96422
ENSMUSG00000033022	Cdo1	Cdo1	0.227728	7.06281	0.0665211	0.96422
ENSMUSG00000085156	Snhg15	Snhg15	0.230396	6.20924	0.0665943	0.96422
ENSMUSG00000075706	Gpx4	Gpx4	-0.310505	6.9728	0.0667507	0.96422
ENSMUSG00000038037	Socs1	Socs1	0.408665	3.19593	0.0669191	0.96422
ENSMUSG00000039801	Cplane1	Cplane1	0.292259	3.1873	0.0669202	0.96422
ENSMUSG00000030086	Chchd6	Chchd6	0.22556	5.37871	0.0669262	0.96422
ENSMUSG00000032350	Gclc	Gclc	-0.211603	6.32573	0.0669648	0.96422
ENSMUSG00000025417	Pip4k2c	Pip4k2c	0.302914	2.94303	0.066972	0.96422
ENSMUSG00000041915	Ammecr1l	Ammecr1l	-0.326073	4.01865	0.0670225	0.96422
ENSMUSG00000059842	Zfp341	Zfp341	0.321127	2.6509	0.0671156	0.96422
ENSMUSG00000078570	1110065P20Rik	1110065P20Rik	-0.388621	3.63082	0.0672135	0.96422
ENSMUSG00000029084	Cd38	Cd38	-0.207108	6.45512	0.0672735	0.96422
ENSMUSG00000036281	Snapc4	Snapc4	-0.36397	2.64106	0.0673948	0.964513
ENSMUSG00000039230	Tbcd	Tbcd	-0.273011	3.98259	0.0675414	0.965003
ENSMUSG00000015970	Chdh	Chdh	-0.322271	2.73411	0.0676482	0.965003
ENSMUSG00000027346	Gpcpd1	Gpcpd1	0.283192	3.96167	0.0677319	0.965003
ENSMUSG00000031622	Sin3b	Sin3b	0.214474	6.36767	0.068136	0.966747
ENSMUSG00000028195	Ccn1	Ccn1	0.380259	7.69016	0.0681369	0.966747
ENSMUSG00000029038	Ssu72	Ssu72	-0.253849	5.7769	0.0682244	0.966747
ENSMUSG00000047675	Rps8	Rps8	-0.38057	10.4444	0.0682843	0.966747
ENSMUSG00000006215	Zbtb17	Zbtb17	-0.293947	3.65381	0.0683599	0.966747
ENSMUSG00000034349	Smc4	Smc4	0.220922	7.97202	0.0687637	0.969833
ENSMUSG00000028882	Ppp1r8	Ppp1r8	-0.225029	4.72536	0.0687811	0.969833
ENSMUSG00000032320	Rcn2	Rcn2	0.187246	5.52921	0.0689225	0.969849
ENSMUSG00000048497	Mmgt2	Mmgt2	-0.207712	4.92149	0.068985	0.969849
ENSMUSG00000031451	Gas6	Gas6	0.258224	4.54448	0.0696518	0.974928
ENSMUSG00000038914	Dido1	Dido1	-0.201475	5.68317	0.069778	0.974928
ENSMUSG00000021428	Riok1	Riok1	-0.232367	5.26358	0.0698651	0.974928
ENSMUSG00000025034	Trim8	Trim8	-0.222436	5.01439	0.0699623	0.974928
ENSMUSG00000028607	Cpt2	Cpt2	-0.19038	5.50839	0.0701198	0.974928
ENSMUSG00000038822	Hace1	Hace1	0.266729	4.01038	0.0701233	0.974928
ENSMUSG00000038844	Kif16b	Kif16b	-0.275324	4.67413	0.0702325	0.974928
ENSMUSG00000093904	Tomm20	Tomm20	-0.323188	5.94544	0.0702784	0.974928
ENSMUSG00000035757	Selenoo	Selenoo	-0.322228	3.03635	0.0703492	0.974928
ENSMUSG00000019254	Ppp1r12c	Ppp1r12c	-0.263705	4.53585	0.0703662	0.974928
ENSMUSG00000030689	Ino80e	Ino80e	-0.338476	3.55057	0.0708968	0.980738
ENSMUSG00000049892	Rasd1	Rasd1	0.300092	6.72638	0.0710571	0.980738
ENSMUSG00000015697	Setdb1	Setdb1	-0.199152	5.48028	0.0711607	0.980738
ENSMUSG00000014195	Dnajc7	Dnajc7	-0.217411	5.94098	0.0713311	0.980738
ENSMUSG00000031154	Otud5	Otud5	-0.217945	5.1233	0.0715051	0.980738
ENSMUSG00000064358	mt-Co3	mt-Co3	-0.29245	6.1195	0.0715377	0.980738
ENSMUSG00000038963	Slco4a1	Slco4a1	0.374679	2.69706	0.0716075	0.980738
ENSMUSG00000027710	Acad9	Acad9	-0.279834	4.74794	0.0716157	0.980738
ENSMUSG00000028557	Rnf11	Rnf11	-0.246342	5.96993	0.0717088	0.980738
ENSMUSG00000015094	Npdc1	Npdc1	0.243241	5.44863	0.0726412	0.990585
ENSMUSG00000005656	Snx6	Snx6	0.227396	7.13283	0.0727123	0.990585
ENSMUSG00000042659	Arrdc4	Arrdc4	0.239494	5.00668	0.0727396	0.990585
ENSMUSG00000063179	Pstk	Pstk	-0.294424	4.7398	0.0730368	0.993217
ENSMUSG00000063953	Amd2	Amd2	0.438444	6.01957	0.0732227	0.994331
ENSMUSG00000044345	Marveld1	Marveld1	-0.338814	2.5588	0.073529	0.997074
ENSMUSG00000002332	Dhrs1	Dhrs1	0.21325	4.52806	0.0736454	0.997237
ENSMUSG00000025780	Itih5	Itih5	0.268552	4.58211	0.0738207	0.998198
ENSMUSG00000020534	Shmt1	Shmt1	-0.192597	7.31468	0.0742206	0.998903
ENSMUSG00000036678	Aaas	Aaas	0.334284	4.64372	0.0742774	0.998903
ENSMUSG00000035504	Reep6	Reep6	-0.305594	4.70986	0.0743899	0.998903
ENSMUSG00000022533	Atp13a3	Atp13a3	-0.225232	7.44149	0.0743934	0.998903
ENSMUSG00000033009	Ogfod1	Ogfod1	-0.24875	3.92787	0.0743953	0.998903
ENSMUSG00000024878	Cbwd1	Cbwd1	0.256423	4.07288	0.0746598	0.999837
ENSMUSG00000075227	Znhit2	Znhit2	-0.27877	4.59839	0.0747813	0.999837
ENSMUSG00000032480	Dhx30	Dhx30	-0.21019	4.88419	0.0750333	0.999837
ENSMUSG00000024955	Esrra	Esrra	-0.190981	6.25283	0.0751001	0.999837
ENSMUSG00000027323	Rad51	Rad51	0.220551	6.34339	0.0752256	0.999837
ENSMUSG00000005483	Dnajb1	Dnajb1	0.309362	8.24586	0.075318	0.999837
ENSMUSG00000116852	1700102H20Rik	1700102H20Rik	0.302828	3.05604	0.07542	0.999837
ENSMUSG00000096433	Zfp994	Zfp994	-0.258638	4.08579	0.0754937	0.999837
ENSMUSG00000037514	Pank2	Pank2	0.223674	5.64566	0.0755171	0.999837
ENSMUSG00000055748	Gsdmc4	Gsdmc4	0.419508	7.49518	0.0756967	0.999837
ENSMUSG00000041415	Dicer1	Dicer1	-0.194461	6.34198	0.07595	0.999837
ENSMUSG00000032348	Gsta4	Gsta4	0.251103	7.97742	0.0760584	0.999837
ENSMUSG00000031161	Hdac6	Hdac6	0.308551	3.37447	0.0760816	0.999837
ENSMUSG00000040813	Tex264	Tex264	-0.200168	5.75852	0.0764616	0.999837
ENSMUSG00000026279	Thap4	Thap4	-0.20363	6.33544	0.0764803	0.999837
ENSMUSG00000079685	Ulbp1	Ulbp1	0.302193	3.09065	0.076489	0.999837
ENSMUSG00000004462	Tbccd1	Tbccd1	0.183439	5.0932	0.0765358	0.999837
ENSMUSG00000007872	Id3	Id3	0.233163	7.87134	0.0766405	0.999837
ENSMUSG00000034427	Myo15b	Myo15b	0.220905	4.67377	0.0769114	0.999837
ENSMUSG00000028191	Bcl10	Bcl10	0.20833	6.27917	0.0772803	0.999837
ENSMUSG00000056665	Them6	Them6	-0.270935	3.41489	0.0772906	0.999837
ENSMUSG00000024906	Mus81	Mus81	0.273205	3.23045	0.0773027	0.999837
ENSMUSG00000026571	Dcaf6	Dcaf6	-0.299692	3.54545	0.0773258	0.999837
ENSMUSG00000018428	Akap1	Akap1	-0.251394	6.00246	0.0773589	0.999837
ENSMUSG00000028248	Pnisr	Pnisr	-0.213406	7.72136	0.0776945	0.999837
ENSMUSG00000033909	Usp36	Usp36	-0.210457	4.86444	0.0777003	0.999837
ENSMUSG00000033222	Ttf2	Ttf2	0.260498	4.50587	0.0777292	0.999837
ENSMUSG00000040938	Slc16a11	Slc16a11	0.295694	3.27319	0.0781104	0.999837
ENSMUSG00000030313	Dennd5b	Dennd5b	-0.250155	4.76077	0.0784575	0.999837
ENSMUSG00000095562	Gm21887	Gm21887	-0.839114	3.04266	0.0785948	0.999837
ENSMUSG00000047832	Cdca4	Cdca4	0.194988	5.0516	0.0787392	0.999837
ENSMUSG00000001517	Foxm1	Foxm1	0.32232	3.03817	0.078783	0.999837
ENSMUSG00000028710	Atpaf1	Atpaf1	-0.327785	2.77655	0.0788177	0.999837
ENSMUSG00000024312	Wdr46	Wdr46	-0.187896	5.5451	0.0789284	0.999837
ENSMUSG00000001785	Pwp1	Pwp1	-0.172126	5.57311	0.0795463	0.999837
ENSMUSG00000025958	Creb1	Creb1	-0.197641	5.8288	0.0796535	0.999837
ENSMUSG00000020538	Srebf1	Srebf1	0.245165	5.53277	0.0797351	0.999837
ENSMUSG00000069631	Strada	Strada	-0.319017	2.84654	0.0797651	0.999837
ENSMUSG00000024083	Pja2	Pja2	0.214114	5.16816	0.0798321	0.999837
ENSMUSG00000002910	Arrdc2	Arrdc2	-0.351917	3.56894	0.0798698	0.999837
ENSMUSG00000024483	Ankhd1	Ankhd1	-0.173378	6.15762	0.0799782	0.999837
ENSMUSG00000062309	Rpp25	Rpp25	-0.27783	3.17008	0.079998	0.999837
ENSMUSG00000036918	Ttc7	Ttc7	0.210364	4.9627	0.0804234	0.999837
ENSMUSG00000042613	Pbxip1	Pbxip1	-0.215144	5.60065	0.0805129	0.999837
ENSMUSG00000096768	Gm47283	Gm47283	-0.524623	8.56195	0.0805387	0.999837
ENSMUSG00000039405	Prss23	Prss23	0.380425	3.41743	0.0805718	0.999837
ENSMUSG00000071454	Dtnb	Dtnb	0.357123	3.35838	0.080651	0.999837
ENSMUSG00000028164	Manba	Manba	0.259703	3.61685	0.0806594	0.999837
ENSMUSG00000008035	Mid1ip1	Mid1ip1	0.205821	6.46591	0.0807096	0.999837
ENSMUSG00000029859	Epha1	Epha1	-0.358445	2.57683	0.0807916	0.999837
ENSMUSG00000079620	Muc4	Muc4	0.20221	5.78556	0.0809541	0.999837
ENSMUSG00000050103	Agmo	Agmo	0.381973	2.78729	0.0811067	0.999837
ENSMUSG00000052102	Gnpda1	Gnpda1	-0.313937	3.10599	0.0812324	0.999837
ENSMUSG00000048154	Kmt2d	Kmt2d	-0.183402	6.40594	0.0812373	0.999837
ENSMUSG00000015214	Mtmr1	Mtmr1	-0.233369	4.21236	0.0812585	0.999837
ENSMUSG00000091971	Hspa1a	Hspa1a	0.330205	9.62434	0.0814953	0.999837
ENSMUSG00000047921	Trappc9	Trappc9	-0.330132	2.93977	0.0815535	0.999837
ENSMUSG00000034584	Exph5	Exph5	0.184588	5.65826	0.0815908	0.999837
ENSMUSG00000023277	Twf2	Twf2	0.315264	4.42297	0.081624	0.999837
ENSMUSG00000021192	Golga5	Golga5	0.209014	4.41603	0.0817044	0.999837
ENSMUSG00000064368	mt-Nd6	mt-Nd6	-0.304833	9.81841	0.0817152	0.999837
ENSMUSG00000069310	Hist1h3c	Hist1h3c	0.696076	4.64623	0.0818851	0.999837
ENSMUSG00000091264	Smim13	Smim13	0.216249	4.5617	0.0819523	0.999837
ENSMUSG00000022414	Tab1	Tab1	0.227918	4.26312	0.0820152	0.999837
ENSMUSG00000032802	Srxn1	Srxn1	-0.241149	4.26088	0.0820773	0.999837
ENSMUSG00000020083	Fam241b	Fam241b	-0.195341	5.25449	0.0821095	0.999837
ENSMUSG00000038227	Hoxa9	Hoxa9	0.39934	5.64956	0.0821652	0.999837
ENSMUSG00000087150	BC064078	BC064078	-0.268589	3.82912	0.082269	0.999837
ENSMUSG00000047045	Tmem164	Tmem164	-0.261196	4.73948	0.0823522	0.999837
ENSMUSG00000078670	Fam174b	Fam174b	-0.18687	5.33299	0.0823642	0.999837
ENSMUSG00000009076	Zmat5	Zmat5	-0.29383	3.9221	0.0825439	0.999837
ENSMUSG00000026790	Odf2	Odf2	-0.251227	4.47243	0.0828292	0.999837
ENSMUSG00000007721	Ccdc124	Ccdc124	0.170966	6.91419	0.0829974	0.999837
ENSMUSG00000040520	Manea	Manea	-0.26784	3.68931	0.0830072	0.999837
ENSMUSG00000029507	Pus1	Pus1	-0.24982	4.48757	0.0833517	0.999837
ENSMUSG00000014873	Surf2	Surf2	-0.207721	5.43895	0.0833886	0.999837
ENSMUSG00000013236	Ptprs	Ptprs	-0.300892	4.74199	0.0834062	0.999837
ENSMUSG00000030849	Fgfr2	Fgfr2	-0.263489	5.37399	0.0834315	0.999837
ENSMUSG00000053199	Arhgap20	Arhgap20	0.42437	4.52507	0.0834789	0.999837
ENSMUSG00000043467	Zbtb37	Zbtb37	0.354022	2.94349	0.0839468	0.999837
ENSMUSG00000022881	Rfc4	Rfc4	0.234705	7.63998	0.0839715	0.999837
ENSMUSG00000026104	Stat1	Stat1	-0.246617	4.89391	0.0839733	0.999837
ENSMUSG00000056293	Gsdmc2	Gsdmc2	0.315465	6.70339	0.0839766	0.999837
ENSMUSG00000025505	Tmem80	Tmem80	-0.312941	4.26727	0.0839792	0.999837
ENSMUSG00000072694	1500011B03Rik	1500011B03Rik	0.240082	4.98745	0.084052	0.999837
ENSMUSG00000042029	Ncapg2	Ncapg2	0.247356	6.64846	0.0840996	0.999837
ENSMUSG00000022978	Mis18a	Mis18a	0.273848	5.54002	0.0841605	0.999837
ENSMUSG00000068039	Tcp1	Tcp1	-0.186756	7.30868	0.0842148	0.999837
ENSMUSG00000061979	Rcc1l	Rcc1l	-0.223448	4.84379	0.0842985	0.999837
ENSMUSG00000021814	Anxa7	Anxa7	-0.188501	5.79251	0.0843213	0.999837
ENSMUSG00000030870	Ubfd1	Ubfd1	-0.188015	6.00223	0.0843323	0.999837
ENSMUSG00000000804	Usp32	Usp32	-0.258268	3.71954	0.0843706	0.999837
ENSMUSG00000024875	Yif1a	Yif1a	-0.189957	6.4429	0.0844276	0.999837
ENSMUSG00000034867	Ankrd27	Ankrd27	-0.252119	3.71485	0.0845645	0.999837
ENSMUSG00000018820	Zfyve27	Zfyve27	-0.222165	4.42501	0.0846496	0.999837
ENSMUSG00000117284	CT030661.1	CT030661.1	-0.238648	4.62068	0.0847189	0.999837
ENSMUSG00000036304	Zdhhc23	Zdhhc23	-0.285979	4.52986	0.084758	0.999837
ENSMUSG00000036707	Cab39	Cab39	-0.203703	6.69422	0.0848198	0.999837
ENSMUSG00000022809	Nr1i2	Nr1i2	-0.264536	4.62148	0.0849543	0.999837
ENSMUSG00000067995	Gtf2f2	Gtf2f2	-0.202624	5.31071	0.0851957	0.999837
ENSMUSG00000029050	Ski	Ski	-0.243747	5.05899	0.0852403	0.999837
ENSMUSG00000060301	2610008E11Rik	2610008E11Rik	0.312864	3.5133	0.085691	0.999837
ENSMUSG00000052684	Jun	Jun	0.230694	10.6868	0.0857086	0.999837
ENSMUSG00000031530	Dusp4	Dusp4	-0.351705	2.78701	0.0859766	0.999837
ENSMUSG00000025959	Klf7	Klf7	0.340927	5.07409	0.0862403	0.999837
ENSMUSG00000040213	Kyat3	Kyat3	-0.351453	2.7085	0.0863251	0.999837
ENSMUSG00000112302	Gm48226	Gm48226	-0.346882	3.32644	0.0866631	0.999837
ENSMUSG00000049421	Zfp260	Zfp260	0.186958	5.13273	0.0866665	0.999837
ENSMUSG00000103593	Gm37352	Gm37352	-0.309109	2.72049	0.0869479	0.999837
ENSMUSG00000060550	H2-Q7	H2-Q7	0.270318	5.79642	0.0869617	0.999837
ENSMUSG00000004264	Phb2	Phb2	-0.24433	6.28393	0.0870251	0.999837
ENSMUSG00000022201	Zfr	Zfr	-0.183119	6.45614	0.0873113	0.999837
ENSMUSG00000032030	Cul5	Cul5	-0.193503	5.73166	0.0876071	0.999837
ENSMUSG00000032741	Tpcn1	Tpcn1	0.293232	4.00949	0.0876146	0.999837
ENSMUSG00000033717	Adra2a	Adra2a	-0.34763	4.10709	0.0878507	0.999837
ENSMUSG00000041774	Ydjc	Ydjc	-0.19342	5.86267	0.0880009	0.999837
ENSMUSG00000074398	Gm15441	Gm15441	0.436357	2.59577	0.0880055	0.999837
ENSMUSG00000039842	Mcph1	Mcph1	0.231777	4.85239	0.0880811	0.999837
ENSMUSG00000035967	Ints6l	Ints6l	0.256049	4.54853	0.088155	0.999837
ENSMUSG00000047789	Slc38a9	Slc38a9	-0.272222	3.58062	0.088159	0.999837
ENSMUSG00000024869	Gm49405	Gm49405	-0.300772	3.2042	0.0882016	0.999837
ENSMUSG00000079173	Zan	Zan	-0.278273	4.25603	0.0882234	0.999837
ENSMUSG00000027695	Pld1	Pld1	-0.241855	4.56523	0.0883808	0.999837
ENSMUSG00000028133	Rwdd3	Rwdd3	-0.351063	2.70872	0.088491	0.999837
ENSMUSG00000049401	Ogfr	Ogfr	-0.209431	5.59881	0.088693	0.999837
ENSMUSG00000015837	Sqstm1	Sqstm1	0.234034	5.23692	0.0888085	0.999837
ENSMUSG00000027014	Cwc22	Cwc22	-0.198364	5.08268	0.088981	0.999837
ENSMUSG00000060678	Hist1h4c	Hist1h4c	0.621943	4.62404	0.089106	0.999837
ENSMUSG00000052833	Sae1	Sae1	0.210006	7.78792	0.0891924	0.999837
ENSMUSG00000025162	Csnk1d	Csnk1d	0.168949	5.98071	0.0892243	0.999837
ENSMUSG00000017561	Crlf3	Crlf3	-0.216282	4.24261	0.0893047	0.999837
ENSMUSG00000032565	Nudt16	Nudt16	0.320148	4.4459	0.0893991	0.999837
ENSMUSG00000027952	Pmvk	Pmvk	0.204316	6.2534	0.089482	0.999837
ENSMUSG00000029385	Ccng2	Ccng2	0.29277	4.10427	0.0895289	0.999837
ENSMUSG00000047649	Cd3eap	Cd3eap	-0.169312	5.75718	0.0897735	0.999837
ENSMUSG00000026490	Cdc42bpa	Cdc42bpa	-0.212255	4.94615	0.0898845	0.999837
ENSMUSG00000043059	Zfp513	Zfp513	-0.281024	2.80035	0.0903038	0.999837
ENSMUSG00000030641	Ddias	Ddias	0.298746	3.31473	0.0905664	0.999837
ENSMUSG00000031808	Slc27a1	Slc27a1	-0.192395	4.64435	0.090699	0.999837
ENSMUSG00000071302	2610044O15Rik8	2610044O15Rik8	0.318439	3.68731	0.090728	0.999837
ENSMUSG00000047710	Champ1	Champ1	-0.231128	4.12341	0.090886	0.999837
ENSMUSG00000020978	Klhdc2	Klhdc2	-0.19623	6.26959	0.0909854	0.999837
ENSMUSG00000004880	Lbr	Lbr	0.265246	5.76253	0.0910961	0.999837
ENSMUSG00000022339	Ebag9	Ebag9	0.220792	5.38808	0.0911499	0.999837
ENSMUSG00000074300	BC030870	BC030870	0.27549	6.07014	0.0911688	0.999837
ENSMUSG00000040025	Ythdf2	Ythdf2	-0.17915	6.85304	0.0911842	0.999837
ENSMUSG00000040118	Cacna2d1	Cacna2d1	0.241065	3.61978	0.0912629	0.999837
ENSMUSG00000041037	Irgq	Irgq	-0.319331	3.26036	0.0913542	0.999837
ENSMUSG00000026480	Ncf2	Ncf2	0.238282	3.87452	0.0915222	0.999837
ENSMUSG00000026259	Ngef	Ngef	-0.218148	4.4173	0.09161	0.999837
ENSMUSG00000051768	Xrcc1	Xrcc1	0.207623	5.40357	0.0916606	0.999837
ENSMUSG00000041765	Ubac2	Ubac2	0.178234	5.62906	0.0918765	0.999837
ENSMUSG00000041219	Arhgap11a	Arhgap11a	0.166036	5.4583	0.0919756	0.999837
ENSMUSG00000038079	Tmem237	Tmem237	0.303383	3.11182	0.0922848	0.999837
ENSMUSG00000068854	Hist2h2be	Hist2h2be	0.417165	2.8342	0.0925865	0.999837
ENSMUSG00000033542	Arhgef5	Arhgef5	-0.228812	5.71345	0.0927013	0.999837
ENSMUSG00000043162	Pyurf	Pyurf	-0.259046	5.15705	0.0927214	0.999837
ENSMUSG00000041353	Tmem29	Tmem29	0.295761	4.8305	0.0930568	0.999837
ENSMUSG00000000078	Klf6	Klf6	0.271921	8.60738	0.0930664	0.999837
ENSMUSG00000034255	Arhgap27	Arhgap27	0.238916	3.86724	0.0930963	0.999837
ENSMUSG00000021745	Ptprg	Ptprg	-0.206292	4.63873	0.0932627	0.999837
ENSMUSG00000020528	Prpsap2	Prpsap2	-0.209824	4.6549	0.0933948	0.999837
ENSMUSG00000024137	E4f1	E4f1	-0.230964	4.08447	0.0934533	0.999837
ENSMUSG00000038160	Atg5	Atg5	-0.169293	6.2721	0.0934863	0.999837
ENSMUSG00000051586	Mical3	Mical3	-0.29357	3.64227	0.0934867	0.999837
ENSMUSG00000024217	Snrpc	Snrpc	-0.243858	6.22908	0.0935392	0.999837
ENSMUSG00000028635	Edn2	Edn2	0.304912	6.17298	0.0936586	0.999837
ENSMUSG00000071547	Nt5dc2	Nt5dc2	0.355523	3.64751	0.0938807	0.999837
ENSMUSG00000045576	St7l	St7l	-0.201623	4.87061	0.0939201	0.999837
ENSMUSG00000061477	Rps7	Rps7	0.403777	5.20429	0.0939275	0.999837
ENSMUSG00000024597	Slc12a2	Slc12a2	-0.236698	10.088	0.0939754	0.999837
ENSMUSG00000024260	Sap130	Sap130	-0.222341	4.30411	0.0941226	0.999837
ENSMUSG00000021453	Gadd45g	Gadd45g	0.310933	6.03251	0.0946539	0.999837
ENSMUSG00000039983	Ccdc32	Ccdc32	-0.24671	5.11797	0.0947409	0.999837
ENSMUSG00000020875	Hoxb9	Hoxb9	-0.183247	6.89546	0.0950648	0.999837
ENSMUSG00000031386	Hcfc1	Hcfc1	-0.177438	6.08835	0.0951428	0.999837
ENSMUSG00000074918	Inafm2	Inafm2	-0.252704	4.29557	0.0951919	0.999837
ENSMUSG00000025094	Slc18a2	Slc18a2	-0.323866	3.39523	0.0952566	0.999837
ENSMUSG00000033083	Tbc1d4	Tbc1d4	-0.210972	5.68234	0.0952694	0.999837
ENSMUSG00000005804	Bloc1s6	Bloc1s6	0.199552	5.08648	0.0953519	0.999837
ENSMUSG00000003814	Calr	Calr	-0.23463	9.54342	0.0953528	0.999837
ENSMUSG00000022387	Brd1	Brd1	-0.198935	6.01626	0.0955414	0.999837
ENSMUSG00000022265	Ank	Ank	0.303342	3.24398	0.0956578	0.999837
ENSMUSG00000004568	Arhgef18	Arhgef18	-0.274187	3.703	0.0956843	0.999837
ENSMUSG00000030309	Caprin2	Caprin2	0.268082	4.20301	0.0966549	0.999837
ENSMUSG00000054640	Slc8a1	Slc8a1	0.282356	3.56408	0.0966827	0.999837
ENSMUSG00000035478	Mbd3	Mbd3	-0.21042	6.80359	0.0968783	0.999837
ENSMUSG00000021811	Dnajc9	Dnajc9	0.228848	7.32032	0.0970112	0.999837
ENSMUSG00000041058	Wwp1	Wwp1	0.346406	5.77872	0.0973504	0.999837
ENSMUSG00000032827	Ppp1r9a	Ppp1r9a	-0.176846	6.52451	0.097427	0.999837
ENSMUSG00000040034	Nup43	Nup43	-0.331601	3.33695	0.0974349	0.999837
ENSMUSG00000061607	Mdc1	Mdc1	-0.165832	5.27817	0.097697	0.999837
ENSMUSG00000019891	Dcbld1	Dcbld1	-0.174773	5.43638	0.0977402	0.999837
ENSMUSG00000039236	Isg20	Isg20	0.225409	4.71819	0.0979437	0.999837
ENSMUSG00000048234	Rnf149	Rnf149	-0.263409	4.76375	0.0981476	0.999837
ENSMUSG00000029209	Gnpda2	Gnpda2	0.225238	4.14569	0.0981746	0.999837
ENSMUSG00000019888	Mgat4c	Mgat4c	0.393866	7.14583	0.0982495	0.999837
ENSMUSG00000031799	Tpm4	Tpm4	0.227449	5.89006	0.0982974	0.999837
ENSMUSG00000001962	Fam50a	Fam50a	0.18482	5.68682	0.0987773	0.999837
ENSMUSG00000021978	Extl3	Extl3	-0.239827	3.89283	0.0987939	0.999837
ENSMUSG00000031511	Arhgef7	Arhgef7	-0.235991	4.32646	0.098797	0.999837
ENSMUSG00000097258	Gm26767	Gm26767	0.365767	2.83289	0.0992305	0.999837
ENSMUSG00000031887	Tradd	Tradd	-0.175451	6.06414	0.0992515	0.999837
ENSMUSG00000004070	Hmox2	Hmox2	-0.219591	4.63694	0.0992573	0.999837
ENSMUSG00000021694	Ercc8	Ercc8	-0.297687	3.649	0.0992739	0.999837
ENSMUSG00000105987	AI506816	AI506816	0.197687	5.19932	0.0993881	0.999837
ENSMUSG00000061306	Slc38a10	Slc38a10	-0.179333	5.3586	0.0994236	0.999837
ENSMUSG00000025869	Nop16	Nop16	-0.19466	6.28587	0.0994539	0.999837
ENSMUSG00000024197	Plin3	Plin3	-0.203428	6.36498	0.0995123	0.999837
ENSMUSG00000026771	Spopl	Spopl	-0.190995	5.09638	0.099672	0.999837
ENSMUSG00000023027	Atf1	Atf1	0.194322	6.06988	0.0997571	0.999837
ENSMUSG00000064326	Siva1	Siva1	0.241806	8.56403	0.0999628	0.999837
ENSMUSG00000030403	Vasp	Vasp	-0.209588	7.40198	0.100128	0.999837
ENSMUSG00000000938	Hoxa10	Hoxa10	0.321739	5.2418	0.100156	0.999837
ENSMUSG00000035798	Zdhhc17	Zdhhc17	-0.214078	4.74405	0.100193	0.999837
ENSMUSG00000069300	Hist1h2bj	Hist1h2bj	0.585421	4.09577	0.100301	0.999837
ENSMUSG00000069265	Hist1h3a	Hist1h3a	0.332006	3.86627	0.10032	0.999837
ENSMUSG00000022982	Sod1	Sod1	-0.278285	7.60535	0.100364	0.999837
ENSMUSG00000042699	Dhx9	Dhx9	0.186845	7.66095	0.100437	0.999837
ENSMUSG00000040600	Eps8l3	Eps8l3	-0.217743	6.66598	0.10053	0.999837
ENSMUSG00000041997	Tlk1	Tlk1	-0.166916	6.68453	0.100606	0.999837
ENSMUSG00000028756	Pink1	Pink1	-0.22376	4.6347	0.100704	0.999837
ENSMUSG00000054942	Miga1	Miga1	-0.189778	4.88434	0.100715	0.999837
ENSMUSG00000039774	Galnt12	Galnt12	-0.219158	6.74019	0.100764	0.999837
ENSMUSG00000002767	Mrpl2	Mrpl2	-0.208987	6.11594	0.100778	0.999837
ENSMUSG00000066595	Flvcr1	Flvcr1	-0.258674	4.22264	0.100858	0.999837
ENSMUSG00000031349	Nsdhl	Nsdhl	0.199903	5.19823	0.100859	0.999837
ENSMUSG00000060336	Zfp937	Zfp937	-0.333828	2.4921	0.100992	0.999837
ENSMUSG00000036693	Nop14	Nop14	-0.181206	6.44158	0.101066	0.999837
ENSMUSG00000026875	Traf1	Traf1	-0.275248	3.58312	0.101112	0.999837
ENSMUSG00000050812	Ecpas	Ecpas	-0.185405	6.06484	0.101238	0.999837
ENSMUSG00000034926	Dhcr24	Dhcr24	0.288669	3.73167	0.101396	0.999837
ENSMUSG00000072772	Grcc10	Grcc10	-0.307471	3.12873	0.101454	0.999837
ENSMUSG00000023110	Prmt5	Prmt5	-0.191939	5.77285	0.101687	0.999837
ENSMUSG00000026205	Slc23a3	Slc23a3	0.264956	3.14766	0.10173	0.999837
ENSMUSG00000022351	Sqle	Sqle	0.178717	5.95282	0.101783	0.999837
ENSMUSG00000003031	Cdkn1b	Cdkn1b	0.181762	6.76759	0.101827	0.999837
ENSMUSG00000057143	Trim12c	Trim12c	-0.355604	4.12919	0.102089	0.999837
ENSMUSG00000050390	C77080	C77080	0.231385	5.08286	0.102223	0.999837
ENSMUSG00000035960	Apex1	Apex1	0.381611	4.46303	0.102308	0.999837
ENSMUSG00000048581	E130311K13Rik	E130311K13Rik	-0.385218	2.55924	0.10246	0.999837
ENSMUSG00000074064	Mlycd	Mlycd	-0.208694	5.1831	0.102532	0.999837
ENSMUSG00000029591	Ung	Ung	-0.179879	6.97521	0.102583	0.999837
ENSMUSG00000003200	Sh3gl1	Sh3gl1	0.214864	5.74952	0.102923	0.999837
ENSMUSG00000025466	Fuom	Fuom	0.186296	7.36759	0.102979	0.999837
ENSMUSG00000004934	Pias4	Pias4	-0.177253	5.41067	0.103014	0.999837
ENSMUSG00000041629	Fam104a	Fam104a	-0.338287	4.40781	0.103316	0.999837
ENSMUSG00000064341	mt-Nd1	mt-Nd1	-0.291747	11.9587	0.103433	0.999837
ENSMUSG00000027272	Ubr1	Ubr1	-0.231012	3.74599	0.103548	0.999837
ENSMUSG00000039007	Cpq	Cpq	0.233724	3.96847	0.10367	0.999837
ENSMUSG00000037145	2210407C18Rik	2210407C18Rik	0.299113	6.35141	0.10377	0.999837
ENSMUSG00000032846	Zswim6	Zswim6	-0.28382	4.26026	0.103816	0.999837
ENSMUSG00000045098	Kmt5b	Kmt5b	-0.253223	3.7484	0.103853	0.999837
ENSMUSG00000036792	Mbd5	Mbd5	0.229858	3.54003	0.104175	0.999837
ENSMUSG00000055850	Rnf181	Rnf181	0.167056	5.52138	0.104207	0.999837
ENSMUSG00000024911	Fibp	Fibp	0.183177	6.31492	0.104424	0.999837
ENSMUSG00000069272	Hist1h2ae	Hist1h2ae	0.566689	7.03379	0.104514	0.999837
ENSMUSG00000037499	Nenf	Nenf	0.185976	6.62891	0.104515	0.999837
ENSMUSG00000033728	Lrrc14	Lrrc14	-0.233834	4.01571	0.104726	0.999837
ENSMUSG00000025531	Chm	Chm	0.217951	4.45717	0.104805	0.999837
ENSMUSG00000030847	Bag3	Bag3	0.233514	5.36337	0.104811	0.999837
ENSMUSG00000022453	Naga	Naga	0.175963	5.28468	0.104938	0.999837
ENSMUSG00000030126	Tmcc1	Tmcc1	-0.190462	5.34508	0.105019	0.999837
ENSMUSG00000020303	Stc2	Stc2	0.229207	3.71038	0.105055	0.999837
ENSMUSG00000033278	Ptprm	Ptprm	-0.317763	2.64774	0.105133	0.999837
ENSMUSG00000038776	Ephx1	Ephx1	0.232061	3.90939	0.105322	0.999837
ENSMUSG00000031730	Dhodh	Dhodh	0.232897	5.28255	0.105368	0.999837
ENSMUSG00000047284	Neurl4	Neurl4	-0.247585	3.99822	0.105413	0.999837
ENSMUSG00000042293	Gm5617	Gm5617	0.251846	5.02453	0.105561	0.999837
ENSMUSG00000058638	Zfp110	Zfp110	-0.235989	4.54947	0.105896	0.999837
ENSMUSG00000025747	Tyms	Tyms	0.256168	8.43245	0.105912	0.999837
ENSMUSG00000003824	Syce2	Syce2	-0.259643	5.32471	0.105913	0.999837
ENSMUSG00000003308	Keap1	Keap1	-0.210059	4.54091	0.106004	0.999837
ENSMUSG00000029646	Cdx2	Cdx2	-0.190971	8.30614	0.106131	0.999837
ENSMUSG00000036270	Edc4	Edc4	0.226689	4.16762	0.106293	0.999837
ENSMUSG00000025969	Nrp2	Nrp2	-0.252541	6.88475	0.106378	0.999837
ENSMUSG00000049550	Clip1	Clip1	-0.156636	5.60645	0.106571	0.999837
ENSMUSG00000001909	Trmt1	Trmt1	-0.169824	6.32687	0.106655	0.999837
ENSMUSG00000020390	Ube2b	Ube2b	-0.234034	5.14661	0.10666	0.999837
ENSMUSG00000028688	Toe1	Toe1	-0.241572	3.58514	0.107047	0.999837
ENSMUSG00000028309	Rnf20	Rnf20	-0.171482	6.05699	0.107165	0.999837
ENSMUSG00000038417	Fig4	Fig4	-0.276057	3.46718	0.107167	0.999837
ENSMUSG00000039656	Rxrb	Rxrb	-0.179102	5.51326	0.107204	0.999837
ENSMUSG00000039043	Arpin	Arpin	0.19565	5.1	0.107476	0.999837
ENSMUSG00000005873	Reep5	Reep5	0.243129	6.61829	0.107612	0.999837
ENSMUSG00000065145	Vaultrc5	Vaultrc5	0.482515	3.72909	0.107628	0.999837
ENSMUSG00000035455	Fignl1	Fignl1	0.223871	5.71168	0.107648	0.999837
ENSMUSG00000062867	Impdh2	Impdh2	0.241981	4.74101	0.10772	0.999837
ENSMUSG00000030451	Herc2	Herc2	0.16553	5.69215	0.107753	0.999837
ENSMUSG00000006442	Srm	Srm	-0.226786	6.56256	0.107817	0.999837
ENSMUSG00000027963	Extl2	Extl2	0.261001	3.31105	0.107965	0.999837
ENSMUSG00000118366	AC117816.1	AC117816.1	-0.274007	3.83826	0.108223	0.999837
ENSMUSG00000025498	Irf7	Irf7	0.373851	4.29041	0.10849	0.999837
ENSMUSG00000036097	Slf2	Slf2	0.242589	4.33977	0.108524	0.999837
ENSMUSG00000026492	Tfb2m	Tfb2m	-0.178901	5.8521	0.108527	0.999837
ENSMUSG00000038619	Ensa	Ensa	0.187103	6.22969	0.108618	0.999837
ENSMUSG00000061887	Ssbp3	Ssbp3	-0.190343	6.40104	0.108962	0.999837
ENSMUSG00000027792	Bche	Bche	0.222807	4.61449	0.109022	0.999837
ENSMUSG00000018909	Arrb1	Arrb1	-0.316871	4.20858	0.109054	0.999837
ENSMUSG00000001441	Npepps	Npepps	-0.161889	7.11453	0.109135	0.999837
ENSMUSG00000053560	Ier2	Ier2	0.204268	9.20467	0.109187	0.999837
ENSMUSG00000027823	Gmps	Gmps	0.192147	7.21597	0.109191	0.999837
ENSMUSG00000038812	Trmt112	Trmt112	0.281027	6.71639	0.109256	0.999837
ENSMUSG00000113337	Gm19220	Gm19220	0.277819	3.89041	0.109307	0.999837
ENSMUSG00000030604	Zfp626	Zfp626	-0.289752	3.31021	0.109402	0.999837
ENSMUSG00000025234	Arih1	Arih1	-0.179374	6.14673	0.109488	0.999837
ENSMUSG00000044991	Shld1	Shld1	0.2643	3.19237	0.109624	0.999837
ENSMUSG00000022742	Cpox	Cpox	-0.198568	6.15643	0.109659	0.999837
ENSMUSG00000053774	Ubxn7	Ubxn7	0.208835	4.98253	0.109696	0.999837
ENSMUSG00000026098	Pms1	Pms1	0.2854	3.72861	0.109764	0.999837
ENSMUSG00000030036	Mogs	Mogs	-0.285055	6.28693	0.110024	0.999837
ENSMUSG00000054364	Rhob	Rhob	0.203638	7.68478	0.110049	0.999837
ENSMUSG00000098132	Rassf10	Rassf10	-0.274785	4.16453	0.110081	0.999837
ENSMUSG00000058318	Phf21a	Phf21a	-0.214127	4.51866	0.11026	0.999837
ENSMUSG00000017453	Pipox	Pipox	0.275072	3.23703	0.110502	0.999837
ENSMUSG00000058656	Samd12	Samd12	-0.187106	5.30368	0.110551	0.999837
ENSMUSG00000004665	Cnn2	Cnn2	-0.36646	2.8492	0.110773	0.999837
ENSMUSG00000037486	Asxl2	Asxl2	-0.186884	6.33648	0.110921	0.999837
ENSMUSG00000015750	Aph1a	Aph1a	-0.268984	4.65683	0.110959	0.999837
ENSMUSG00000034120	Srsf2	Srsf2	-0.352895	4.66726	0.11113	0.999837
ENSMUSG00000022286	Grhl2	Grhl2	-0.17307	5.33732	0.111202	0.999837
ENSMUSG00000026116	Tmem131	Tmem131	-0.168379	6.24812	0.112046	0.999837
ENSMUSG00000027479	Mapre1	Mapre1	0.174038	7.25215	0.112154	0.999837
ENSMUSG00000003119	Cdk12	Cdk12	-0.152338	6.37342	0.112396	0.999837
ENSMUSG00000042570	Mier2	Mier2	-0.248232	3.60491	0.112637	0.999837
ENSMUSG00000026750	Psmb7	Psmb7	-0.188028	6.38783	0.112677	0.999837
ENSMUSG00000034509	Mad2l1bp	Mad2l1bp	0.210582	4.04788	0.112812	0.999837
ENSMUSG00000066979	Bub3	Bub3	-0.322084	4.3575	0.112986	0.999837
ENSMUSG00000044080	S100a1	S100a1	0.209066	7.42396	0.113343	0.999837
ENSMUSG00000075595	Zfp652	Zfp652	-0.167638	6.29738	0.113399	0.999837
ENSMUSG00000050520	Cldn8	Cldn8	0.181557	5.54627	0.113491	0.999837
ENSMUSG00000032754	Slc8b1	Slc8b1	0.25768	3.00983	0.113653	0.999837
ENSMUSG00000032369	Plscr1	Plscr1	0.164353	6.32656	0.11389	0.999837
ENSMUSG00000022679	Mpv17l	Mpv17l	-0.248508	3.97232	0.114133	0.999837
ENSMUSG00000073987	Ggh	Ggh	0.205579	4.85551	0.114154	0.999837
ENSMUSG00000002028	Kmt2a	Kmt2a	-0.174446	6.88387	0.114252	0.999837
ENSMUSG00000053293	Pom121	Pom121	-0.252865	4.11621	0.114458	0.999837
ENSMUSG00000032280	Tle3	Tle3	0.197741	5.21946	0.114676	0.999837
ENSMUSG00000022466	Rpap3	Rpap3	0.257002	4.5527	0.114811	0.999837
ENSMUSG00000061758	Akr1b10	Akr1b10	0.247017	3.27826	0.114836	0.999837
ENSMUSG00000018821	Avpi1	Avpi1	0.2488	5.53357	0.114867	0.999837
ENSMUSG00000075520	Malrd1	Malrd1	-0.248769	3.24631	0.114948	0.999837
ENSMUSG00000027439	Gzf1	Gzf1	0.229236	4.68363	0.115038	0.999837
ENSMUSG00000000441	Raf1	Raf1	-0.216566	3.91768	0.115095	0.999837
ENSMUSG00000028760	Eif4g3	Eif4g3	0.171267	5.52828	0.115109	0.999837
ENSMUSG00000037935	Smarce1	Smarce1	-0.160797	6.11065	0.115309	0.999837
ENSMUSG00000052539	Magi3	Magi3	-0.223991	4.04612	0.115375	0.999837
ENSMUSG00000034248	Slc25a37	Slc25a37	-0.200176	5.78576	0.115493	0.999837
ENSMUSG00000037722	Gnpnat1	Gnpnat1	-0.307019	2.78791	0.115544	0.999837
ENSMUSG00000003581	Rnf215	Rnf215	0.29192	4.15304	0.115612	0.999837
ENSMUSG00000027263	Tubgcp4	Tubgcp4	0.231353	4.35831	0.115867	0.999837
ENSMUSG00000024913	Lrp5	Lrp5	-0.216401	4.73939	0.115952	0.999837
ENSMUSG00000037266	Rsrp1	Rsrp1	0.246291	8.68766	0.115953	0.999837
ENSMUSG00000055204	Ankrd17	Ankrd17	-0.17169	7.19421	0.115994	0.999837
ENSMUSG00000036315	Znrd1	Znrd1	0.245724	6.48771	0.116058	0.999837
ENSMUSG00000048612	Myof	Myof	0.288673	3.80194	0.116123	0.999837
ENSMUSG00000032051	Fdx1	Fdx1	0.1876	7.60615	0.116249	0.999837
ENSMUSG00000028411	Aptx	Aptx	0.311812	2.92257	0.116382	0.999837
ENSMUSG00000022833	Ccdc14	Ccdc14	0.241217	3.83803	0.116712	0.999837
ENSMUSG00000038721	Hoxb7	Hoxb7	-0.211053	6.24623	0.11687	0.999837
ENSMUSG00000063235	Ptpmt1	Ptpmt1	-0.287498	4.54745	0.116875	0.999837
ENSMUSG00000029700	Slc13a1	Slc13a1	0.32526	3.10734	0.116909	0.999837
ENSMUSG00000090534	Gm4675	Gm4675	0.374732	3.66992	0.11704	0.999837
ENSMUSG00000086503	Xist	Xist	0.276176	3.61635	0.11714	0.999837
ENSMUSG00000030008	Pradc1	Pradc1	0.226203	5.64271	0.117202	0.999837
ENSMUSG00000025533	Asl	Asl	-0.210381	5.3719	0.117396	0.999837
ENSMUSG00000027091	Zc3h15	Zc3h15	-0.181351	7.45745	0.117416	0.999837
ENSMUSG00000085037	4933421O10Rik	4933421O10Rik	-0.340807	2.98626	0.11759	0.999837
ENSMUSG00000037851	Iars	Iars	-0.177049	5.74752	0.117747	0.999837
ENSMUSG00000107283	Mpv17	Mpv17	-0.189438	4.43053	0.117947	0.999837
ENSMUSG00000068874	Selenbp1	Selenbp1	0.277531	7.18354	0.118005	0.999837
ENSMUSG00000048486	Fitm2	Fitm2	-0.230986	3.83503	0.118051	0.999837
ENSMUSG00000058756	Thra	Thra	-0.209913	5.40174	0.118123	0.999837
ENSMUSG00000024776	Stambpl1	Stambpl1	0.261704	4.25166	0.118266	0.999837
ENSMUSG00000015747	Vps45	Vps45	0.267328	3.55422	0.118529	0.999837
ENSMUSG00000025326	Ube3a	Ube3a	-0.167859	7.18315	0.118745	0.999837
ENSMUSG00000030884	Uqcrc2	Uqcrc2	-0.186155	8.57435	0.118985	0.999837
ENSMUSG00000024521	Pmaip1	Pmaip1	0.258576	5.76645	0.119029	0.999837
ENSMUSG00000022114	Spry2	Spry2	0.236056	5.08803	0.119125	0.999837
ENSMUSG00000074158	Zfp976	Zfp976	-0.282476	3.45857	0.119436	0.999837
ENSMUSG00000030245	Golt1b	Golt1b	0.200759	5.80883	0.11982	0.999837
ENSMUSG00000025078	Nhlrc2	Nhlrc2	-0.216544	5.52663	0.120057	0.999837
ENSMUSG00000006219	Fblim1	Fblim1	0.166399	5.65907	0.120144	0.999837
ENSMUSG00000035342	Lzts2	Lzts2	-0.190425	5.69167	0.120297	0.999837
ENSMUSG00000021850	ccdc198	ccdc198	0.186305	5.58163	0.120375	0.999837
ENSMUSG00000040599	Mis12	Mis12	0.18968	5.48744	0.120481	0.999837
ENSMUSG00000070372	Capza1	Capza1	0.20413	4.68584	0.120564	0.999837
ENSMUSG00000025991	Cps1	Cps1	-0.596209	6.75076	0.120592	0.999837
ENSMUSG00000026974	Zmynd19	Zmynd19	-0.189582	5.72659	0.120604	0.999837
ENSMUSG00000075702	Selenom	Selenom	0.163154	6.91563	0.120665	0.999837
ENSMUSG00000026036	Nif3l1	Nif3l1	-0.241852	4.40042	0.120907	0.999837
ENSMUSG00000055976	Cldn23	Cldn23	0.240343	5.20448	0.120924	0.999837
ENSMUSG00000024659	Anxa1	Anxa1	0.382928	3.36468	0.120986	0.999837
ENSMUSG00000038859	Baiap2l1	Baiap2l1	0.242887	3.4314	0.120987	0.999837
ENSMUSG00000028841	Cnksr1	Cnksr1	-0.235687	3.44158	0.120991	0.999837
ENSMUSG00000018541	Cwc25	Cwc25	0.242766	4.52498	0.120995	0.999837
ENSMUSG00000024947	Men1	Men1	-0.214543	4.67538	0.121051	0.999837
ENSMUSG00000039523	Cep104	Cep104	-0.29625	3.74795	0.121373	0.999837
ENSMUSG00000059291	Rpl11	Rpl11	0.303516	7.34912	0.121494	0.999837
ENSMUSG00000085208	Brip1os	Brip1os	0.185685	5.60355	0.121643	0.999837
ENSMUSG00000033808	Tmem87a	Tmem87a	-0.219096	4.96424	0.121665	0.999837
ENSMUSG00000097924	A730020E08Rik	A730020E08Rik	0.285748	2.60178	0.121883	0.999837
ENSMUSG00000042185	Nfrkb	Nfrkb	-0.186107	4.8212	0.122293	0.999837
ENSMUSG00000024259	Slc25a46	Slc25a46	-0.168859	5.57074	0.122655	0.999837
ENSMUSG00000037860	Aim2	Aim2	0.15955	5.76425	0.122664	0.999837
ENSMUSG00000022724	Riox2	Riox2	0.267561	3.31495	0.122935	0.999837
ENSMUSG00000021022	Ppp2r3c	Ppp2r3c	-0.222067	3.59213	0.123055	0.999837
ENSMUSG00000030760	Acer3	Acer3	0.215354	4.67938	0.123111	0.999837
ENSMUSG00000017307	Acot8	Acot8	-0.205732	5.56296	0.123299	0.999837
ENSMUSG00000002550	Uck1	Uck1	-0.195897	4.30647	0.123383	0.999837
ENSMUSG00000031153	Gripap1	Gripap1	-0.196722	4.85795	0.123777	0.999837
ENSMUSG00000048251	Bcl11b	Bcl11b	-0.227829	6.3872	0.123912	0.999837
ENSMUSG00000035595	1600002K03Rik	1600002K03Rik	-0.213374	5.50274	0.124082	0.999837
ENSMUSG00000020393	Kremen1	Kremen1	-0.325194	2.7114	0.124259	0.999837
ENSMUSG00000085396	Firre	Firre	0.201837	4.84225	0.124263	0.999837
ENSMUSG00000023026	Dip2b	Dip2b	0.31755	4.46217	0.124296	0.999837
ENSMUSG00000019917	2010-09-01	2010-09-01	0.234993	4.59999	0.124311	0.999837
ENSMUSG00000035392	Dennd1a	Dennd1a	-0.24066	3.90571	0.124517	0.999837
ENSMUSG00000056267	Cep70	Cep70	0.24261	4.33539	0.12452	0.999837
ENSMUSG00000097180	2700038G22Rik	2700038G22Rik	-0.258854	3.68967	0.124777	0.999837
ENSMUSG00000062604	Srpk2	Srpk2	0.171149	6.14171	0.125203	0.999837
ENSMUSG00000058392	Rrp1b	Rrp1b	-0.210777	5.8292	0.125511	0.999837
ENSMUSG00000028716	Pdzk1ip1	Pdzk1ip1	0.309529	4.26761	0.125511	0.999837
ENSMUSG00000024603	Dctn4	Dctn4	0.210185	6.10609	0.125717	0.999837
ENSMUSG00000035572	Dcaf10	Dcaf10	-0.219785	4.28548	0.125969	0.999837
ENSMUSG00000043991	Pura	Pura	-0.28724	7.91431	0.126006	0.999837
ENSMUSG00000022972	Cfap298	Cfap298	-0.224994	5.44848	0.126022	0.999837
ENSMUSG00000034252	Senp6	Senp6	-0.168222	7.5525	0.12608	0.999837
ENSMUSG00000018919	Tm4sf5	Tm4sf5	-0.315984	5.14418	0.126096	0.999837
ENSMUSG00000041238	Rbbp8	Rbbp8	0.147957	6.10331	0.126121	0.999837
ENSMUSG00000010911	Apip	Apip	0.19548	5.92	0.126181	0.999837
ENSMUSG00000029535	Triap1	Triap1	0.167849	6.51397	0.1263	0.999837
ENSMUSG00000066798	Zbtb6	Zbtb6	0.198499	4.25142	0.12641	0.999837
ENSMUSG00000033458	Fan1	Fan1	0.267517	2.86849	0.126583	0.999837
ENSMUSG00000061613	U2af1	U2af1	0.252431	7.44996	0.126591	0.999837
ENSMUSG00000031107	Rbmx2	Rbmx2	0.226724	5.05084	0.126649	0.999837
ENSMUSG00000069305	Hist1h4n	Hist1h4n	0.407373	3.21364	0.126737	0.999837
ENSMUSG00000038745	Nlrp6	Nlrp6	-0.173189	8.42973	0.126739	0.999837
ENSMUSG00000048930	Tada3	Tada3	0.170337	4.97873	0.126763	0.999837
ENSMUSG00000046791	Riox1	Riox1	-0.223967	5.07331	0.126885	0.999837
ENSMUSG00000022722	Arl6	Arl6	0.26436	2.77196	0.127312	0.999837
ENSMUSG00000042682	Selenok	Selenok	0.195484	7.44267	0.127327	0.999837
ENSMUSG00000021054	Sgpp1	Sgpp1	-0.170587	5.49455	0.127467	0.999837
ENSMUSG00000056820	Tsnax	Tsnax	-0.173146	5.97207	0.127496	0.999837
ENSMUSG00000005667	Mthfd2	Mthfd2	0.17626	5.67943	0.127536	0.999837
ENSMUSG00000020211	Sf3a2	Sf3a2	-0.160732	5.51846	0.127648	0.999837
ENSMUSG00000041801	Phlda3	Phlda3	0.262528	3.23545	0.128027	0.999837
ENSMUSG00000047446	Arl4a	Arl4a	0.234343	8.11344	0.128032	0.999837
ENSMUSG00000030423	Pop4	Pop4	0.183959	5.60687	0.128288	0.999837
ENSMUSG00000035199	Arl6ip5	Arl6ip5	0.205361	6.09069	0.128434	0.999837
ENSMUSG00000035936	Aldh5a1	Aldh5a1	-0.220201	4.02188	0.128526	0.999837
ENSMUSG00000025401	Myo1a	Myo1a	-0.199161	5.96667	0.128622	0.999837
ENSMUSG00000032604	Qars	Qars	-0.169167	6.58092	0.128677	0.999837
ENSMUSG00000020572	Nampt	Nampt	0.152757	5.57192	0.128741	0.999837
ENSMUSG00000063457	Rps15	Rps15	-0.367273	10.688	0.128754	0.999837
ENSMUSG00000054474	Thnsl2	Thnsl2	-0.289201	2.71744	0.128821	0.999837
ENSMUSG00000028434	Epb41l4b	Epb41l4b	-0.170099	6.20472	0.129073	0.999837
ENSMUSG00000027523	Gnas	Gnas	0.176338	6.04345	0.129181	0.999837
ENSMUSG00000003452	Bicd1	Bicd1	0.203391	4.77457	0.129293	0.999837
ENSMUSG00000031447	Lamp1	Lamp1	0.227528	6.9056	0.129484	0.999837
ENSMUSG00000103009	Gm4430	Gm4430	-0.274424	2.65343	0.129517	0.999837
ENSMUSG00000062762	Ei24	Ei24	-0.245168	3.32017	0.129799	0.999837
ENSMUSG00000055319	Sec23ip	Sec23ip	-0.214913	4.53509	0.129863	0.999837
ENSMUSG00000008958	Vps72	Vps72	0.15223	5.96121	0.129945	0.999837
ENSMUSG00000031089	Slc6a14	Slc6a14	0.307551	4.73512	0.129953	0.999837
ENSMUSG00000007570	Fance	Fance	-0.182709	5.01192	0.129955	0.999837
ENSMUSG00000030494	Rhpn2	Rhpn2	0.198383	4.99802	0.130081	0.999837
ENSMUSG00000039347	Atp6v0e2	Atp6v0e2	-0.399764	2.78755	0.130455	0.999837
ENSMUSG00000038250	Usp38	Usp38	-0.22208	4.6509	0.130547	0.999837
ENSMUSG00000098318	Lockd	Lockd	0.44142	4.23078	0.130565	0.999837
ENSMUSG00000042460	C1galt1	C1galt1	-0.196394	6.05013	0.130766	0.999837
ENSMUSG00000031328	Flna	Flna	0.272921	3.54078	0.130864	0.999837
ENSMUSG00000033272	Slc35a4	Slc35a4	-0.174308	5.61102	0.130942	0.999837
ENSMUSG00000047603	Zfp235	Zfp235	-0.256145	3.0528	0.131206	0.999837
ENSMUSG00000029554	Mad1l1	Mad1l1	-0.206895	3.82434	0.131229	0.999837
ENSMUSG00000032567	Aste1	Aste1	0.329531	2.79064	0.131381	0.999837
ENSMUSG00000018736	Ndel1	Ndel1	0.188737	4.85607	0.13172	0.999837
ENSMUSG00000037824	Tspan14	Tspan14	-0.182544	4.95109	0.13176	0.999837
ENSMUSG00000062054	Iah1	Iah1	-0.152704	6.37563	0.131887	0.999837
ENSMUSG00000007050	Lsm2	Lsm2	0.209646	7.8974	0.131982	0.999837
ENSMUSG00000037997	Parp11	Parp11	-0.23617	3.71997	0.132192	0.999837
ENSMUSG00000042129	Rassf4	Rassf4	-0.183812	5.8088	0.132303	0.999837
ENSMUSG00000033365	Ipo13	Ipo13	-0.280593	3.29476	0.13251	0.999837
ENSMUSG00000091803	Cox16	Cox16	0.321178	2.66868	0.132606	0.999837
ENSMUSG00000024991	Eif3a	Eif3a	-0.190393	9.16195	0.132625	0.999837
ENSMUSG00000031388	Naa10	Naa10	-0.283161	3.27172	0.132749	0.999837
ENSMUSG00000090877	Hspa1b	Hspa1b	0.36843	8.33063	0.132812	0.999837
ENSMUSG00000020707	Rnf135	Rnf135	0.272959	2.92234	0.132835	0.999837
ENSMUSG00000021866	Anxa11	Anxa11	0.249549	3.46742	0.133376	0.999837
ENSMUSG00000025395	Prim1	Prim1	0.171405	6.70485	0.13344	0.999837
ENSMUSG00000057835	Zfp119a	Zfp119a	0.283956	2.81303	0.133499	0.999837
ENSMUSG00000039041	Adrm1	Adrm1	-0.185547	5.82408	0.13358	0.999837
ENSMUSG00000054115	Skp2	Skp2	0.192348	5.09365	0.133597	0.999837
ENSMUSG00000020532	Acaca	Acaca	0.179414	5.31428	0.133661	0.999837
ENSMUSG00000054717	Hmgb2	Hmgb2	0.279439	8.84371	0.133821	0.999837
ENSMUSG00000023952	Gtpbp2	Gtpbp2	0.238215	4.37147	0.133881	0.999837
ENSMUSG00000030498	Gas2	Gas2	0.283952	2.88921	0.134042	0.999837
ENSMUSG00000070319	Eif3g	Eif3g	-0.16693	7.57769	0.134131	0.999837
ENSMUSG00000055923	Aasdh	Aasdh	0.287321	3.53861	0.134313	0.999837
ENSMUSG00000027513	Pck1	Pck1	0.264138	3.48754	0.134331	0.999837
ENSMUSG00000020260	Pofut2	Pofut2	0.263832	4.74158	0.134456	0.999837
ENSMUSG00000028955	Vamp3	Vamp3	0.297082	2.8073	0.134574	0.999837
ENSMUSG00000085995	Gm2788	Gm2788	0.311883	2.53964	0.134585	0.999837
ENSMUSG00000038264	Sema7a	Sema7a	-0.339917	2.91659	0.134654	0.999837
ENSMUSG00000028034	Fubp1	Fubp1	-0.165842	7.72556	0.13475	0.999837
ENSMUSG00000025481	Urah	Urah	-0.362331	3.58232	0.134793	0.999837
ENSMUSG00000003746	Man1a	Man1a	-0.189903	5.34379	0.134811	0.999837
ENSMUSG00000026799	Med27	Med27	-0.226794	3.91539	0.134842	0.999837
ENSMUSG00000051220	Ercc6l	Ercc6l	0.22754	4.6771	0.135147	0.999837
ENSMUSG00000036934	4921524J17Rik	4921524J17Rik	0.205303	5.14787	0.135199	0.999837
ENSMUSG00000031865	Dctn1	Dctn1	-0.19289	4.76308	0.135359	0.999837
ENSMUSG00000023019	Gpd1	Gpd1	0.277132	3.39326	0.135384	0.999837
ENSMUSG00000032702	Kank1	Kank1	0.194052	5.59964	0.135591	0.999837
ENSMUSG00000041215	Yeats2	Yeats2	-0.168155	5.185	0.135701	0.999837
ENSMUSG00000020250	Txnrd1	Txnrd1	0.177828	7.85886	0.135733	0.999837
ENSMUSG00000113959	Gm46339	Gm46339	-0.242637	3.08803	0.136077	0.999837
ENSMUSG00000036086	Zranb3	Zranb3	0.219768	4.01382	0.136141	0.999837
ENSMUSG00000028089	Chd1l	Chd1l	0.224005	4.26886	0.136181	0.999837
ENSMUSG00000026981	Il1rn	Il1rn	-0.241075	3.05067	0.136193	0.999837
ENSMUSG00000039410	Prdm16	Prdm16	-0.279562	4.51558	0.136527	0.999837
ENSMUSG00000021115	Vrk1	Vrk1	0.182031	6.09077	0.136733	0.999837
ENSMUSG00000021684	Pde8b	Pde8b	-0.197587	4.97002	0.137024	0.999837
ENSMUSG00000021756	Il6st	Il6st	-0.236876	4.34369	0.137355	0.999837
ENSMUSG00000041702	Btbd7	Btbd7	-0.146016	6.27663	0.13737	0.999837
ENSMUSG00000048373	Fgfbp1	Fgfbp1	0.189049	7.45046	0.137386	0.999837
ENSMUSG00000031827	Cotl1	Cotl1	-0.16576	7.39241	0.137411	0.999837
ENSMUSG00000052942	Glis3	Glis3	0.259404	2.89478	0.137479	0.999837
ENSMUSG00000044617	Zbtb39	Zbtb39	0.245456	3.67025	0.137776	0.999837
ENSMUSG00000031853	Map3k21	Map3k21	-0.167439	5.79657	0.137997	0.999837
ENSMUSG00000045140	Pigw	Pigw	-0.254635	3.30274	0.138047	0.999837
ENSMUSG00000039942	Ptger4	Ptger4	0.235463	4.86642	0.138119	0.999837
ENSMUSG00000033128	Gga1	Gga1	-0.187985	4.98019	0.13816	0.999837
ENSMUSG00000030189	Ybx3	Ybx3	-0.303373	8.35404	0.138268	0.999837
ENSMUSG00000044155	Lsm8	Lsm8	0.199921	7.5489	0.138389	0.999837
ENSMUSG00000040749	Siah1b	Siah1b	0.208979	4.02013	0.138403	0.999837
ENSMUSG00000028330	Ncbp1	Ncbp1	0.235799	4.46007	0.138561	0.999837
ENSMUSG00000020895	Tmem107	Tmem107	0.152419	6.11735	0.138748	0.999837
ENSMUSG00000039740	Alg2	Alg2	-0.223113	3.59622	0.138858	0.999837
ENSMUSG00000022555	Dgat1	Dgat1	-0.192584	4.49605	0.138969	0.999837
ENSMUSG00000053289	Ddx10	Ddx10	-0.148968	6.35432	0.138987	0.999837
ENSMUSG00000044730	9930104L06Rik	9930104L06Rik	-0.307878	2.63049	0.139004	0.999837
ENSMUSG00000028755	Cda	Cda	0.201087	5.64446	0.139207	0.999837
ENSMUSG00000028706	Nsun4	Nsun4	-0.222285	3.94109	0.139403	0.999837
ENSMUSG00000019907	Ppp1r12a	Ppp1r12a	-0.166898	6.41742	0.139586	0.999837
ENSMUSG00000066170	E230001N04Rik	E230001N04Rik	-0.221522	4.08105	0.139741	0.999837
ENSMUSG00000076435	Acsf2	Acsf2	-0.182579	6.84331	0.139873	0.999837
ENSMUSG00000042709	Atpaf2	Atpaf2	0.179184	5.01423	0.139921	0.999837
ENSMUSG00000100680	1810044D09Rik	1810044D09Rik	0.374425	3.51701	0.139942	0.999837
ENSMUSG00000036523	Greb1	Greb1	-0.208292	4.98486	0.139952	0.999837
ENSMUSG00000015709	Arnt2	Arnt2	0.267042	2.65535	0.140194	0.999837
ENSMUSG00000048732	Klhl11	Klhl11	0.250447	3.01628	0.14029	0.999837
ENSMUSG00000063550	Nup98	Nup98	0.148789	5.91369	0.140399	0.999837
ENSMUSG00000041747	Utp15	Utp15	0.206851	5.3346	0.140558	0.999837
ENSMUSG00000030177	Ccdc77	Ccdc77	0.1875	5.07058	0.140963	0.999837
ENSMUSG00000025507	Pidd1	Pidd1	0.211398	3.97522	0.14117	0.999837
ENSMUSG00000028840	Zfp593	Zfp593	-0.225085	4.4782	0.14137	0.999837
ENSMUSG00000039968	Rsbn1l	Rsbn1l	-0.155249	5.56101	0.141493	0.999837
ENSMUSG00000035247	Hectd1	Hectd1	-0.148874	6.8189	0.14161	0.999837
ENSMUSG00000037110	Ralgapa2	Ralgapa2	-0.210899	5.97512	0.141756	0.999837
ENSMUSG00000057594	Arl16	Arl16	0.23795	4.06626	0.141817	0.999837
ENSMUSG00000038244	Mical2	Mical2	0.199851	4.54259	0.141871	0.999837
ENSMUSG00000057409	Zfp53	Zfp53	-0.212629	3.69986	0.141993	0.999837
ENSMUSG00000024026	Glo1	Glo1	-0.27339	3.89443	0.142129	0.999837
ENSMUSG00000024493	Lars	Lars	0.153963	6.41137	0.142158	0.999837
ENSMUSG00000028796	Phc2	Phc2	-0.222559	5.16761	0.142191	0.999837
ENSMUSG00000028385	Snx30	Snx30	0.243623	3.23491	0.14222	0.999837
ENSMUSG00000010601	Apol7a	Apol7a	0.294475	2.88499	0.142294	0.999837
ENSMUSG00000047617	Paxx	Paxx	0.226467	4.19281	0.142977	0.999837
ENSMUSG00000026672	Optn	Optn	0.22547	3.61073	0.143034	0.999837
ENSMUSG00000053333	Dis3l2	Dis3l2	-0.245758	2.88385	0.143049	0.999837
ENSMUSG00000066151	Fkbp15	Fkbp15	-0.228514	4.08379	0.143525	0.999837
ENSMUSG00000036955	Kif1bp	Kif1bp	0.223206	4.30982	0.14355	0.999837
ENSMUSG00000072294	Klf12	Klf12	-0.291376	2.70851	0.143733	0.999837
ENSMUSG00000113800	2210039B01Rik	2210039B01Rik	0.506206	4.81825	0.143859	0.999837
ENSMUSG00000016018	Mtrex	Mtrex	-0.140883	5.80596	0.143892	0.999837
ENSMUSG00000022476	Polr3h	Polr3h	-0.217412	5.03922	0.14406	0.999837
ENSMUSG00000024944	Arl2	Arl2	0.149777	6.20774	0.144186	0.999837
ENSMUSG00000107728	Gm38910	Gm38910	-0.252928	2.83328	0.144287	0.999837
ENSMUSG00000046111	Cep295	Cep295	0.162352	5.45635	0.144661	0.999837
ENSMUSG00000001918	Slc1a5	Slc1a5	-0.15736	7.12884	0.144697	0.999837
ENSMUSG00000071551	Akr1c19	Akr1c19	0.173453	7.92492	0.144758	0.999837
ENSMUSG00000098178	Gm42418	Gm42418	-0.330477	5.03423	0.14477	0.999837
ENSMUSG00000001025	S100a6	S100a6	0.450514	10.211	0.14496	0.999837
ENSMUSG00000005470	Asf1b	Asf1b	0.183729	5.93261	0.145075	0.999837
ENSMUSG00000051495	Irf2bp2	Irf2bp2	-0.206577	4.46899	0.145177	0.999837
ENSMUSG00000026614	Slc30a10	Slc30a10	-0.366679	2.83648	0.145185	0.999837
ENSMUSG00000004270	Lpcat3	Lpcat3	-0.167747	5.56471	0.145379	0.999837
ENSMUSG00000036438	Calm2	Calm2	0.176374	9.32089	0.145434	0.999837
ENSMUSG00000036943	Rab8b	Rab8b	0.250817	2.80116	0.145438	0.999837
ENSMUSG00000033444	Specc1l	Specc1l	-0.193448	4.98014	0.145716	0.999837
ENSMUSG00000004951	Hspb1	Hspb1	0.634442	5.2025	0.145757	0.999837
ENSMUSG00000040269	Mrps28	Mrps28	0.172921	7.34541	0.145863	0.999837
ENSMUSG00000021131	Erh	Erh	-0.234815	7.41197	0.14611	0.999837
ENSMUSG00000059119	Nap1l4	Nap1l4	0.175429	6.78479	0.146123	0.999837
ENSMUSG00000032939	Nup93	Nup93	0.203943	5.33347	0.146158	0.999837
ENSMUSG00000079020	Slc45a4	Slc45a4	-0.228473	4.50633	0.146332	0.999837
ENSMUSG00000052656	Rnf103	Rnf103	0.151017	5.73326	0.146351	0.999837
ENSMUSG00000020955	Ap4s1	Ap4s1	-0.170424	5.42159	0.146353	0.999837
ENSMUSG00000025384	Faap100	Faap100	-0.206205	4.61495	0.146446	0.999837
ENSMUSG00000037570	Mcrs1	Mcrs1	0.161746	5.71082	0.146667	0.999837
ENSMUSG00000060036	Rpl3	Rpl3	0.285432	8.4186	0.146735	0.999837
ENSMUSG00000022433	Csnk1e	Csnk1e	-0.199105	5.44606	0.14688	0.999837
ENSMUSG00000039703	Nploc4	Nploc4	0.305277	4.15736	0.146964	0.999837
ENSMUSG00000041341	Atg2b	Atg2b	0.195642	3.99363	0.147103	0.999837
ENSMUSG00000042079	Hnrnpf	Hnrnpf	-0.201935	8.70883	0.147114	0.999837
ENSMUSG00000021037	Ahsa1	Ahsa1	-0.208814	7.24579	0.147172	0.999837
ENSMUSG00000050288	Fzd2	Fzd2	-0.273098	3.71244	0.14744	0.999837
ENSMUSG00000005262	Ufd1	Ufd1	0.15621	5.55336	0.147638	0.999837
ENSMUSG00000074892	B3galt5	B3galt5	0.459273	3.56974	0.147741	0.999837
ENSMUSG00000033400	Agl	Agl	0.355542	3.43664	0.147781	0.999837
ENSMUSG00000034449	Dhrs11	Dhrs11	-0.217705	4.71869	0.147938	0.999837
ENSMUSG00000041957	Pkp2	Pkp2	-0.152077	5.43006	0.148074	0.999837
ENSMUSG00000038759	Nup205	Nup205	0.170432	5.23933	0.14824	0.999837
ENSMUSG00000016559	H3f3b	H3f3b	0.207736	11.0745	0.148332	0.999837
ENSMUSG00000024691	Fam111a	Fam111a	0.477899	3.77781	0.148397	0.999837
ENSMUSG00000050410	Tcf19	Tcf19	0.159245	5.69087	0.148554	0.999837
ENSMUSG00000020721	Helz	Helz	-0.159389	6.20431	0.148564	0.999837
ENSMUSG00000062421	Arf2	Arf2	0.296439	4.02465	0.148645	0.999837
ENSMUSG00000056091	St3gal5	St3gal5	-0.822033	4.01192	0.148811	0.999837
ENSMUSG00000028776	Tinagl1	Tinagl1	0.223132	4.15903	0.149062	0.999837
ENSMUSG00000030105	Arl8b	Arl8b	-0.154446	6.28883	0.149275	0.999837
ENSMUSG00000027378	Nphp1	Nphp1	0.280653	3.38303	0.14936	0.999837
ENSMUSG00000062198	2700097O09Rik	2700097O09Rik	0.183937	4.55388	0.149624	0.999837
ENSMUSG00000009418	Nav1	Nav1	-0.388669	3.3957	0.149766	0.999837
ENSMUSG00000062519	Zfp398	Zfp398	-0.189786	5.05632	0.149781	0.999837
ENSMUSG00000005672	Kit	Kit	0.228597	3.61207	0.14988	0.999837
ENSMUSG00000051864	Tbc1d22a	Tbc1d22a	-0.265686	2.98832	0.150171	0.999837
ENSMUSG00000072692	Rpl37rt	Rpl37rt	0.385912	4.46442	0.15018	0.999837
ENSMUSG00000043088	Il17re	Il17re	-0.205736	4.43424	0.150319	0.999837
ENSMUSG00000038324	Trpc4ap	Trpc4ap	-0.156009	5.48334	0.150342	0.999837
ENSMUSG00000032340	Neo1	Neo1	-0.157906	5.6415	0.150466	0.999837
ENSMUSG00000116564	Riok2	Riok2	0.277008	3.57982	0.150502	0.999837
ENSMUSG00000000605	Clcn4	Clcn4	-0.144262	6.18067	0.150553	0.999837
ENSMUSG00000035310	Lin54	Lin54	0.197469	5.37575	0.150571	0.999837
ENSMUSG00000021028	Mbip	Mbip	0.200649	4.0971	0.150859	0.999837
ENSMUSG00000025225	Nfkb2	Nfkb2	-0.269451	3.55271	0.151389	0.999837
ENSMUSG00000055799	Tcf7l1	Tcf7l1	-0.370801	3.38398	0.151396	0.999837
ENSMUSG00000060579	Fhit	Fhit	0.219032	4.38364	0.151584	0.999837
ENSMUSG00000029130	Rnf32	Rnf32	0.19042	4.74583	0.151652	0.999837
ENSMUSG00000034773	BC030867	BC030867	0.240031	3.27795	0.151679	0.999837
ENSMUSG00000060950	Trmt61a	Trmt61a	-0.207256	4.7875	0.15171	0.999837
ENSMUSG00000026617	Bpnt1	Bpnt1	-0.151047	6.82847	0.151841	0.999837
ENSMUSG00000027671	Actl6a	Actl6a	0.143692	5.78072	0.151925	0.999837
ENSMUSG00000015932	Dstn	Dstn	0.396386	8.07291	0.15197	0.999837
ENSMUSG00000116165	Pdxp	Pdxp	-0.284068	3.01473	0.152193	0.999837
ENSMUSG00000040945	Rcc2	Rcc2	-0.160831	6.59496	0.152329	0.999837
ENSMUSG00000005034	Prkacb	Prkacb	0.203692	4.93556	0.152347	0.999837
ENSMUSG00000092203	1110038B12Rik	1110038B12Rik	0.300148	8.48113	0.152447	0.999837
ENSMUSG00000029328	Hnrnpdl	Hnrnpdl	0.165541	8.01056	0.152475	0.999837
ENSMUSG00000050627	Gpd1l	Gpd1l	-0.158857	5.35201	0.153002	0.999837
ENSMUSG00000026094	Stk17b	Stk17b	0.201233	5.2961	0.153441	0.999837
ENSMUSG00000030409	Dmpk	Dmpk	0.237726	3.26109	0.153511	0.999837
ENSMUSG00000049916	2610318N02Rik	2610318N02Rik	-0.263373	2.89898	0.153953	0.999837
ENSMUSG00000036403	Cep135	Cep135	0.187791	4.23608	0.154032	0.999837
ENSMUSG00000042500	Ago4	Ago4	-0.263837	2.70252	0.15426	0.999837
ENSMUSG00000039585	Myo9a	Myo9a	0.289665	2.75894	0.15444	0.999837
ENSMUSG00000031633	Slc25a4	Slc25a4	0.194411	7.26563	0.154522	0.999837
ENSMUSG00000025578	Cbx8	Cbx8	0.233621	3.52689	0.15455	0.999837
ENSMUSG00000032978	Guca2b	Guca2b	0.185947	5.01939	0.154574	0.999837
ENSMUSG00000000538	Tom1l2	Tom1l2	-0.25091	2.83012	0.154921	0.999837
ENSMUSG00000021263	Degs2	Degs2	-0.157245	6.7501	0.155197	0.999837
ENSMUSG00000060708	Bloc1s4	Bloc1s4	0.203159	4.52388	0.155209	0.999837
ENSMUSG00000039108	Lsm14b	Lsm14b	-0.224631	4.13356	0.155242	0.999837
ENSMUSG00000054400	Cklf	Cklf	0.199824	5.30238	0.15531	0.999837
ENSMUSG00000036632	Alg5	Alg5	0.162898	6.99695	0.155394	0.999837
ENSMUSG00000103983	Gm20045	Gm20045	0.273744	2.86574	0.15563	0.999837
ENSMUSG00000072949	Acot1	Acot1	-0.170354	6.478	0.155856	0.999837
ENSMUSG00000036459	Wtip	Wtip	-0.265502	3.48131	0.1559	0.999837
ENSMUSG00000022419	Deptor	Deptor	-0.181601	6.91083	0.155906	0.999837
ENSMUSG00000031922	Cep57	Cep57	0.154023	6.26121	0.156151	0.999837
ENSMUSG00000034731	Dgkh	Dgkh	-0.26657	4.15923	0.156331	0.999837
ENSMUSG00000033720	Sfxn5	Sfxn5	-0.220162	3.43864	0.156849	0.999837
ENSMUSG00000021595	Nsun2	Nsun2	-0.142266	6.74754	0.156903	0.999837
ENSMUSG00000018604	Tbx3	Tbx3	-0.202454	4.87094	0.156951	0.999837
ENSMUSG00000025266	Gnl3l	Gnl3l	0.175161	5.18772	0.157062	0.999837
ENSMUSG00000038902	Pogz	Pogz	0.209842	4.32416	0.157268	0.999837
ENSMUSG00000032816	Igdcc4	Igdcc4	-0.169705	4.88214	0.157292	0.999837
ENSMUSG00000005362	Crbn	Crbn	0.299197	3.14437	0.157534	0.999837
ENSMUSG00000031628	Casp3	Casp3	0.14493	7.23139	0.157543	0.999837
ENSMUSG00000024247	Pkdcc	Pkdcc	-0.295403	6.03524	0.157703	0.999837
ENSMUSG00000062098	Btbd3	Btbd3	0.265897	4.35215	0.15773	0.999837
ENSMUSG00000060802	B2m	B2m	-0.216688	6.84717	0.157843	0.999837
ENSMUSG00000072763	5430403G16Rik	5430403G16Rik	0.26292	3.13615	0.158391	0.999837
ENSMUSG00000042148	Cox10	Cox10	-0.174489	6.10509	0.158492	0.999837
ENSMUSG00000031148	Gpkow	Gpkow	0.233565	3.95385	0.158624	0.999837
ENSMUSG00000020679	Hnf1b	Hnf1b	-0.210257	4.96095	0.158661	0.999837
ENSMUSG00000049940	Pgrmc2	Pgrmc2	0.166914	6.43611	0.158841	0.999837
ENSMUSG00000011008	Mcoln2	Mcoln2	0.177061	4.7068	0.158936	0.999837
ENSMUSG00000020186	Csrp2	Csrp2	0.191173	10.3573	0.159062	0.999837
ENSMUSG00000024078	Ttc27	Ttc27	-0.19052	4.27026	0.159075	0.999837
ENSMUSG00000030213	Atf7ip	Atf7ip	0.140671	6.24693	0.159083	0.999837
ENSMUSG00000033557	Fam20b	Fam20b	-0.187278	4.75164	0.15933	0.999837
ENSMUSG00000026082	Rev1	Rev1	-0.22802	3.36839	0.159579	0.999837
ENSMUSG00000037148	Arhgap10	Arhgap10	0.248284	2.75554	0.159639	0.999837
ENSMUSG00000057880	Abat	Abat	0.181868	5.21518	0.159712	0.999837
ENSMUSG00000022952	Runx1	Runx1	0.198431	5.40008	0.159753	0.999837
ENSMUSG00000056648	Hoxb8	Hoxb8	-0.247834	6.41901	0.159852	0.999837
ENSMUSG00000067006	Serpinb5	Serpinb5	0.239118	5.9916	0.159854	0.999837
ENSMUSG00000018750	Zbtb4	Zbtb4	-0.240521	2.90991	0.15993	0.999837
ENSMUSG00000030316	Tamm41	Tamm41	0.162588	4.86689	0.160096	0.999837
ENSMUSG00000029863	Casp2	Casp2	-0.207583	5.66532	0.160111	0.999837
ENSMUSG00000038451	Spsb2	Spsb2	0.186365	4.33904	0.160124	0.999837
ENSMUSG00000021222	Dcaf4	Dcaf4	0.199674	3.82859	0.160144	0.999837
ENSMUSG00000039620	Trmt9b	Trmt9b	-0.229004	3.19156	0.160248	0.999837
ENSMUSG00000024248	Cox7a2l	Cox7a2l	-0.192958	8.93737	0.160344	0.999837
ENSMUSG00000053716	Dusp7	Dusp7	-0.30229	3.55076	0.160594	0.999837
ENSMUSG00000035212	Leprot	Leprot	0.140233	6.3629	0.160763	0.999837
ENSMUSG00000060093	Hist1h4a	Hist1h4a	0.434185	3.18411	0.16082	0.999837
ENSMUSG00000024767	Otub1	Otub1	-0.132521	5.7982	0.16097	0.999837
ENSMUSG00000091625	Lsm5	Lsm5	0.299139	7.28967	0.161716	0.999837
ENSMUSG00000053965	Pde5a	Pde5a	-0.146141	6.37535	0.161852	0.999837
ENSMUSG00000060002	Chpt1	Chpt1	-0.163667	6.67927	0.162028	0.999837
ENSMUSG00000027901	Dennd2d	Dennd2d	0.159956	5.07071	0.16212	0.999837
ENSMUSG00000041035	Gm17018	Gm17018	-0.149125	6.1128	0.162123	0.999837
ENSMUSG00000021706	Zfyve16	Zfyve16	0.205585	3.89303	0.162172	0.999837
ENSMUSG00000035873	Pawr	Pawr	-0.13958	5.66867	0.162256	0.999837
ENSMUSG00000058351	Smim4	Smim4	0.433858	5.90798	0.162504	0.999837
ENSMUSG00000025577	Cbx2	Cbx2	-0.218977	3.19077	0.163494	0.999837
ENSMUSG00000003813	Rad23a	Rad23a	0.1769	6.02482	0.163549	0.999837
ENSMUSG00000032551	1110059G10Rik	1110059G10Rik	0.176852	5.24058	0.16364	0.999837
ENSMUSG00000033952	Aspm	Aspm	0.30575	4.52931	0.163712	0.999837
ENSMUSG00000022844	Pdia5	Pdia5	0.214323	5.10593	0.163741	0.999837
ENSMUSG00000059923	Grb2	Grb2	-0.173866	6.36871	0.16395	0.999837
ENSMUSG00000002147	Stat6	Stat6	-0.20239	4.91233	0.163995	0.999837
ENSMUSG00000048707	Tprn	Tprn	-0.223268	4.74556	0.164062	0.999837
ENSMUSG00000032184	Lysmd2	Lysmd2	-0.205454	4.66966	0.164159	0.999837
ENSMUSG00000024190	Dusp1	Dusp1	0.168416	7.1401	0.16432	0.999837
ENSMUSG00000006369	Fbln1	Fbln1	0.271264	4.11518	0.164337	0.999837
ENSMUSG00000039168	Dap	Dap	0.152456	5.67847	0.164579	0.999837
ENSMUSG00000005968	Tuft1	Tuft1	0.218478	4.12948	0.164608	0.999837
ENSMUSG00000053141	Ptprt	Ptprt	0.373642	2.85073	0.16471	0.999837
ENSMUSG00000029521	Chek2	Chek2	0.156531	5.73975	0.164744	0.999837
ENSMUSG00000036882	Arhgap33	Arhgap33	0.300712	2.58575	0.164763	0.999837
ENSMUSG00000022200	Golph3	Golph3	-0.164101	6.25558	0.164809	0.999837
ENSMUSG00000022656	Nectin3	Nectin3	-0.187876	7.50846	0.164854	0.999837
ENSMUSG00000021185	Dglucy	Dglucy	0.255456	3.7352	0.164958	0.999837
ENSMUSG00000022383	Ppara	Ppara	-0.238629	4.27293	0.16519	0.999837
ENSMUSG00000036264	Fstl4	Fstl4	0.383442	3.47515	0.16558	0.999837
ENSMUSG00000003438	Timm50	Timm50	0.174281	7.60532	0.165701	0.999837
ENSMUSG00000108435	Gm45051	Gm45051	0.257258	2.64867	0.1658	0.999837
ENSMUSG00000056724	Nbeal2	Nbeal2	0.256259	4.2104	0.16597	0.999837
ENSMUSG00000001151	Pcnt	Pcnt	0.155981	5.72141	0.165983	0.999837
ENSMUSG00000040701	Ap1g2	Ap1g2	-0.172206	4.514	0.166013	0.999837
ENSMUSG00000001583	Tnk1	Tnk1	-0.302162	2.91239	0.166095	0.999837
ENSMUSG00000033565	Rbfox2	Rbfox2	-0.15175	5.29235	0.1661	0.999837
ENSMUSG00000117485	AC132455.2	AC132455.2	0.212359	5.63158	0.166233	0.999837
ENSMUSG00000020581	Agr2	Agr2	0.400144	9.13237	0.166291	0.999837
ENSMUSG00000037257	Aagab	Aagab	-0.181201	4.66827	0.166401	0.999837
ENSMUSG00000039457	Ppl	Ppl	0.246177	2.99491	0.166614	0.999837
ENSMUSG00000002963	Pnkp	Pnkp	0.196089	4.60956	0.166775	0.999837
ENSMUSG00000040029	Ipo8	Ipo8	-0.152845	5.18509	0.166782	0.999837
ENSMUSG00000026197	Zfand2b	Zfand2b	0.146934	5.60066	0.166841	0.999837
ENSMUSG00000038024	Dennd4c	Dennd4c	-0.179789	4.85352	0.166958	0.999837
ENSMUSG00000029094	Afap1	Afap1	0.238351	4.16156	0.167134	0.999837
ENSMUSG00000026159	Agfg1	Agfg1	-0.15032	5.29659	0.167134	0.999837
ENSMUSG00000031365	Zfp275	Zfp275	-0.223399	3.80941	0.167203	0.999837
ENSMUSG00000027942	4933434E20Rik	4933434E20Rik	-0.14859	5.71598	0.167296	0.999837
ENSMUSG00000028347	Tmeff1	Tmeff1	-0.231895	4.08169	0.167433	0.999837
ENSMUSG00000006538	Ihh	Ihh	-0.139096	5.53618	0.167461	0.999837
ENSMUSG00000014550	Rbsn	Rbsn	-0.22929	4.21492	0.167481	0.999837
ENSMUSG00000006715	Gmnn	Gmnn	0.167418	7.89498	0.167606	0.999837
ENSMUSG00000019794	Katna1	Katna1	-0.137073	5.60914	0.167617	0.999837
ENSMUSG00000021870	Slmap	Slmap	-0.159323	5.93688	0.167671	0.999837
ENSMUSG00000042111	Ccdc115	Ccdc115	0.158094	5.44392	0.167712	0.999837
ENSMUSG00000058006	Mdn1	Mdn1	-0.165524	5.54756	0.167739	0.999837
ENSMUSG00000045019	Acer1	Acer1	0.162696	4.9273	0.167742	0.999837
ENSMUSG00000040771	Oard1	Oard1	0.155417	6.80184	0.16785	0.999837
ENSMUSG00000041272	Tox	Tox	0.195276	6.15236	0.167893	0.999837
ENSMUSG00000019373	Cops3	Cops3	-0.130416	5.68269	0.167935	0.999837
ENSMUSG00000055723	Rras2	Rras2	-0.160194	4.99711	0.167965	0.999837
ENSMUSG00000028603	Scp2	Scp2	0.194213	3.63211	0.167976	0.999837
ENSMUSG00000008730	Hipk1	Hipk1	0.284636	3.49835	0.168144	0.999837
ENSMUSG00000013822	Elof1	Elof1	0.182229	7.97349	0.168171	0.999837
ENSMUSG00000084128	Esrp2	Esrp2	-0.248155	4.32855	0.168378	0.999837
ENSMUSG00000096910	Zfp955b	Zfp955b	-0.215562	4.68868	0.168707	0.999837
ENSMUSG00000087679	Tmem250-ps	Tmem250-ps	0.298589	6.95756	0.168755	0.999837
ENSMUSG00000021846	Peli2	Peli2	0.175283	4.48139	0.168896	0.999837
ENSMUSG00000025487	Psmd13	Psmd13	0.153844	7.24748	0.168921	0.999837
ENSMUSG00000000976	Heatr6	Heatr6	-0.159221	5.25916	0.168968	0.999837
ENSMUSG00000022797	Tfrc	Tfrc	0.183465	7.99146	0.169077	0.999837
ENSMUSG00000040297	Suco	Suco	0.144018	5.03873	0.169104	0.999837
ENSMUSG00000024338	Psmb8	Psmb8	-0.306298	6.38171	0.169206	0.999837
ENSMUSG00000051403	Ppp1r37	Ppp1r37	-0.192491	5.82271	0.169684	0.999837
ENSMUSG00000037887	Dusp8	Dusp8	0.236102	4.05726	0.16973	0.999837
ENSMUSG00000028549	Itgb3bp	Itgb3bp	0.151941	5.7209	0.169784	0.999837
ENSMUSG00000025184	R3hcc1l	R3hcc1l	-0.20393	3.68883	0.169799	0.999837
ENSMUSG00000051615	Rap2a	Rap2a	0.195908	5.50473	0.170057	0.999837
ENSMUSG00000025041	Nt5c2	Nt5c2	0.155127	5.07662	0.17009	0.999837
ENSMUSG00000055827	Gsdmc3	Gsdmc3	0.189494	5.33122	0.170099	0.999837
ENSMUSG00000039000	Ube3c	Ube3c	-0.169819	5.42885	0.17015	0.999837
ENSMUSG00000028906	Epb41	Epb41	-0.147785	5.91844	0.170201	0.999837
ENSMUSG00000041769	Ppp2r2d	Ppp2r2d	0.170365	5.68594	0.170257	0.999837
ENSMUSG00000030711	Sult1a1	Sult1a1	-0.262794	9.82652	0.170372	0.999837
ENSMUSG00000022195	6030458C11Rik	6030458C11Rik	-0.148449	5.13453	0.170558	0.999837
ENSMUSG00000017493	Igfbp4	Igfbp4	-0.651494	3.23849	0.170643	0.999837
ENSMUSG00000034850	Tmem127	Tmem127	-0.200427	4.44574	0.17089	0.999837
ENSMUSG00000024639	Gnaq	Gnaq	-0.173427	6.39735	0.171157	0.999837
ENSMUSG00000031438	Rnf128	Rnf128	-0.186294	7.39639	0.171357	0.999837
ENSMUSG00000029787	Avl9	Avl9	0.186604	5.14999	0.171361	0.999837
ENSMUSG00000031729	Ist1	Ist1	0.3059	4.48373	0.171447	0.999837
ENSMUSG00000023235	Ccl25	Ccl25	-0.262118	5.66615	0.171545	0.999837
ENSMUSG00000033439	Trmt13	Trmt13	-0.251809	3.84428	0.171702	0.999837
ENSMUSG00000001018	Snapin	Snapin	-0.21014	4.53476	0.171764	0.999837
ENSMUSG00000061436	Hipk2	Hipk2	-0.197331	5.82837	0.171878	0.999837
ENSMUSG00000056214	Pard6g	Pard6g	0.323847	3.2219	0.172262	0.999837
ENSMUSG00000085492	Trmt61b	Trmt61b	0.269586	2.82592	0.172372	0.999837
ENSMUSG00000031257	Nox1	Nox1	-0.198935	4.296	0.172391	0.999837
ENSMUSG00000032423	Syncrip	Syncrip	-0.149549	6.45948	0.172485	0.999837
ENSMUSG00000060373	Hnrnpc	Hnrnpc	-0.166229	8.31745	0.172697	0.999837
ENSMUSG00000042766	Trim46	Trim46	0.356425	3.51834	0.17288	0.999837
ENSMUSG00000000296	Tpd52l1	Tpd52l1	0.201854	3.92447	0.172934	0.999837
ENSMUSG00000040236	Trappc5	Trappc5	0.159261	6.96225	0.172969	0.999837
ENSMUSG00000031605	Klhl2	Klhl2	-0.208703	4.81175	0.173156	0.999837
ENSMUSG00000000127	Fer	Fer	0.239556	4.35166	0.173324	0.999837
ENSMUSG00000024325	Ring1	Ring1	-0.206362	5.1656	0.173709	0.999837
ENSMUSG00000021773	Comtd1	Comtd1	-0.143802	6.30157	0.173741	0.999837
ENSMUSG00000034636	Zyg11b	Zyg11b	0.183398	5.22696	0.173753	0.999837
ENSMUSG00000028567	Txndc12	Txndc12	0.177776	6.25613	0.173846	0.999837
ENSMUSG00000025512	Chid1	Chid1	-0.154233	5.24715	0.174164	0.999837
ENSMUSG00000025893	Kbtbd3	Kbtbd3	-0.277747	3.46026	0.174317	0.999837
ENSMUSG00000024350	Dnajc18	Dnajc18	-0.234528	3.07533	0.174367	0.999837
ENSMUSG00000031145	Prickle3	Prickle3	0.205609	3.3618	0.174379	0.999837
ENSMUSG00000025464	Paox	Paox	0.198587	4.69047	0.174418	0.999837
ENSMUSG00000033287	Kctd17	Kctd17	0.209539	3.93718	0.174582	0.999837
ENSMUSG00000061288	Taok3	Taok3	-0.141776	6.54002	0.174734	0.999837
ENSMUSG00000036834	Plch1	Plch1	0.170859	4.62873	0.174749	0.999837
ENSMUSG00000024730	Ms4a8a	Ms4a8a	-0.155872	6.7828	0.175017	0.999837
ENSMUSG00000049521	Cdc42ep1	Cdc42ep1	-0.192265	4.64216	0.175036	0.999837
ENSMUSG00000027198	Ext2	Ext2	0.15248	5.44878	0.175064	0.999837
ENSMUSG00000022407	Adsl	Adsl	-0.134714	6.35868	0.175201	0.999837
ENSMUSG00000021792	Fam213a	Fam213a	0.180605	4.43647	0.175344	0.999837
ENSMUSG00000027366	Sppl2a	Sppl2a	-0.150337	7.17806	0.175346	0.999837
ENSMUSG00000006010	Odr4	Odr4	-0.142666	5.6674	0.175458	0.999837
ENSMUSG00000043279	Trim56	Trim56	-0.13642	5.43347	0.175605	0.999837
ENSMUSG00000034607	Pof1b	Pof1b	0.240443	6.42762	0.175712	0.999837
ENSMUSG00000022422	Dscc1	Dscc1	0.179018	5.69691	0.176287	0.999837
ENSMUSG00000098207	Arl14	Arl14	0.235877	6.04412	0.176372	0.999837
ENSMUSG00000015337	Endog	Endog	-0.297856	2.84687	0.176538	0.999837
ENSMUSG00000025925	Terf1	Terf1	0.144942	5.81499	0.176942	0.999837
ENSMUSG00000020515	Cnot8	Cnot8	0.139195	5.47929	0.177028	0.999837
ENSMUSG00000038415	Foxq1	Foxq1	-0.259846	3.89964	0.177117	0.999837
ENSMUSG00000038291	Snx25	Snx25	-0.23576	3.47446	0.17712	0.999837
ENSMUSG00000078495	Zfp984	Zfp984	-0.249076	3.78125	0.177177	0.999837
ENSMUSG00000027642	Rpn2	Rpn2	-0.149022	8.0626	0.177375	0.999837
ENSMUSG00000073293	Nudt10	Nudt10	-0.268555	3.79871	0.177468	0.999837
ENSMUSG00000066640	Fbxl18	Fbxl18	-0.200921	4.05181	0.177504	0.999837
ENSMUSG00000066042	Med18	Med18	0.23	4.12277	0.177734	0.999837
ENSMUSG00000016128	Stard13	Stard13	0.293497	3.66152	0.177923	0.999837
ENSMUSG00000031516	Dctn6	Dctn6	0.167912	5.75363	0.177972	0.999837
ENSMUSG00000009555	Cdk9	Cdk9	-0.192188	6.26636	0.178022	0.999837
ENSMUSG00000111877	Gm6477	Gm6477	0.23445	4.51406	0.178055	0.999837
ENSMUSG00000001229	Dpp9	Dpp9	-0.179778	5.00533	0.178115	0.999837
ENSMUSG00000047098	Rnf31	Rnf31	-0.198753	4.03974	0.178138	0.999837
ENSMUSG00000063146	Clip2	Clip2	-0.231002	4.40924	0.1782	0.999837
ENSMUSG00000068551	Zfp467	Zfp467	0.173706	5.48482	0.178494	0.999837
ENSMUSG00000037210	Fam193a	Fam193a	-0.146348	5.40247	0.178555	0.999837
ENSMUSG00000032468	Armc8	Armc8	-0.156427	4.61687	0.178682	0.999837
ENSMUSG00000096010	Hist4h4	Hist4h4	0.25198	3.32154	0.178785	0.999837
ENSMUSG00000038422	Hdhd3	Hdhd3	-0.189634	4.94162	0.178941	0.999837
ENSMUSG00000078861	Zfp931	Zfp931	0.218985	4.01686	0.179057	0.999837
ENSMUSG00000021252	Erg28	Erg28	0.159603	7.43351	0.179322	0.999837
ENSMUSG00000044393	Dsg2	Dsg2	0.400803	4.9458	0.179366	0.999837
ENSMUSG00000042306	S100a14	S100a14	0.253012	5.03174	0.179692	0.999837
ENSMUSG00000034177	Rnf43	Rnf43	-0.171125	6.10547	0.17971	0.999837
ENSMUSG00000033790	Tubgcp5	Tubgcp5	0.223808	3.93309	0.179808	0.999837
ENSMUSG00000063445	Nmral1	Nmral1	-0.206213	5.53701	0.180305	0.999837
ENSMUSG00000089661	Mia	Mia	0.442312	2.8661	0.180443	0.999837
ENSMUSG00000036718	Micall2	Micall2	0.26927	2.84652	0.180563	0.999837
ENSMUSG00000040712	Camta2	Camta2	-0.182279	4.09087	0.180597	0.999837
ENSMUSG00000020652	Cenpo	Cenpo	0.214159	3.65147	0.180713	0.999837
ENSMUSG00000031403	Dkc1	Dkc1	-0.154339	7.04551	0.180802	0.999837
ENSMUSG00000034543	Morc2a	Morc2a	-0.20582	4.52083	0.180893	0.999837
ENSMUSG00000020823	Sec14l1	Sec14l1	0.245722	4.70047	0.180963	0.999837
ENSMUSG00000002797	Ggct	Ggct	-0.243639	4.43649	0.181083	0.999837
ENSMUSG00000074218	Cox7a1	Cox7a1	0.577536	4.08747	0.181272	0.999837
ENSMUSG00000027601	Mtfr1	Mtfr1	0.137685	5.52896	0.181351	0.999837
ENSMUSG00000033313	Fbxl8	Fbxl8	0.219194	3.63765	0.181647	0.999837
ENSMUSG00000025583	Rptor	Rptor	-0.184823	4.42805	0.181703	0.999837
ENSMUSG00000024925	Rnaseh2c	Rnaseh2c	0.175854	8.09641	0.181909	0.999837
ENSMUSG00000113769	5033406O09Rik	5033406O09Rik	0.167155	4.83081	0.181989	0.999837
ENSMUSG00000098243	Gm4258	Gm4258	0.295733	2.97437	0.18217	0.999837
ENSMUSG00000014496	Ankrd28	Ankrd28	-0.171469	4.6111	0.182225	0.999837
ENSMUSG00000071652	Ints5	Ints5	-0.224665	4.56969	0.182489	0.999837
ENSMUSG00000025289	Prdx4	Prdx4	0.190511	7.77613	0.182521	0.999837
ENSMUSG00000038028	Tigar	Tigar	0.246769	3.52717	0.182748	0.999837
ENSMUSG00000024290	Rock1	Rock1	-0.145682	7.7253	0.183163	0.999837
ENSMUSG00000032293	Ireb2	Ireb2	0.161695	5.9453	0.183488	0.999837
ENSMUSG00000032244	Fem1b	Fem1b	-0.177041	5.26219	0.183494	0.999837
ENSMUSG00000020669	Sh3yl1	Sh3yl1	-0.168171	5.50537	0.18355	0.999837
ENSMUSG00000020827	Mink1	Mink1	-0.201532	4.4098	0.183562	0.999837
ENSMUSG00000032265	Tent5a	Tent5a	0.162078	7.26686	0.183751	0.999837
ENSMUSG00000034973	Dop1a	Dop1a	-0.140022	4.94159	0.183776	0.999837
ENSMUSG00000051890	Klhdc1	Klhdc1	-0.260173	2.60695	0.183814	0.999837
ENSMUSG00000000266	Mid2	Mid2	0.256172	3.85475	0.183815	0.999837
ENSMUSG00000070407	Hs3st3b1	Hs3st3b1	-0.259134	3.08977	0.183847	0.999837
ENSMUSG00000066513	Klk1b4	Klk1b4	-0.242822	3.06932	0.184008	0.999837
ENSMUSG00000031021	Tmem9b	Tmem9b	0.198275	4.83186	0.184042	0.999837
ENSMUSG00000079003	Samd1	Samd1	-0.211465	4.80699	0.184059	0.999837
ENSMUSG00000044573	Acp1	Acp1	-0.18023	6.89012	0.184097	0.999837
ENSMUSG00000048440	Cyp4f16	Cyp4f16	-0.20495	4.22192	0.184222	0.999837
ENSMUSG00000040620	Dhx33	Dhx33	-0.208875	4.10905	0.18435	0.999837
ENSMUSG00000022861	Dgkg	Dgkg	-0.24592	2.57756	0.184678	0.999837
ENSMUSG00000028028	Alpk1	Alpk1	0.252791	3.11973	0.184991	0.999837
ENSMUSG00000029270	Fam69a	Fam69a	0.219102	4.29428	0.184998	0.999837
ENSMUSG00000063172	Hspb11	Hspb11	0.155833	5.85784	0.185004	0.999837
ENSMUSG00000002083	Bbc3	Bbc3	-0.237375	3.84367	0.185204	0.999837
ENSMUSG00000030780	BC017158	BC017158	-0.22414	2.9754	0.185238	0.999837
ENSMUSG00000040054	Baz2a	Baz2a	-0.165212	5.59652	0.185249	0.999837
ENSMUSG00000036120	Rfxank	Rfxank	0.259141	3.08874	0.185279	0.999837
ENSMUSG00000029722	Agfg2	Agfg2	0.170297	4.71865	0.185294	0.999837
ENSMUSG00000040651	Fam208a	Fam208a	-0.151096	5.81518	0.185444	0.999837
ENSMUSG00000029575	Mmab	Mmab	0.25176	3.8374	0.185755	0.999837
ENSMUSG00000048175	Asb8	Asb8	0.171684	4.54641	0.185805	0.999837
ENSMUSG00000063659	Zbtb18	Zbtb18	-0.201449	4.65151	0.186022	0.999837
ENSMUSG00000042632	Pla2g6	Pla2g6	-0.239037	3.0478	0.186166	0.999837
ENSMUSG00000015846	Rxra	Rxra	-0.245769	4.41722	0.186191	0.999837
ENSMUSG00000092074	Dynlt1a	Dynlt1a	-0.320149	2.75772	0.186325	0.999837
ENSMUSG00000022528	Hes1	Hes1	0.317023	8.38669	0.186443	0.999837
ENSMUSG00000028672	Hmgcl	Hmgcl	0.142524	7.27716	0.18653	0.999837
ENSMUSG00000016757	Ttll12	Ttll12	-0.190962	4.24147	0.186536	0.999837
ENSMUSG00000024486	Hbegf	Hbegf	0.196994	8.19343	0.186628	0.999837
ENSMUSG00000014771	Pdcd2	Pdcd2	-0.179114	5.53144	0.186935	0.999837
ENSMUSG00000037221	Mospd3	Mospd3	-0.21699	4.39947	0.187196	0.999837
ENSMUSG00000029469	Ift81	Ift81	-0.225436	3.43496	0.187404	0.999837
ENSMUSG00000038622	Med30	Med30	0.180683	6.1177	0.187456	0.999837
ENSMUSG00000052056	Zfp217	Zfp217	0.197287	4.4951	0.187475	0.999837
ENSMUSG00000026356	Dars	Dars	-0.146325	6.32853	0.187686	0.999837
ENSMUSG00000036376	Abt1	Abt1	0.154843	5.08541	0.187739	0.999837
ENSMUSG00000027377	Mall	Mall	0.308683	3.60464	0.187755	0.999837
ENSMUSG00000018042	Cyb5r3	Cyb5r3	0.133194	7.23948	0.188247	0.999837
ENSMUSG00000020246	Hcfc2	Hcfc2	-0.228677	3.43909	0.188395	0.999837
ENSMUSG00000026107	Nabp1	Nabp1	0.203182	4.21838	0.188415	0.999837
ENSMUSG00000061787	Rps17	Rps17	-0.407323	7.79192	0.188521	0.999837
ENSMUSG00000039318	Rab3gap2	Rab3gap2	-0.210906	3.54661	0.188541	0.999837
ENSMUSG00000064128	Cenpj	Cenpj	0.212301	3.62841	0.188628	0.999837
ENSMUSG00000069682	Gm10275	Gm10275	0.406241	3.51825	0.188999	0.999837
ENSMUSG00000058291	Zfp68	Zfp68	0.168315	4.71356	0.189022	0.999837
ENSMUSG00000037455	Slc18b1	Slc18b1	-0.208439	4.46623	0.189026	0.999837
ENSMUSG00000034667	Xpot	Xpot	-0.190189	5.20024	0.189091	0.999837
ENSMUSG00000033623	Pcgf3	Pcgf3	-0.168018	5.15073	0.189159	0.999837
ENSMUSG00000048720	Tbc1d12	Tbc1d12	-0.305994	3.542	0.189171	0.999837
ENSMUSG00000020400	Tnip1	Tnip1	-0.220681	4.13244	0.189298	0.999837
ENSMUSG00000068394	Cep152	Cep152	0.228307	4.10227	0.18932	0.999837
ENSMUSG00000009566	Fpgs	Fpgs	-0.193485	5.02996	0.189403	0.999837
ENSMUSG00000034723	Tmx4	Tmx4	0.17874	4.41744	0.189415	0.999837
ENSMUSG00000003778	Brd8	Brd8	0.223732	6.33266	0.189484	0.999837
ENSMUSG00000032226	Gcnt3	Gcnt3	-0.139111	6.43328	0.189522	0.999837
ENSMUSG00000067288	Rps28	Rps28	0.624964	8.76345	0.189778	0.999837
ENSMUSG00000030284	Creld1	Creld1	0.264744	2.70717	0.190138	0.999837
ENSMUSG00000049047	Armcx3	Armcx3	0.242462	4.03061	0.190214	0.999837
ENSMUSG00000000384	Tbrg4	Tbrg4	0.185544	5.05609	0.190401	0.999837
ENSMUSG00000033983	Coil	Coil	-0.229837	3.41444	0.190447	0.999837
ENSMUSG00000032300	1700017B05Rik	1700017B05Rik	-0.245581	4.3292	0.190502	0.999837
ENSMUSG00000021392	Nol8	Nol8	-0.141906	5.64584	0.190623	0.999837
ENSMUSG00000037487	Ubr5	Ubr5	-0.131506	6.5804	0.190625	0.999837
ENSMUSG00000066637	Ttc32	Ttc32	-0.193668	5.44155	0.190634	0.999837
ENSMUSG00000019577	Pdk4	Pdk4	0.237526	4.192	0.190963	0.999837
ENSMUSG00000009035	Tmem184b	Tmem184b	-0.216842	3.27647	0.191047	0.999837
ENSMUSG00000022350	Washc5	Washc5	-0.196544	4.17687	0.191658	0.999837
ENSMUSG00000061762	Tac1	Tac1	0.362055	2.86444	0.191841	0.999837
ENSMUSG00000025935	Tram1	Tram1	0.126821	6.83294	0.191913	0.999837
ENSMUSG00000021474	Sfxn1	Sfxn1	-0.157939	7.90062	0.19211	0.999837
ENSMUSG00000003808	Farsa	Farsa	-0.132872	5.82006	0.192492	0.999837
ENSMUSG00000029599	Ddx54	Ddx54	0.232731	4.61416	0.192508	0.999837
ENSMUSG00000037022	Mmaa	Mmaa	-0.186677	4.33219	0.192565	0.999837
ENSMUSG00000019852	Arfgef3	Arfgef3	0.160845	5.4094	0.192841	0.999837
ENSMUSG00000019969	Psen1	Psen1	-0.147131	5.70565	0.192993	0.999837
ENSMUSG00000041528	Rnf123	Rnf123	-0.22594	2.63556	0.19325	0.999837
ENSMUSG00000038497	Tmco3	Tmco3	0.163348	4.48228	0.19349	0.999837
ENSMUSG00000054091	1810037I17Rik	1810037I17Rik	0.285709	8.51129	0.193538	0.999837
ENSMUSG00000002845	Tmem39a	Tmem39a	-0.208652	3.99742	0.193566	0.999837
ENSMUSG00000029781	Fkbp9	Fkbp9	-0.210654	4.48598	0.193626	0.999837
ENSMUSG00000073888	Ccl27a	Ccl27a	0.254919	2.95674	0.193789	0.999837
ENSMUSG00000052712	BC004004	BC004004	0.153242	5.17129	0.194264	0.999837
ENSMUSG00000046027	Stard5	Stard5	-0.206608	4.84016	0.194267	0.999837
ENSMUSG00000028958	Tmub1	Tmub1	-0.213946	4.42497	0.194623	0.999837
ENSMUSG00000020541	Tom1l1	Tom1l1	-0.16373	5.06	0.194689	0.999837
ENSMUSG00000029415	Sdad1	Sdad1	-0.139749	5.32376	0.194692	0.999837
ENSMUSG00000037278	Tmem97	Tmem97	0.175799	6.59155	0.194958	0.999837
ENSMUSG00000035021	Baz1a	Baz1a	-0.233895	6.29395	0.194963	0.999837
ENSMUSG00000067071	Hes6	Hes6	0.203162	6.89351	0.195142	0.999837
ENSMUSG00000029217	Tec	Tec	0.227461	4.13697	0.195702	0.999837
ENSMUSG00000039217	Il18	Il18	0.191473	4.67323	0.195861	0.999837
ENSMUSG00000046753	Ccdc66	Ccdc66	-0.186925	3.70417	0.195894	0.999837
ENSMUSG00000038807	Rap1gap2	Rap1gap2	0.184768	4.70059	0.196083	0.999837
ENSMUSG00000002307	Daxx	Daxx	-0.181903	4.45873	0.196207	0.999837
ENSMUSG00000025474	Tubgcp2	Tubgcp2	0.154478	5.66058	0.196436	0.999837
ENSMUSG00000098923	Tmem185b	Tmem185b	0.209457	3.68455	0.196487	0.999837
ENSMUSG00000024387	Csnk2b	Csnk2b	0.132647	7.46658	0.196498	0.999837
ENSMUSG00000040794	C1qtnf4	C1qtnf4	0.214985	4.37268	0.196585	0.999837
ENSMUSG00000028104	Polr3gl	Polr3gl	0.247701	3.73963	0.197012	0.999837
ENSMUSG00000051557	Pusl1	Pusl1	-0.212094	4.92701	0.197177	0.999837
ENSMUSG00000025486	Sirt3	Sirt3	-0.205664	3.40489	0.197208	0.999837
ENSMUSG00000026848	Tor1b	Tor1b	-0.185726	5.32985	0.197268	0.999837
ENSMUSG00000000340	Dbt	Dbt	-0.155269	6.06376	0.197413	0.999837
ENSMUSG00000037685	Atp8a1	Atp8a1	-0.304413	3.63262	0.197419	0.999837
ENSMUSG00000022358	Fbxo32	Fbxo32	0.312451	2.86183	0.197469	0.999837
ENSMUSG00000028636	Ppcs	Ppcs	-0.140403	5.88909	0.19806	0.999837
ENSMUSG00000037104	Socs5	Socs5	-0.233599	3.1419	0.198157	0.999837
ENSMUSG00000030407	Qpctl	Qpctl	0.220373	2.88521	0.198234	0.999837
ENSMUSG00000090290	Tarbp1	Tarbp1	-0.203295	3.78264	0.198437	0.999837
ENSMUSG00000044465	Fam160a2	Fam160a2	-0.159956	4.54808	0.198456	0.999837
ENSMUSG00000020520	Galnt10	Galnt10	0.191648	4.63541	0.198499	0.999837
ENSMUSG00000038705	Gmeb2	Gmeb2	0.225233	3.68728	0.198535	0.999837
ENSMUSG00000042331	Specc1	Specc1	0.175949	5.10389	0.19855	0.999837
ENSMUSG00000033256	Shf	Shf	-0.303535	3.62816	0.198604	0.999837
ENSMUSG00000022820	Ndufb4	Ndufb4	0.342583	4.79463	0.198651	0.999837
ENSMUSG00000025060	Slk	Slk	-0.140235	7.37485	0.198741	0.999837
ENSMUSG00000029480	Dhx37	Dhx37	-0.200189	3.23902	0.198854	0.999837
ENSMUSG00000036646	Man1b1	Man1b1	0.148305	4.92881	0.198875	0.999837
ENSMUSG00000024642	Tle4	Tle4	0.2647	6.03041	0.198917	0.999837
ENSMUSG00000030214	Plbd1	Plbd1	0.198741	4.9591	0.199331	0.999837
ENSMUSG00000057497	Fam136a	Fam136a	-0.138705	7.02583	0.199714	0.999837
ENSMUSG00000028273	Pdlim5	Pdlim5	-0.133623	5.57545	0.200111	0.999837
ENSMUSG00000037805	Rpl10a	Rpl10a	0.20945	7.33846	0.200133	0.999837
ENSMUSG00000055302	Mrfap1	Mrfap1	0.195593	7.23578	0.20055	0.999837
ENSMUSG00000021374	Nup153	Nup153	0.155179	5.28379	0.200569	0.999837
ENSMUSG00000026775	Yme1l1	Yme1l1	0.133644	6.62816	0.200738	0.999837
ENSMUSG00000039191	Rbpj	Rbpj	-0.212801	4.8368	0.200739	0.999837
ENSMUSG00000074247	Dda1	Dda1	0.142226	5.71802	0.200869	0.999837
ENSMUSG00000026926	Pmpca	Pmpca	0.144317	5.5949	0.200907	0.999837
ENSMUSG00000109865	Hspa14	Hspa14	0.151175	6.90065	0.201022	0.999837
ENSMUSG00000049327	Kmt5a	Kmt5a	-0.168279	7.90989	0.201166	0.999837
ENSMUSG00000007867	Ift43	Ift43	0.128002	6.66721	0.201238	0.999837
ENSMUSG00000074794	Arrdc3	Arrdc3	-0.180848	4.71851	0.201256	0.999837
ENSMUSG00000029312	Klhl8	Klhl8	0.22567	2.53688	0.201443	0.999837
ENSMUSG00000018415	Gid4	Gid4	-0.14377	6.08944	0.201461	0.999837
ENSMUSG00000061414	Cracr2a	Cracr2a	-0.227387	3.41282	0.201506	0.999837
ENSMUSG00000032178	Ilf3	Ilf3	0.185745	6.37549	0.20152	0.999837
ENSMUSG00000002804	Nudt14	Nudt14	-0.127058	6.76631	0.201627	0.999837
ENSMUSG00000032422	Snx14	Snx14	-0.14697	4.94757	0.20172	0.999837
ENSMUSG00000056870	Gulp1	Gulp1	0.253295	3.43828	0.20172	0.999837
ENSMUSG00000025139	Tollip	Tollip	0.202727	3.72862	0.201804	0.999837
ENSMUSG00000047115	Fam221a	Fam221a	0.209392	3.36747	0.202206	0.999837
ENSMUSG00000020413	Hus1	Hus1	-0.196417	3.64705	0.202381	0.999837
ENSMUSG00000026112	Coa5	Coa5	-0.144518	5.64085	0.202413	0.999837
ENSMUSG00000053110	Yap1	Yap1	-0.151196	5.54838	0.202876	0.999837
ENSMUSG00000029221	Slc30a9	Slc30a9	-0.168904	5.45652	0.202879	0.999837
ENSMUSG00000008305	Tle1	Tle1	-0.14396	5.68877	0.203085	0.999837
ENSMUSG00000052212	Cd177	Cd177	0.428662	6.27038	0.20316	0.999837
ENSMUSG00000021326	Trim27	Trim27	-0.138907	6.44876	0.203171	0.999837
ENSMUSG00000036867	Smad6	Smad6	-0.237307	3.10919	0.203324	0.999837
ENSMUSG00000028101	Pias3	Pias3	0.240346	3.21464	0.2034	0.999837
ENSMUSG00000060147	Serpinb6a	Serpinb6a	0.182108	8.66602	0.20342	0.999837
ENSMUSG00000002996	Hbp1	Hbp1	0.229917	3.10298	0.203462	0.999837
ENSMUSG00000020513	Tubd1	Tubd1	-0.235147	2.7169	0.203591	0.999837
ENSMUSG00000026283	Ing5	Ing5	0.184848	5.15362	0.203759	0.999837
ENSMUSG00000022707	Gbe1	Gbe1	-0.213428	3.12124	0.203762	0.999837
ENSMUSG00000050373	Snx21	Snx21	0.235704	3.22126	0.203826	0.999837
ENSMUSG00000090112	Shprh	Shprh	0.156095	4.76047	0.203848	0.999837
ENSMUSG00000030983	Bccip	Bccip	-0.163885	6.57626	0.203904	0.999837
ENSMUSG00000038398	Upf3a	Upf3a	-0.129469	5.63458	0.204043	0.999837
ENSMUSG00000006057	Atp5g1	Atp5g1	0.268271	10.0159	0.204321	0.999837
ENSMUSG00000038005	Hpf1	Hpf1	0.159884	7.56709	0.204476	0.999837
ENSMUSG00000060261	Gtf2i	Gtf2i	-0.16109	6.63344	0.20487	0.999837
ENSMUSG00000020696	Rffl	Rffl	-0.235892	2.95922	0.205296	0.999837
ENSMUSG00000023942	Slc29a1	Slc29a1	0.203418	5.73799	0.205808	0.999837
ENSMUSG00000046792	Zfp787	Zfp787	0.153388	5.31996	0.205886	0.999837
ENSMUSG00000073684	Faap20	Faap20	-0.134015	5.71932	0.205997	0.999837
ENSMUSG00000110573	Gm5485	Gm5485	0.205033	8.48524	0.206217	0.999837
ENSMUSG00000044340	Phlpp1	Phlpp1	-0.193437	4.19822	0.206224	0.999837
ENSMUSG00000038982	Bloc1s5	Bloc1s5	0.183312	3.78825	0.206326	0.999837
ENSMUSG00000036819	Jmjd4	Jmjd4	-0.270088	2.59717	0.206337	0.999837
ENSMUSG00000032498	Mlh1	Mlh1	-0.180843	4.42362	0.206412	0.999837
ENSMUSG00000025178	Pi4k2a	Pi4k2a	-0.156115	5.17981	0.206709	0.999837
ENSMUSG00000039463	Slc9a8	Slc9a8	0.191619	4.70111	0.206835	0.999837
ENSMUSG00000041439	Mfsd6	Mfsd6	-0.123876	5.47305	0.206889	0.999837
ENSMUSG00000025151	Maged1	Maged1	0.20463	5.80034	0.206999	0.999837
ENSMUSG00000015377	Dennd6b	Dennd6b	0.236826	2.59229	0.207026	0.999837
ENSMUSG00000068250	Amn1	Amn1	0.180531	4.43431	0.20703	0.999837
ENSMUSG00000039686	Zer1	Zer1	-0.211934	3.19592	0.207046	0.999837
ENSMUSG00000032475	Nck1	Nck1	0.189826	5.29386	0.207308	0.999837
ENSMUSG00000020454	Eif4enif1	Eif4enif1	-0.22008	2.76264	0.207376	0.999837
ENSMUSG00000048170	Mcmbp	Mcmbp	-0.128419	6.81212	0.207434	0.999837
ENSMUSG00000022337	Emc2	Emc2	0.131864	6.46224	0.207459	0.999837
ENSMUSG00000036231	Agr3	Agr3	0.193205	4.71508	0.207841	0.999837
ENSMUSG00000027351	Spred1	Spred1	-0.141257	5.81333	0.207909	0.999837
ENSMUSG00000029003	Mad2l2	Mad2l2	0.165733	4.19677	0.207993	0.999837
ENSMUSG00000002413	Braf	Braf	-0.167017	4.94465	0.208096	0.999837
ENSMUSG00000027752	Exosc8	Exosc8	0.187433	7.10611	0.208289	0.999837
ENSMUSG00000031813	Mvb12a	Mvb12a	0.146498	7.35663	0.208419	0.999837
ENSMUSG00000017929	B4galt5	B4galt5	-0.168812	4.81567	0.208486	0.999837
ENSMUSG00000046519	Golph3l	Golph3l	-0.129544	6.70969	0.208544	0.999837
ENSMUSG00000060216	Arrb2	Arrb2	-0.267173	2.76935	0.208682	0.999837
ENSMUSG00000039994	Timeless	Timeless	-0.141455	5.53718	0.208726	0.999837
ENSMUSG00000034974	Dapk3	Dapk3	0.147096	5.8398	0.20938	0.999837
ENSMUSG00000031557	Plekha2	Plekha2	-0.231468	2.95343	0.209395	0.999837
ENSMUSG00000041112	Elmo1	Elmo1	-0.172668	4.53585	0.209491	0.999837
ENSMUSG00000029090	Adgra3	Adgra3	-0.147016	5.28052	0.209522	0.999837
ENSMUSG00000031577	Tti2	Tti2	-0.23205	2.75321	0.209607	0.999837
ENSMUSG00000029071	Dvl1	Dvl1	-0.203277	4.79733	0.209639	0.999837
ENSMUSG00000108231	Gm4045	Gm4045	-0.330442	2.66791	0.209755	0.999837
ENSMUSG00000022516	Nudt16l1	Nudt16l1	-0.168219	4.66946	0.20977	0.999837
ENSMUSG00000042063	Zfp386	Zfp386	0.145772	5.32908	0.209805	0.999837
ENSMUSG00000059674	Cdh24	Cdh24	0.237707	3.28967	0.209921	0.999837
ENSMUSG00000022664	Slc35a5	Slc35a5	0.178147	3.82481	0.209975	0.999837
ENSMUSG00000032018	Sc5d	Sc5d	0.154495	5.32076	0.210032	0.999837
ENSMUSG00000038070	Cntln	Cntln	0.245633	3.60675	0.210083	0.999837
ENSMUSG00000006599	Gtf2h1	Gtf2h1	-0.12486	5.80677	0.210388	0.999837
ENSMUSG00000056612	Ppp1r14b	Ppp1r14b	-0.321786	8.91037	0.2104	0.999837
ENSMUSG00000041143	Tmco4	Tmco4	-0.169696	4.18001	0.21051	0.999837
ENSMUSG00000021891	Mettl6	Mettl6	0.155612	4.91156	0.210736	0.999837
ENSMUSG00000056025	Clca3a1	Clca3a1	-0.258209	3.49249	0.210759	0.999837
ENSMUSG00000021974	Fgf9	Fgf9	-0.235779	2.54679	0.210778	0.999837
ENSMUSG00000053841	Txlna	Txlna	-0.168407	5.71204	0.211161	0.999837
ENSMUSG00000024537	Psmg2	Psmg2	0.1519	6.27527	0.211196	0.999837
ENSMUSG00000052512	Nav2	Nav2	0.143523	5.88064	0.211279	0.999837
ENSMUSG00000041895	Wipi1	Wipi1	0.167911	5.19393	0.21136	0.999837
ENSMUSG00000031007	Atp6ap2	Atp6ap2	0.144135	7.22294	0.211622	0.999837
ENSMUSG00000044501	Zfp758	Zfp758	-0.232805	3.41152	0.211723	0.999837
ENSMUSG00000004099	Dnmt1	Dnmt1	0.134192	7.54907	0.211822	0.999837
ENSMUSG00000075600	Zc3h3	Zc3h3	-0.247702	2.94132	0.211932	0.999837
ENSMUSG00000001225	Slc26a3	Slc26a3	0.38489	3.5326	0.211942	0.999837
ENSMUSG00000029776	Hibadh	Hibadh	-0.125087	7.10448	0.212208	0.999837
ENSMUSG00000029832	Nfe2l3	Nfe2l3	0.269957	2.69945	0.212436	0.999837
ENSMUSG00000058655	Eif4b	Eif4b	-0.141151	7.71692	0.212491	0.999837
ENSMUSG00000020224	Llph	Llph	-0.170535	7.16293	0.212833	0.999837
ENSMUSG00000027387	Zc3h8	Zc3h8	-0.158103	4.63512	0.212869	0.999837
ENSMUSG00000019975	Ikbip	Ikbip	0.265772	4.28212	0.212878	0.999837
ENSMUSG00000015112	Slc25a13	Slc25a13	0.155296	5.57983	0.213236	0.999837
ENSMUSG00000024165	Jpt2	Jpt2	0.133901	5.4989	0.213518	0.999837
ENSMUSG00000020954	Strn3	Strn3	-0.139467	5.57202	0.213648	0.999837
ENSMUSG00000055866	Per2	Per2	-0.207721	3.76489	0.213677	0.999837
ENSMUSG00000033721	Vav3	Vav3	0.223339	5.88713	0.213738	0.999837
ENSMUSG00000047648	Fbxo30	Fbxo30	0.197824	4.19709	0.214317	0.999837
ENSMUSG00000021952	Xpo4	Xpo4	-0.183564	4.79403	0.214383	0.999837
ENSMUSG00000059142	Zfp945	Zfp945	-0.172614	4.33376	0.214427	0.999837
ENSMUSG00000075467	Dnlz	Dnlz	0.129693	5.64759	0.214558	0.999837
ENSMUSG00000034101	Ctnnd1	Ctnnd1	-0.152754	6.42196	0.214947	0.999837
ENSMUSG00000036644	Tbc1d9b	Tbc1d9b	-0.216897	4.18302	0.215008	0.999837
ENSMUSG00000025571	Tnrc6c	Tnrc6c	-0.164504	6.29635	0.215019	0.999837
ENSMUSG00000039148	Sart1	Sart1	-0.14864	5.60811	0.21512	0.999837
ENSMUSG00000078994	Zfp429	Zfp429	0.228072	2.55721	0.215126	0.999837
ENSMUSG00000042772	Smg7	Smg7	-0.138475	5.54926	0.215411	0.999837
ENSMUSG00000024712	Rfk	Rfk	-0.132065	6.83424	0.215425	0.999837
ENSMUSG00000003458	Ncstn	Ncstn	0.146526	5.52891	0.215526	0.999837
ENSMUSG00000047539	Fbxo28	Fbxo28	-0.185194	4.9223	0.215591	0.999837
ENSMUSG00000002365	Snx9	Snx9	-0.140004	5.74762	0.21565	0.999837
ENSMUSG00000022702	Hira	Hira	-0.144805	4.90636	0.215755	0.999837
ENSMUSG00000022119	Rbm26	Rbm26	-0.147067	6.96928	0.215837	0.999837
ENSMUSG00000027533	Fabp5	Fabp5	-0.267085	6.1754	0.21592	0.999837
ENSMUSG00000023118	Sympk	Sympk	-0.175591	5.39351	0.215924	0.999837
ENSMUSG00000051154	Commd3	Commd3	0.156207	6.71455	0.216057	0.999837
ENSMUSG00000017146	Brca1	Brca1	0.145018	5.85295	0.216193	0.999837
ENSMUSG00000026889	Rbm18	Rbm18	0.162976	4.68214	0.216232	0.999837
ENSMUSG00000026504	Sdccag8	Sdccag8	-0.220387	3.2613	0.216246	0.999837
ENSMUSG00000025962	Fastkd2	Fastkd2	0.124847	6.00529	0.216252	0.999837
ENSMUSG00000090862	Rps13	Rps13	0.293582	7.49589	0.216281	0.999837
ENSMUSG00000021519	Mterf3	Mterf3	0.158171	5.03984	0.216284	0.999837
ENSMUSG00000047215	Rpl9	Rpl9	-0.192435	6.38014	0.216686	0.999837
ENSMUSG00000012422	Tmem167	Tmem167	0.179987	7.64925	0.217102	0.999837
ENSMUSG00000048779	P2ry6	P2ry6	-0.210707	4.22742	0.217232	0.999837
ENSMUSG00000063760	Rnf217	Rnf217	-0.163612	4.22933	0.217261	0.999837
ENSMUSG00000033712	Ccar2	Ccar2	0.164601	4.62692	0.217444	0.999837
ENSMUSG00000030583	Sipa1l3	Sipa1l3	-0.177446	4.22344	0.21748	0.999837
ENSMUSG00000046785	Epm2aip1	Epm2aip1	-0.158109	5.13957	0.217526	0.999837
ENSMUSG00000059436	Max	Max	-0.170403	5.64945	0.217548	0.999837
ENSMUSG00000030469	Zfp719	Zfp719	-0.209196	3.18817	0.217575	0.999837
ENSMUSG00000042210	Abhd14a	Abhd14a	-0.135956	6.42373	0.217579	0.999837
ENSMUSG00000028629	Exo5	Exo5	-0.215339	3.58175	0.217674	0.999837
ENSMUSG00000035601	Trmt10b	Trmt10b	0.174181	4.3197	0.217762	0.999837
ENSMUSG00000028318	Polr1e	Polr1e	-0.172404	4.52708	0.217919	0.999837
ENSMUSG00000051695	Pcbp1	Pcbp1	-0.140352	8.44374	0.217946	0.999837
ENSMUSG00000025716	Myo3a	Myo3a	0.236882	2.8884	0.218165	0.999837
ENSMUSG00000026970	Rbms1	Rbms1	-0.133324	5.92125	0.218227	0.999837
ENSMUSG00000005268	Prlr	Prlr	0.205253	3.765	0.218398	0.999837
ENSMUSG00000031163	Glod5	Glod5	-0.150243	5.45915	0.218446	0.999837
ENSMUSG00000046139	Patl1	Patl1	-0.186163	4.25265	0.218448	0.999837
ENSMUSG00000027185	Nat10	Nat10	0.149073	4.90301	0.218833	0.999837
ENSMUSG00000038344	Txlng	Txlng	-0.171117	4.93372	0.218916	0.999837
ENSMUSG00000022177	Haus4	Haus4	0.149969	6.38305	0.219259	0.999837
ENSMUSG00000030539	Sema4b	Sema4b	0.269754	4.34858	0.21926	0.999837
ENSMUSG00000025144	Cenpx	Cenpx	0.154153	8.18998	0.2198	0.999837
ENSMUSG00000042642	Flad1	Flad1	-0.187016	4.12561	0.21982	0.999837
ENSMUSG00000014932	Yes1	Yes1	0.150857	5.7729	0.219857	0.999837
ENSMUSG00000047139	Cd24a	Cd24a	0.152946	7.98463	0.219966	0.999837
ENSMUSG00000014601	Strip1	Strip1	0.217058	4.20721	0.220277	0.999837
ENSMUSG00000026999	Nup35	Nup35	0.180467	4.43977	0.220286	0.999837
ENSMUSG00000039607	Rbms3	Rbms3	0.215751	4.19727	0.220359	0.999837
ENSMUSG00000004040	Stat3	Stat3	-0.172363	4.70856	0.220377	0.999837
ENSMUSG00000031916	Cog8	Cog8	-0.139298	5.03179	0.220502	0.999837
ENSMUSG00000020444	Guk1	Guk1	0.176581	7.32377	0.221311	0.999837
ENSMUSG00000004100	Ppan	Ppan	-0.147696	6.20644	0.221406	0.999837
ENSMUSG00000034342	Cbl	Cbl	-0.137939	5.81024	0.22164	0.999837
ENSMUSG00000041429	Nthl1	Nthl1	0.182164	3.4584	0.221823	0.999837
ENSMUSG00000064254	Ethe1	Ethe1	0.17268	8.60082	0.221838	0.999837
ENSMUSG00000005802	Slc30a4	Slc30a4	-0.156889	4.44959	0.22193	0.999837
ENSMUSG00000030801	Kat8	Kat8	-0.169844	4.36296	0.222107	0.999837
ENSMUSG00000047821	Trim16	Trim16	0.206517	4.39251	0.222154	0.999837
ENSMUSG00000022364	Tbc1d31	Tbc1d31	0.179461	4.38906	0.222161	0.999837
ENSMUSG00000040767	Snrnp25	Snrnp25	0.143931	5.59239	0.222263	0.999837
ENSMUSG00000055200	Sertad3	Sertad3	0.201734	4.34504	0.222264	0.999837
ENSMUSG00000022272	Myo10	Myo10	-0.144675	5.86911	0.222609	0.999837
ENSMUSG00000003526	Prodh	Prodh	0.160161	4.925	0.222623	0.999837
ENSMUSG00000097415	AU020206	AU020206	-0.199127	5.64981	0.222727	0.999837
ENSMUSG00000032666	1700025G04Rik	1700025G04Rik	0.202885	4.66822	0.22274	0.999837
ENSMUSG00000038256	Bcl9	Bcl9	-0.17229	4.8953	0.222757	0.999837
ENSMUSG00000049305	Ccdc71	Ccdc71	0.187307	4.30433	0.222806	0.999837
ENSMUSG00000046991	Wdr27	Wdr27	0.420545	2.7837	0.222937	0.999837
ENSMUSG00000002489	Tiam1	Tiam1	0.165234	5.5174	0.223105	0.999837
ENSMUSG00000032096	Arcn1	Arcn1	0.124376	6.62605	0.22328	0.999837
ENSMUSG00000020248	Nfyb	Nfyb	-0.144435	5.94208	0.223402	0.999837
ENSMUSG00000117662	AC125110.1	AC125110.1	0.360108	2.9614	0.22343	0.999837
ENSMUSG00000042055	Wdr11	Wdr11	-0.164835	4.65211	0.223473	0.999837
ENSMUSG00000012405	Rpl15	Rpl15	-0.137841	6.22804	0.223514	0.999837
ENSMUSG00000036061	Smug1	Smug1	-0.222367	3.4958	0.223531	0.999837
ENSMUSG00000020063	Sirt1	Sirt1	-0.239152	4.68258	0.223663	0.999837
ENSMUSG00000085250	Gm15234	Gm15234	0.250195	3.69927	0.223898	0.999837
ENSMUSG00000031644	Nek1	Nek1	0.178484	4.03032	0.224088	0.999837
ENSMUSG00000047044	D030056L22Rik	D030056L22Rik	0.154063	6.36819	0.224218	0.999837
ENSMUSG00000023965	Fbxl17	Fbxl17	-0.211803	4.02094	0.224314	0.999837
ENSMUSG00000072258	Taf1a	Taf1a	0.243254	3.36988	0.224455	0.999837
ENSMUSG00000069895	Atxn1l	Atxn1l	-0.183211	3.76139	0.224487	0.999837
ENSMUSG00000059447	Hadhb	Hadhb	-0.139792	7.45682	0.224491	0.999837
ENSMUSG00000027936	Crtc2	Crtc2	0.169183	4.02123	0.224556	0.999837
ENSMUSG00000022677	Fopnl	Fopnl	0.134065	6.13802	0.224612	0.999837
ENSMUSG00000046794	Ppp1r3b	Ppp1r3b	-0.191446	2.96982	0.224838	0.999837
ENSMUSG00000031379	Pir	Pir	0.177637	5.17694	0.224949	0.999837
ENSMUSG00000030201	Lrp6	Lrp6	-0.122049	6.61423	0.225163	0.999837
ENSMUSG00000023021	Cers5	Cers5	-0.159217	4.75029	0.225265	0.999837
ENSMUSG00000064357	mt-Atp6	mt-Atp6	-0.158606	6.60654	0.22539	0.999837
ENSMUSG00000061393	Acvr2b	Acvr2b	-0.170219	4.10246	0.225435	0.999837
ENSMUSG00000044320	1700001O22Rik	1700001O22Rik	0.20151	2.86934	0.225482	0.999837
ENSMUSG00000027881	Prpf38b	Prpf38b	-0.128082	7.67683	0.22571	0.999837
ENSMUSG00000035678	Tnfsf9	Tnfsf9	0.269273	2.68579	0.225753	0.999837
ENSMUSG00000024222	Fkbp5	Fkbp5	-0.184385	6.02087	0.225816	0.999837
ENSMUSG00000041841	Rpl37	Rpl37	0.535018	9.27052	0.225973	0.999837
ENSMUSG00000032469	Dbr1	Dbr1	0.151246	4.96219	0.226012	0.999837
ENSMUSG00000045410	Akr1e1	Akr1e1	0.115238	5.65405	0.226015	0.999837
ENSMUSG00000092416	Zfp141	Zfp141	-0.203988	3.67667	0.226082	0.999837
ENSMUSG00000062232	Rapgef2	Rapgef2	-0.219852	3.86477	0.226116	0.999837
ENSMUSG00000060288	Ppih	Ppih	0.179472	4.88712	0.226124	0.999837
ENSMUSG00000029022	Miip	Miip	0.183019	3.82581	0.226157	0.999837
ENSMUSG00000057858	Fam204a	Fam204a	0.16601	5.6189	0.2262	0.999837
ENSMUSG00000097589	Dleu2	Dleu2	0.202058	5.44924	0.226344	0.999837
ENSMUSG00000018378	Cuedc1	Cuedc1	-0.23338	2.59511	0.226346	0.999837
ENSMUSG00000001687	Ubl3	Ubl3	-0.135784	6.73483	0.226526	0.999837
ENSMUSG00000061778	Mospd2	Mospd2	0.203128	4.06208	0.226648	0.999837
ENSMUSG00000040296	Ddx58	Ddx58	-0.165761	4.02301	0.226754	0.999837
ENSMUSG00000041966	Dcaf17	Dcaf17	-0.14428	5.19249	0.227085	0.999837
ENSMUSG00000034724	Cnot6l	Cnot6l	-0.12646	6.57541	0.227184	0.999837
ENSMUSG00000017550	Atad5	Atad5	0.141127	6.23871	0.227197	0.999837
ENSMUSG00000037706	Cd81	Cd81	0.238955	8.69745	0.227321	0.999837
ENSMUSG00000041777	Cir1	Cir1	0.380703	3.40157	0.227415	0.999837
ENSMUSG00000021692	Dimt1	Dimt1	-0.215341	4.28958	0.228073	0.999837
ENSMUSG00000029632	Ndufa4	Ndufa4	0.257129	10.6073	0.228124	0.999837
ENSMUSG00000025189	Cnnm1	Cnnm1	-0.302922	3.19806	0.228212	0.999837
ENSMUSG00000063334	Krr1	Krr1	-0.182929	4.64724	0.228301	0.999837
ENSMUSG00000038400	Pmepa1	Pmepa1	0.184697	4.33606	0.228337	0.999837
ENSMUSG00000009013	Dynll1	Dynll1	0.202684	8.50495	0.22845	0.999837
ENSMUSG00000028759	Hp1bp3	Hp1bp3	0.127114	7.0481	0.228529	0.999837
ENSMUSG00000001833	2007-09-01	2007-09-01	0.139105	7.50726	0.228599	0.999837
ENSMUSG00000024251	Thada	Thada	-0.249844	2.70139	0.228978	0.999837
ENSMUSG00000027677	Ttc14	Ttc14	-0.12076	6.76441	0.229076	0.999837
ENSMUSG00000025509	Pnpla2	Pnpla2	0.129003	6.66423	0.229146	0.999837
ENSMUSG00000038240	Pdss2	Pdss2	-0.156531	5.35093	0.229443	0.999837
ENSMUSG00000030796	Tead2	Tead2	0.282317	4.19782	0.229643	0.999837
ENSMUSG00000024507	Hsd17b4	Hsd17b4	-0.136671	6.38068	0.229716	0.999837
ENSMUSG00000032870	Smap2	Smap2	-0.188459	5.15412	0.22976	0.999837
ENSMUSG00000003847	Nfat5	Nfat5	-0.139738	6.1439	0.229784	0.999837
ENSMUSG00000027274	Mkks	Mkks	-0.170199	4.67311	0.230276	0.999837
ENSMUSG00000029322	Plac8	Plac8	-0.186603	9.24527	0.230628	0.999837
ENSMUSG00000025764	Jade1	Jade1	-0.115591	6.05387	0.230677	0.999837
ENSMUSG00000040850	Psme4	Psme4	0.126483	6.46914	0.230684	0.999837
ENSMUSG00000047824	Pygo2	Pygo2	0.18654	3.8333	0.230691	0.999837
ENSMUSG00000095687	Rnaset2a	Rnaset2a	0.227364	4.57635	0.230809	0.999837
ENSMUSG00000033799	Fam208b	Fam208b	0.161544	4.67573	0.230863	0.999837
ENSMUSG00000071711	Mpst	Mpst	-0.222546	7.29127	0.230879	0.999837
ENSMUSG00000034892	Rps29	Rps29	0.54755	9.39409	0.230958	0.999837
ENSMUSG00000030595	Nfkbib	Nfkbib	-0.133026	4.99485	0.231046	0.999837
ENSMUSG00000057278	Snrpg	Snrpg	0.423434	8.43255	0.231119	0.999837
ENSMUSG00000021910	Nisch	Nisch	-0.139484	6.69471	0.231366	0.999837
ENSMUSG00000022185	Acin1	Acin1	-0.141965	6.71687	0.231404	0.999837
ENSMUSG00000029499	Pxmp2	Pxmp2	-0.180123	4.40441	0.23141	0.999837
ENSMUSG00000005510	Ndufs3	Ndufs3	-0.147151	7.37618	0.231547	0.999837
ENSMUSG00000025283	Sat1	Sat1	0.169912	8.47058	0.231698	0.999837
ENSMUSG00000033423	Eri3	Eri3	0.143002	5.0125	0.231763	0.999837
ENSMUSG00000057541	Pus7	Pus7	-0.136417	5.47751	0.231765	0.999837
ENSMUSG00000028107	Tars2	Tars2	-0.13594	5.42881	0.232056	0.999837
ENSMUSG00000010048	Ifrd2	Ifrd2	0.195722	4.60342	0.232135	0.999837
ENSMUSG00000020385	Clk4	Clk4	0.173412	5.67525	0.23226	0.999837
ENSMUSG00000038708	Golga4	Golga4	-0.159783	7.59109	0.232264	0.999837
ENSMUSG00000031534	Smim19	Smim19	0.191899	4.90887	0.232325	0.999837
ENSMUSG00000025646	Atrip	Atrip	0.257018	3.92498	0.232367	0.999837
ENSMUSG00000045211	Nudt18	Nudt18	-0.207865	3.10554	0.232372	0.999837
ENSMUSG00000028156	Eif4e	Eif4e	-0.131727	6.83549	0.232829	0.999837
ENSMUSG00000028896	Rcc1	Rcc1	0.124753	5.89274	0.23283	0.999837
[truncated: 7,561 more rows]

## Sheet: limma_KO_vs_WT_goblet_immature(
GeneId	Symbol	GeneName	log2FC	log2A	P.Value	adj.P.Val
ENSMUSG00000026271	Gpr35	Gpr35	-1.94966	3.41277	1.65839e-25	1.55988e-21
ENSMUSG00000026531	Mptx1	Mptx1	5.60243	8.47051	9.64442e-14	4.53577e-10
ENSMUSG00000031765	Mt1	Mt1	1.89676	9.81797	3.17454e-11	9.95324e-08
ENSMUSG00000098973	Mir6236	Mir6236	-1.29258	8.57029	8.8937e-11	2.09135e-07
ENSMUSG00000060615	Ang4	Ang4	1.80131	6.06318	1.54629e-08	2.90887e-05
ENSMUSG00000022650	Retnlb	Retnlb	3.47693	7.93567	2.38275e-08	3.73536e-05
ENSMUSG00000028635	Edn2	Edn2	1.17122	5.5327	3.5177e-07	0.000472678
ENSMUSG00000031604	Msmo1	Msmo1	0.90555	6.00027	5.00891e-07	0.000588922
ENSMUSG00000068154	Insm1	Insm1	-1.10455	5.74258	9.92357e-07	0.00103712
ENSMUSG00000022528	Hes1	Hes1	1.10653	7.24526	5.07422e-06	0.00455055
ENSMUSG00000092517	Art2a-ps	Art2a-ps	1.13079	3.83824	5.32172e-06	0.00455055
ENSMUSG00000034353	Ramp1	Ramp1	1.13146	5.4835	9.32229e-06	0.00695088
ENSMUSG00000033847	Pla2g4c	Pla2g4c	1.25119	4.51006	9.60679e-06	0.00695088
ENSMUSG00000029161	Cgref1	Cgref1	1.10855	5.22928	2.5498e-05	0.017131
ENSMUSG00000031613	Hpgd	Hpgd	0.720031	5.8965	2.81254e-05	0.0176365
ENSMUSG00000059674	Cdh24	Cdh24	-0.769544	3.20737	3.2537e-05	0.0191277
ENSMUSG00000032231	Anxa2	Anxa2	0.673641	7.15433	4.48481e-05	0.0248142
ENSMUSG00000025515	Muc2	Muc2	1.24364	9.77844	7.97261e-05	0.0416613
ENSMUSG00000035566	Pcdh17	Pcdh17	0.675854	5.86297	0.000113807	0.0546339
ENSMUSG00000056293	Gsdmc2	Gsdmc2	0.844491	4.2009	0.00011791	0.0546339
ENSMUSG00000031725	Ces1f	Ces1f	0.759275	4.50345	0.000121977	0.0546339
ENSMUSG00000029102	Hgfac	Hgfac	0.733911	4.22095	0.000135206	0.0578067
ENSMUSG00000037972	Snn	Snn	-0.730731	3.41486	0.000177412	0.0711983
ENSMUSG00000042367	Gjb3	Gjb3	0.771821	4.21972	0.000181667	0.0711983
ENSMUSG00000054893	Zfp667	Zfp667	-0.74594	5.01769	0.00025905	0.097465
ENSMUSG00000031760	Mt3	Mt3	0.952546	4.12288	0.000356228	0.128872
ENSMUSG00000040121	Rep15	Rep15	0.648353	4.54737	0.000404495	0.138583
ENSMUSG00000047945	Marcksl1	Marcksl1	-0.541351	7.31141	0.000421935	0.138583
ENSMUSG00000022809	Nr1i2	Nr1i2	-0.650699	4.42121	0.00042727	0.138583
ENSMUSG00000050982	Apol10a	Apol10a	0.838947	3.62542	0.000449936	0.14107
ENSMUSG00000029439	Sfswap	Sfswap	-0.507222	5.99156	0.000485104	0.14719
ENSMUSG00000037005	Xpnpep2	Xpnpep2	-0.652283	3.20991	0.000568047	0.16697
ENSMUSG00000036805	Noxa1	Noxa1	0.557843	5.41921	0.000589403	0.167998
ENSMUSG00000039745	Htatip2	Htatip2	0.53781	5.4581	0.0006943	0.192076
ENSMUSG00000076431	Sox4	Sox4	-0.761251	9.46514	0.000734836	0.195853
ENSMUSG00000029762	Akr1b8	Akr1b8	0.695039	5.01651	0.000749595	0.195853
ENSMUSG00000029335	Bmp3	Bmp3	0.809276	4.19815	0.000789394	0.196088
ENSMUSG00000001666	Ddt	Ddt	0.44583	7.10285	0.000813104	0.196088
ENSMUSG00000031431	Tsc22d3	Tsc22d3	0.625173	5.2671	0.000842003	0.196088
ENSMUSG00000040124	Gorab	Gorab	0.65673	4.97585	0.000864769	0.196088
ENSMUSG00000030711	Sult1a1	Sult1a1	0.808695	6.91495	0.000874575	0.196088
ENSMUSG00000018661	Cog1	Cog1	-0.473462	6.37673	0.000881505	0.196088
ENSMUSG00000027556	Car1	Car1	1.87555	7.07517	0.000896427	0.196088
ENSMUSG00000063884	Ptcd3	Ptcd3	0.563875	4.91502	0.000917296	0.196093
ENSMUSG00000035021	Baz1a	Baz1a	-0.479485	6.25538	0.00102278	0.210908
ENSMUSG00000025504	Eps8l2	Eps8l2	-0.536065	4.70114	0.00103144	0.210908
ENSMUSG00000054702	Ap1s3	Ap1s3	0.653976	3.09553	0.00107431	0.212818
ENSMUSG00000066621	Tecpr1	Tecpr1	-0.464356	6.11609	0.00108604	0.212818
ENSMUSG00000037419	Endod1	Endod1	0.758682	4.75012	0.00114828	0.214507
ENSMUSG00000029438	Bcl7a	Bcl7a	-0.524955	6.20674	0.00115501	0.214507
ENSMUSG00000038745	Nlrp6	Nlrp6	0.516021	6.63688	0.00116307	0.214507
ENSMUSG00000025203	Scd2	Scd2	0.639165	7.32507	0.00128328	0.227751
ENSMUSG00000007034	Slc44a4	Slc44a4	0.479105	5.67828	0.001293	0.227751
ENSMUSG00000051451	Crebzf	Crebzf	-0.512343	5.76552	0.00130752	0.227751
ENSMUSG00000067006	Serpinb5	Serpinb5	0.698146	4.55103	0.00148606	0.254143
ENSMUSG00000003355	Fkbp11	Fkbp11	0.834578	5.96626	0.00154755	0.255863
ENSMUSG00000055717	Slain1	Slain1	-0.572903	3.85868	0.00156144	0.255863
ENSMUSG00000057329	Bcl2	Bcl2	-0.440603	6.62166	0.00157772	0.255863
ENSMUSG00000030770	Parva	Parva	-0.452936	6.45911	0.00165825	0.264364
ENSMUSG00000041939	Mvk	Mvk	0.588305	5.12339	0.00177201	0.275703
ENSMUSG00000036390	Gadd45a	Gadd45a	-0.411372	7.6151	0.001788	0.275703
ENSMUSG00000045294	Insig1	Insig1	0.467674	5.67869	0.00204399	0.305929
ENSMUSG00000036231	Agr3	Agr3	0.61486	4.14432	0.00204907	0.305929
ENSMUSG00000019888	Mgat4c	Mgat4c	0.689434	5.36927	0.00223744	0.318325
ENSMUSG00000084174	Sycn	Sycn	0.957987	5.01981	0.00225491	0.318325
ENSMUSG00000034462	Pkd2	Pkd2	-0.508942	4.52449	0.00228766	0.318325
ENSMUSG00000045795	Whamm	Whamm	-0.471428	4.86623	0.00230786	0.318325
ENSMUSG00000020021	Fgd6	Fgd6	-0.697178	4.09387	0.00237314	0.318325
ENSMUSG00000032193	Ldlr	Ldlr	0.466894	5.75313	0.00240363	0.318325
ENSMUSG00000025856	Pdgfa	Pdgfa	0.619876	5.33911	0.00250932	0.318325
ENSMUSG00000032640	Chsy1	Chsy1	-0.570784	3.34492	0.00251551	0.318325
ENSMUSG00000044860	Gm1123	Gm1123	0.912505	5.07845	0.00252234	0.318325
ENSMUSG00000026782	Abi2	Abi2	-0.54962	3.53456	0.00253151	0.318325
ENSMUSG00000032373	Car12	Car12	0.565579	5.05311	0.00255822	0.318325
ENSMUSG00000046447	Camk2n1	Camk2n1	-0.401911	7.69734	0.00258008	0.318325
ENSMUSG00000033565	Rbfox2	Rbfox2	-0.447406	6.14772	0.00262507	0.318325
ENSMUSG00000028636	Ppcs	Ppcs	0.44173	5.74461	0.00266329	0.318325
ENSMUSG00000051359	Ncald	Ncald	-0.554486	4.83531	0.00272301	0.318325
ENSMUSG00000074909	Ranbp6	Ranbp6	0.586382	3.01968	0.0027948	0.318325
ENSMUSG00000034472	Rasd2	Rasd2	-0.530874	3.74642	0.00282917	0.318325
ENSMUSG00000014353	Tmem87b	Tmem87b	0.412343	6.05512	0.00283761	0.318325
ENSMUSG00000069305	Hist1h4n	Hist1h4n	0.654121	3.28233	0.00287074	0.318325
ENSMUSG00000034993	Vat1	Vat1	0.574625	4.28147	0.00288859	0.318325
ENSMUSG00000056602	Fry	Fry	0.552534	3.74685	0.00290877	0.318325
ENSMUSG00000024077	Strn	Strn	0.572268	4.60039	0.00293013	0.318325
ENSMUSG00000032336	Nptn	Nptn	0.456044	5.89634	0.00294734	0.318325
ENSMUSG00000028544	Slc5a9	Slc5a9	0.580276	3.06959	0.00294897	0.318325
ENSMUSG00000066191	Anks6	Anks6	-0.523573	4.22652	0.00303162	0.318325
ENSMUSG00000024944	Arl2	Arl2	0.437365	5.76214	0.00304373	0.318325
ENSMUSG00000000148	Brat1	Brat1	-0.569971	3.28484	0.00306165	0.318325
ENSMUSG00000028654	Mycl	Mycl	-0.459901	6.28914	0.00307969	0.318325
ENSMUSG00000097195	Snhg5	Snhg5	-0.41529	5.6909	0.00316766	0.319817
ENSMUSG00000031511	Arhgef7	Arhgef7	-0.476529	4.73611	0.00318621	0.319817
ENSMUSG00000038102	Trappc11	Trappc11	0.514105	4.863	0.00322097	0.319817
ENSMUSG00000034127	Tspan8	Tspan8	-0.497445	8.22588	0.00323014	0.319817
ENSMUSG00000052605	Isoc2b	Isoc2b	0.504269	5.32073	0.003268	0.320196
ENSMUSG00000024622	Hmgxb3	Hmgxb3	0.568711	3.97201	0.00335335	0.321129
ENSMUSG00000038766	Gabpb2	Gabpb2	-0.385515	6.42438	0.00336192	0.321129
ENSMUSG00000041308	Sntb2	Sntb2	-0.492179	4.77594	0.00337994	0.321129
ENSMUSG00000024515	Smad4	Smad4	-0.382566	7.02002	0.003431	0.322408
ENSMUSG00000024039	Cbs	Cbs	0.463469	6.34761	0.00346196	0.322408
ENSMUSG00000036086	Zranb3	Zranb3	-0.575698	3.35507	0.00351025	0.3237
ENSMUSG00000036817	Sun1	Sun1	-0.469105	5.19273	0.00359217	0.328039
ENSMUSG00000024413	Npc1	Npc1	0.560407	3.59539	0.00366567	0.328066
ENSMUSG00000027199	Gatm	Gatm	-0.53619	3.54105	0.00366858	0.328066
ENSMUSG00000069833	Ahnak	Ahnak	0.60219	4.8078	0.0036971	0.328066
ENSMUSG00000079317	Trappc2	Trappc2	0.613459	3.2188	0.00392492	0.345026
ENSMUSG00000036918	Ttc7	Ttc7	0.597242	4.64851	0.00402923	0.347726
ENSMUSG00000005373	Mlxipl	Mlxipl	-0.539667	5.15035	0.00402957	0.347726
ENSMUSG00000037280	Galnt6	Galnt6	0.477846	5.42718	0.00415329	0.354931
ENSMUSG00000027870	Hao2	Hao2	0.785534	5.26958	0.00418853	0.354931
ENSMUSG00000030527	Crtc3	Crtc3	-0.522907	4.18803	0.00434274	0.361746
ENSMUSG00000053113	Socs3	Socs3	0.558666	3.43922	0.00434857	0.361746
ENSMUSG00000021193	Pitrm1	Pitrm1	-0.506752	4.57327	0.00439578	0.361746
ENSMUSG00000026383	Epb41l5	Epb41l5	0.492823	4.75224	0.00442279	0.361746
ENSMUSG00000006273	Atp6v1b2	Atp6v1b2	-0.430397	5.34858	0.00457172	0.362535
ENSMUSG00000015396	Cd83	Cd83	-0.559341	4.30768	0.0046075	0.362535
ENSMUSG00000041058	Wwp1	Wwp1	0.497131	5.25095	0.00460766	0.362535
ENSMUSG00000031669	Gins3	Gins3	-0.517944	3.8929	0.00461236	0.362535
ENSMUSG00000040433	Zbtb38	Zbtb38	0.380804	6.66489	0.00463687	0.362535
ENSMUSG00000025169	Ogfod3	Ogfod3	0.459898	4.98083	0.0046637	0.362535
ENSMUSG00000032479	Map4	Map4	-0.496091	4.3948	0.00484422	0.369711
ENSMUSG00000038206	Fbxo8	Fbxo8	-0.497095	5.10228	0.00486312	0.369711
ENSMUSG00000038797	Zscan2	Zscan2	-0.515339	3.56576	0.00491282	0.369711
ENSMUSG00000044150	Bclaf3	Bclaf3	-0.470855	4.92576	0.00494307	0.369711
ENSMUSG00000020832	Eral1	Eral1	0.528683	3.98019	0.00495253	0.369711
ENSMUSG00000074300	BC030870	BC030870	0.568716	5.92358	0.00518044	0.383679
ENSMUSG00000048234	Rnf149	Rnf149	-0.484801	4.53264	0.00533091	0.389296
ENSMUSG00000036835	Psenen	Psenen	0.53644	3.56176	0.00538183	0.389296
ENSMUSG00000024511	Rab27b	Rab27b	0.497786	5.48476	0.00544471	0.389296
ENSMUSG00000035824	Tk2	Tk2	-0.548027	3.36693	0.00547784	0.389296
ENSMUSG00000041187	Prkd2	Prkd2	-0.526087	3.32301	0.00551615	0.389296
ENSMUSG00000062937	Mtap	Mtap	-0.494164	4.03718	0.00556014	0.389296
ENSMUSG00000070738	Dgkd	Dgkd	-0.384894	6.28091	0.00559615	0.389296
ENSMUSG00000020623	Map2k6	Map2k6	-0.500338	5.46235	0.0056101	0.389296
ENSMUSG00000029201	Ugdh	Ugdh	0.43013	5.78785	0.00567878	0.389296
ENSMUSG00000071551	Akr1c19	Akr1c19	0.511343	6.01305	0.00568788	0.389296
ENSMUSG00000000296	Tpd52l1	Tpd52l1	0.470216	4.71146	0.00571155	0.389296
ENSMUSG00000060591	Ifitm2	Ifitm2	-0.498293	6.32542	0.00589884	0.396136
ENSMUSG00000036552	Ermard	Ermard	-0.462012	4.7738	0.0059081	0.396136
ENSMUSG00000019975	Ikbip	Ikbip	0.509747	4.96848	0.00598557	0.396136
ENSMUSG00000090387	Gm17056	Gm17056	-0.537473	3.5059	0.00603585	0.396136
ENSMUSG00000037709	Fam13a	Fam13a	0.429102	8.07229	0.00607479	0.396136
ENSMUSG00000034607	Pof1b	Pof1b	0.384053	6.39758	0.00611459	0.396136
ENSMUSG00000042745	Id1	Id1	0.567069	7.76117	0.00623638	0.396136
ENSMUSG00000079620	Muc4	Muc4	0.48643	5.87466	0.00625135	0.396136
ENSMUSG00000020564	Atxn7l1	Atxn7l1	-0.563579	3.87095	0.00625708	0.396136
ENSMUSG00000057469	E2f6	E2f6	-0.461009	4.73025	0.00626499	0.396136
ENSMUSG00000002325	Irf9	Irf9	0.474815	5.163	0.00627518	0.396136
ENSMUSG00000054630	Ugt2b5	Ugt2b5	0.588014	4.81688	0.00635769	0.397665
ENSMUSG00000021928	Ebpl	Ebpl	0.45197	5.6152	0.00638395	0.397665
ENSMUSG00000028128	F3	F3	0.567293	3.94347	0.00646231	0.399589
ENSMUSG00000033102	Cdc14b	Cdc14b	-0.488545	5.56968	0.00652437	0.399589
ENSMUSG00000028101	Pias3	Pias3	0.583516	3.35222	0.00654229	0.399589
ENSMUSG00000024197	Plin3	Plin3	-0.373564	6.45414	0.00663269	0.401577
ENSMUSG00000052812	Atad2b	Atad2b	-0.368242	6.38539	0.00667858	0.401577
ENSMUSG00000023912	Slc25a27	Slc25a27	-0.535373	3.85837	0.00678142	0.401577
ENSMUSG00000021701	Plk2	Plk2	0.48256	4.72731	0.00686031	0.401577
ENSMUSG00000030505	Prmt3	Prmt3	-0.466836	4.95422	0.00693247	0.401577
ENSMUSG00000027163	Commd9	Commd9	0.377024	6.1592	0.00702828	0.401577
ENSMUSG00000032254	Kif23	Kif23	0.447223	6.01955	0.00707107	0.401577
ENSMUSG00000055748	Gsdmc4	Gsdmc4	0.712488	4.73915	0.00711381	0.401577
ENSMUSG00000025178	Pi4k2a	Pi4k2a	-0.402767	5.29714	0.00713026	0.401577
ENSMUSG00000027513	Pck1	Pck1	0.520954	5.6034	0.0071308	0.401577
ENSMUSG00000031851	Ntpcr	Ntpcr	0.439206	5.19333	0.00713659	0.401577
ENSMUSG00000025040	Fundc1	Fundc1	-0.450454	4.81717	0.00716034	0.401577
ENSMUSG00000033632	AW554918	AW554918	0.661151	3.89963	0.0071681	0.401577
ENSMUSG00000036864	Proser3	Proser3	-0.487985	3.48716	0.00717936	0.401577
ENSMUSG00000066735	Vkorc1l1	Vkorc1l1	-0.427093	4.6253	0.00725607	0.401577
ENSMUSG00000115810	Gm49066	Gm49066	0.526493	3.13759	0.00725793	0.401577
ENSMUSG00000032278	Paqr5	Paqr5	0.517462	4.50593	0.00745914	0.406936
ENSMUSG00000031075	Ano1	Ano1	0.555871	3.21529	0.00748152	0.406936
ENSMUSG00000070858	Gm1673	Gm1673	0.685685	4.0305	0.00748457	0.406936
ENSMUSG00000029992	Gfpt1	Gfpt1	0.38366	8.51708	0.00755782	0.408557
ENSMUSG00000032481	Smarcc1	Smarcc1	-0.398606	7.79412	0.00764964	0.409173
ENSMUSG00000042500	Ago4	Ago4	-0.484921	3.46286	0.00765623	0.409173
ENSMUSG00000020183	Cpm	Cpm	-0.500371	5.59603	0.00772428	0.410478
ENSMUSG00000038459	Abhd17c	Abhd17c	-0.406406	6.52111	0.00778187	0.411215
ENSMUSG00000089876	Tmem102	Tmem102	-0.480856	4.85633	0.00791231	0.415298
ENSMUSG00000058672	Tubb2a	Tubb2a	0.57807	4.72722	0.00794744	0.415298
ENSMUSG00000020577	Tspan13	Tspan13	0.359587	8.10953	0.00805343	0.417336
ENSMUSG00000024349	Tmem173	Tmem173	-0.542516	4.74818	0.00807517	0.417336
ENSMUSG00000063903	Klk1	Klk1	0.457452	9.1394	0.00813317	0.417711
ENSMUSG00000093930	Hmgcs1	Hmgcs1	0.440461	6.58965	0.00817125	0.417711
ENSMUSG00000024013	Fgd2	Fgd2	-0.493444	4.39062	0.00830435	0.418001
ENSMUSG00000048154	Kmt2d	Kmt2d	-0.363058	6.78334	0.00831386	0.418001
ENSMUSG00000056952	Tatdn2	Tatdn2	-0.493002	4.37509	0.0083467	0.418001
ENSMUSG00000008461	Fut1	Fut1	-0.455431	4.75314	0.00835469	0.418001
ENSMUSG00000086390	1810019D21Rik	1810019D21Rik	-0.485584	3.96176	0.00841143	0.418613
ENSMUSG00000025899	Alkbh8	Alkbh8	-0.41353	5.34401	0.00865744	0.428589
ENSMUSG00000035580	Kcnh8	Kcnh8	-0.597165	3.69299	0.00883734	0.432434
ENSMUSG00000029269	Sult1b1	Sult1b1	0.501596	3.84659	0.00885833	0.432434
ENSMUSG00000026828	Galnt5	Galnt5	0.434054	4.86438	0.00891503	0.432434
ENSMUSG00000034584	Exph5	Exph5	0.462006	5.40053	0.00891901	0.432434
ENSMUSG00000019952	Poc1b	Poc1b	-0.356714	5.90133	0.00902735	0.434044
ENSMUSG00000052917	Senp7	Senp7	-0.405746	5.15244	0.00905265	0.434044
ENSMUSG00000072568	Fam84b	Fam84b	0.410483	5.20366	0.00909065	0.434044
ENSMUSG00000033751	Gadd45gip1	Gadd45gip1	0.37102	6.1253	0.00918182	0.436183
ENSMUSG00000034724	Cnot6l	Cnot6l	-0.403793	6.77323	0.00940771	0.439733
ENSMUSG00000037455	Slc18b1	Slc18b1	-0.439298	4.58988	0.00947305	0.439733
ENSMUSG00000031015	Swap70	Swap70	0.390551	5.90491	0.0096032	0.439733
ENSMUSG00000038894	Irs2	Irs2	-0.450701	4.97313	0.00961932	0.439733
ENSMUSG00000027330	Cdc25b	Cdc25b	-0.42858	5.8233	0.00962717	0.439733
ENSMUSG00000028447	Dctn3	Dctn3	-0.452524	5.62815	0.00966738	0.439733
ENSMUSG00000022453	Naga	Naga	0.438918	5.52195	0.00968717	0.439733
ENSMUSG00000003680	Taf6l	Taf6l	0.470939	4.07513	0.00969054	0.439733
ENSMUSG00000026811	St6galnac6	St6galnac6	0.722712	6.05548	0.00970719	0.439733
ENSMUSG00000044716	Dok7	Dok7	0.501638	3.3402	0.00972404	0.439733
ENSMUSG00000027712	Anxa5	Anxa5	0.461641	5.80337	0.00990859	0.445934
ENSMUSG00000046032	Snx12	Snx12	-0.428248	4.71611	0.0100658	0.45085
ENSMUSG00000056648	Hoxb8	Hoxb8	-0.375477	6.95745	0.0101833	0.453951
ENSMUSG00000027131	Emc4	Emc4	-0.577658	3.57697	0.0102939	0.455045
ENSMUSG00000063953	Amd2	Amd2	0.614694	5.87126	0.0103706	0.455045
ENSMUSG00000006641	Slc5a6	Slc5a6	0.489469	3.26884	0.0105208	0.455045
ENSMUSG00000037995	Igsf9	Igsf9	-0.496168	4.37716	0.0105271	0.455045
ENSMUSG00000036687	Tmem184a	Tmem184a	-0.400764	5.24883	0.0105271	0.455045
ENSMUSG00000095457	Gm8989	Gm8989	0.543477	3.69051	0.0105311	0.455045
ENSMUSG00000037287	Tbcel	Tbcel	-0.537913	4.00099	0.0105464	0.455045
ENSMUSG00000033200	Tpsg1	Tpsg1	0.606601	4.76503	0.0106165	0.455385
ENSMUSG00000048373	Fgfbp1	Fgfbp1	0.615631	5.86455	0.0106725	0.455385
ENSMUSG00000058833	Rex1bd	Rex1bd	0.389858	7.33165	0.0107331	0.455385
ENSMUSG00000027434	Nkx2-2	Nkx2-2	-0.836831	4.24194	0.0108164	0.455385
ENSMUSG00000020581	Agr2	Agr2	0.6254	12.9648	0.0109833	0.455385
ENSMUSG00000032641	Gpr19	Gpr19	0.518487	3.03651	0.0110011	0.455385
ENSMUSG00000029570	Lfng	Lfng	-0.378683	6.14238	0.0111083	0.455385
ENSMUSG00000041997	Tlk1	Tlk1	-0.363269	6.68575	0.0111299	0.455385
ENSMUSG00000000740	Rpl13	Rpl13	0.523458	3.0235	0.0111331	0.455385
ENSMUSG00000030346	Rad51ap1	Rad51ap1	-0.376874	5.49585	0.0111611	0.455385
ENSMUSG00000028007	Snx7	Snx7	0.474189	5.17562	0.0111845	0.455385
ENSMUSG00000033715	Akr1c14	Akr1c14	0.538813	3.99811	0.0111901	0.455385
ENSMUSG00000041037	Irgq	Irgq	-0.606813	3.65063	0.0112394	0.455385
ENSMUSG00000032892	Rangrf	Rangrf	-0.504658	5.54031	0.0112571	0.455385
ENSMUSG00000034292	Traf3ip1	Traf3ip1	-0.461588	4.88106	0.0112805	0.455385
ENSMUSG00000019970	Sgk1	Sgk1	0.507742	6.03296	0.0113438	0.455984
ENSMUSG00000035954	Dock4	Dock4	-0.46711	3.98796	0.0115587	0.462217
ENSMUSG00000024366	Gfra3	Gfra3	-0.515875	6.14984	0.011663	0.462217
ENSMUSG00000031430	Vsig1	Vsig1	-0.451709	3.92787	0.0116774	0.462217
ENSMUSG00000044468	Tent5c	Tent5c	0.517159	3.45663	0.0117241	0.462217
ENSMUSG00000021182	Ccdc88c	Ccdc88c	-0.450338	5.46064	0.0117446	0.462217
ENSMUSG00000042622	Maff	Maff	0.49438	3.83682	0.011802	0.462539
ENSMUSG00000038406	Scaf1	Scaf1	-0.404984	5.61483	0.0120413	0.469962
ENSMUSG00000031516	Dctn6	Dctn6	0.373089	5.92795	0.0121014	0.470355
ENSMUSG00000074892	B3galt5	B3galt5	0.963027	4.62702	0.0122456	0.474
ENSMUSG00000075000	Nrbf2	Nrbf2	0.450724	4.45223	0.0123262	0.475163
ENSMUSG00000029919	Hpgds	Hpgds	-0.486821	4.90546	0.0124057	0.475174
ENSMUSG00000044030	Irf2bp1	Irf2bp1	-0.370137	6.15842	0.0124275	0.475174
ENSMUSG00000031843	Mphosph6	Mphosph6	0.388103	5.82926	0.0126325	0.480604
ENSMUSG00000011658	Fuz	Fuz	-0.476822	3.14452	0.0126717	0.480604
ENSMUSG00000078784	1810022K09Rik	1810022K09Rik	0.47835	4.93696	0.0127802	0.482775
ENSMUSG00000024782	Ak3	Ak3	0.546143	3.33261	0.0130297	0.49023
ENSMUSG00000000308	Ckmt1	Ckmt1	0.341084	7.60105	0.0131098	0.491279
ENSMUSG00000083844	Ube2d-ps	Ube2d-ps	0.439092	4.98276	0.0132932	0.494817
ENSMUSG00000029389	Ddx55	Ddx55	-0.379094	5.47199	0.0133095	0.494817
ENSMUSG00000026974	Zmynd19	Zmynd19	-0.432037	5.1975	0.0136195	0.503842
ENSMUSG00000068284	Usf3	Usf3	-0.340084	6.00539	0.0136593	0.503842
ENSMUSG00000044254	Pcsk9	Pcsk9	0.543315	3.56844	0.0141117	0.518493
ENSMUSG00000018846	Pank3	Pank3	0.418253	5.6295	0.0143354	0.524663
ENSMUSG00000025237	Parp6	Parp6	-0.46525	4.09791	0.0144908	0.527941
ENSMUSG00000030725	Lipt2	Lipt2	0.525054	4.97725	0.0145372	0.527941
ENSMUSG00000049791	Fzd4	Fzd4	0.490717	3.08425	0.0146676	0.529872
ENSMUSG00000023914	Mep1a	Mep1a	0.471949	3.6469	0.0147533	0.529872
ENSMUSG00000019984	Med23	Med23	-0.461538	4.57069	0.0147593	0.529872
ENSMUSG00000066175	2510046G10Rik	2510046G10Rik	0.469015	4.13118	0.0150131	0.536644
ENSMUSG00000020594	Pum2	Pum2	-0.335274	7.14715	0.0150621	0.536644
ENSMUSG00000030155	Clec2e	Clec2e	0.455949	3.42808	0.0151349	0.537202
ENSMUSG00000013089	Etv5	Etv5	-0.386389	6.9912	0.0152435	0.538219
ENSMUSG00000024854	Pold4	Pold4	0.384946	5.46104	0.0153492	0.538219
ENSMUSG00000028457	Atp8b5	Atp8b5	-0.517705	3.70998	0.0153759	0.538219
ENSMUSG00000035776	Cd99l2	Cd99l2	-0.48806	4.40332	0.0154257	0.538219
ENSMUSG00000001151	Pcnt	Pcnt	-0.4142	5.61039	0.0154496	0.538219
ENSMUSG00000035202	Lars2	Lars2	-0.469559	6.21018	0.0157008	0.544951
ENSMUSG00000023070	Rgn	Rgn	-0.511013	3.52029	0.0158043	0.546528
ENSMUSG00000053931	Cnn3	Cnn3	-0.353129	6.30748	0.0159544	0.549696
ENSMUSG00000044674	Fzd1	Fzd1	-0.435735	3.96892	0.0160182	0.549882
ENSMUSG00000068130	Zfp442	Zfp442	-0.470253	3.27528	0.0162274	0.551514
ENSMUSG00000029552	Tes	Tes	-0.488479	4.03024	0.0162719	0.551514
ENSMUSG00000006057	Atp5g1	Atp5g1	0.450269	9.49248	0.0162898	0.551514
ENSMUSG00000041351	Rap1gap	Rap1gap	0.370471	6.83765	0.0163702	0.551514
ENSMUSG00000063253	Scoc	Scoc	-0.397671	5.03873	0.0164076	0.551514
ENSMUSG00000054752	Fsd1l	Fsd1l	-0.404897	6.0802	0.0165192	0.551514
ENSMUSG00000040412	5330417C22Rik	5330417C22Rik	-0.399631	8.63237	0.0165469	0.551514
ENSMUSG00000001025	S100a6	S100a6	0.652189	9.95655	0.0166398	0.551514
ENSMUSG00000038756	Ttll6	Ttll6	0.51423	3.57433	0.0167052	0.551514
ENSMUSG00000030126	Tmcc1	Tmcc1	-0.364405	5.37982	0.0167059	0.551514
ENSMUSG00000044496	2510039O18Rik	2510039O18Rik	-0.407486	5.42699	0.0167108	0.551514
ENSMUSG00000030386	Zfp606	Zfp606	-0.393258	4.43899	0.0168691	0.554792
ENSMUSG00000042198	Chchd7	Chchd7	0.383337	7.07256	0.0172235	0.564473
ENSMUSG00000022469	Rapgef3	Rapgef3	0.47277	3.3242	0.017484	0.569728
ENSMUSG00000022701	Ccdc191	Ccdc191	-0.420906	4.41221	0.0175049	0.569728
ENSMUSG00000001270	Ckb	Ckb	0.524697	6.16186	0.0178087	0.573352
ENSMUSG00000036632	Alg5	Alg5	0.367194	7.10276	0.0179532	0.573352
ENSMUSG00000035392	Dennd1a	Dennd1a	-0.436878	4.00502	0.0180498	0.573352
ENSMUSG00000040297	Suco	Suco	0.3754	5.38142	0.0180808	0.573352
ENSMUSG00000040389	Wdr47	Wdr47	0.453092	3.23363	0.0180866	0.573352
ENSMUSG00000013523	Bcas1	Bcas1	0.468451	4.84208	0.0181384	0.573352
ENSMUSG00000040451	Sgms1	Sgms1	-0.350855	5.40074	0.0181698	0.573352
ENSMUSG00000032602	Slc25a20	Slc25a20	0.393997	4.99979	0.0182138	0.573352
ENSMUSG00000028706	Nsun4	Nsun4	-0.420762	3.81653	0.0182175	0.573352
ENSMUSG00000034390	Cmip	Cmip	-0.324296	6.05528	0.0182311	0.573352
ENSMUSG00000021936	Mapk8	Mapk8	-0.457572	5.07704	0.0182868	0.573352
ENSMUSG00000042306	S100a14	S100a14	0.428354	5.6782	0.0184783	0.574929
ENSMUSG00000031214	Ophn1	Ophn1	-0.429987	4.10197	0.0184984	0.574929
ENSMUSG00000090101	Snhg9	Snhg9	0.431908	3.93205	0.0185997	0.574929
ENSMUSG00000021379	Id4	Id4	0.41349	4.69814	0.0186644	0.574929
ENSMUSG00000030671	Pde3b	Pde3b	-0.431353	4.78778	0.0186699	0.574929
ENSMUSG00000013858	Tmem259	Tmem259	-0.349614	5.93716	0.0187038	0.574929
ENSMUSG00000025958	Creb1	Creb1	-0.367124	6.43168	0.0189103	0.577154
ENSMUSG00000024969	Mark2	Mark2	-0.319563	6.70678	0.0189433	0.577154
ENSMUSG00000051989	Smim11	Smim11	0.421904	6.66723	0.0190217	0.577154
ENSMUSG00000022801	Lrch3	Lrch3	-0.490339	3.68151	0.0190634	0.577154
ENSMUSG00000040268	Plekha1	Plekha1	-0.550929	3.02805	0.0191902	0.577154
ENSMUSG00000039208	Metrnl	Metrnl	0.606854	4.48458	0.0192512	0.577154
ENSMUSG00000036270	Edc4	Edc4	-0.389143	4.68471	0.0192714	0.577154
ENSMUSG00000031647	Mfap3l	Mfap3l	0.483662	3.76049	0.0193055	0.577154
ENSMUSG00000031154	Otud5	Otud5	-0.324881	5.63319	0.0193433	0.577154
ENSMUSG00000003363	Pld3	Pld3	0.439158	3.45622	0.0194272	0.577154
ENSMUSG00000029484	Anxa3	Anxa3	0.576099	3.55945	0.0194512	0.577154
ENSMUSG00000059288	Cdyl	Cdyl	-0.430048	4.42178	0.0196526	0.580773
ENSMUSG00000021947	Cryl1	Cryl1	0.324979	6.32974	0.0196967	0.580773
ENSMUSG00000039168	Dap	Dap	0.387357	6.60294	0.0197737	0.581223
ENSMUSG00000031629	Cenpu	Cenpu	0.443139	3.37896	0.0198606	0.5818
ENSMUSG00000026154	Sdhaf4	Sdhaf4	0.314089	6.04038	0.019917	0.5818
ENSMUSG00000048661	Lemd3	Lemd3	-0.390802	4.4895	0.020086	0.584919
ENSMUSG00000034518	Hmgxb4	Hmgxb4	-0.338804	5.28127	0.0203026	0.587651
ENSMUSG00000028223	Decr1	Decr1	0.349408	6.23168	0.0203047	0.587651
ENSMUSG00000004952	Rasa4	Rasa4	-0.321452	6.62061	0.0204852	0.589731
ENSMUSG00000031921	Terf2	Terf2	-0.399597	5.44045	0.0205766	0.589731
ENSMUSG00000022119	Rbm26	Rbm26	-0.324463	7.18531	0.0206265	0.589731
ENSMUSG00000096768	Gm47283	Gm47283	-0.622975	8.23279	0.0207143	0.589731
ENSMUSG00000019505	Ubb	Ubb	-0.44917	9.61775	0.0208123	0.589731
ENSMUSG00000063659	Zbtb18	Zbtb18	-0.413009	4.70155	0.0208378	0.589731
ENSMUSG00000047547	Cltb	Cltb	0.353277	6.98627	0.0208386	0.589731
ENSMUSG00000042747	Krtcap2	Krtcap2	0.451105	8.79445	0.0209416	0.589731
ENSMUSG00000099098	1110035H17Rik	1110035H17Rik	0.490441	3.46312	0.0209446	0.589731
ENSMUSG00000039117	Taf4	Taf4	0.407527	4.88056	0.0211327	0.589731
ENSMUSG00000022949	Clic6	Clic6	-0.350049	5.55912	0.0211875	0.589731
ENSMUSG00000087174	5530601H04Rik	5530601H04Rik	0.378592	4.73091	0.0212359	0.589731
ENSMUSG00000068580	Zfyve19	Zfyve19	-0.389705	4.41225	0.0213302	0.589731
ENSMUSG00000030555	Ttc23	Ttc23	-0.426162	4.627	0.0213509	0.589731
ENSMUSG00000020062	Slc5a8	Slc5a8	0.614368	4.84091	0.0213798	0.589731
ENSMUSG00000028413	B4galt1	B4galt1	0.383478	6.15491	0.0214328	0.589731
ENSMUSG00000105449	Gm43379	Gm43379	-0.426706	3.4673	0.0214425	0.589731
ENSMUSG00000028068	Iqgap3	Iqgap3	0.447843	4.55002	0.0215867	0.591967
ENSMUSG00000046997	Spsb4	Spsb4	-0.402844	4.46684	0.0217416	0.594482
ENSMUSG00000071454	Dtnb	Dtnb	-0.448775	3.52905	0.0218276	0.595104
ENSMUSG00000041718	Alg13	Alg13	0.378923	4.80954	0.0219569	0.596896
ENSMUSG00000040808	S100g	S100g	0.574402	3.43634	0.0224188	0.602099
ENSMUSG00000036513	Commd2	Commd2	0.351823	6.33488	0.0225212	0.602099
ENSMUSG00000029101	Rgs12	Rgs12	-0.434815	3.37839	0.0226182	0.602099
ENSMUSG00000046668	Cxxc5	Cxxc5	-0.347931	5.94381	0.0226389	0.602099
ENSMUSG00000021392	Nol8	Nol8	-0.38242	5.74054	0.0226482	0.602099
ENSMUSG00000093904	Tomm20	Tomm20	-0.339632	5.90153	0.0227689	0.602099
ENSMUSG00000006395	Hyi	Hyi	0.382065	5.01763	0.0227746	0.602099
ENSMUSG00000050619	Zscan29	Zscan29	-0.413128	4.42592	0.0228199	0.602099
ENSMUSG00000057375	Yipf1	Yipf1	0.347627	7.78636	0.0228768	0.602099
ENSMUSG00000021311	Mtr	Mtr	-0.430354	3.5206	0.0229019	0.602099
ENSMUSG00000073608	Gal3st2c	Gal3st2c	-0.922643	4.30025	0.0229879	0.602099
ENSMUSG00000031156	Slc35a2	Slc35a2	0.361429	5.87699	0.0230892	0.602099
ENSMUSG00000028289	Epha7	Epha7	-0.681197	3.50416	0.0232883	0.602099
ENSMUSG00000028300	C9orf72	C9orf72	-0.434148	3.20785	0.0233792	0.602099
ENSMUSG00000034758	Tle6	Tle6	-0.457739	3.18209	0.0234026	0.602099
ENSMUSG00000031173	Otc	Otc	0.563464	5.13829	0.02343	0.602099
ENSMUSG00000040621	Gemin8	Gemin8	-0.424141	3.73703	0.0234965	0.602099
ENSMUSG00000040043	Rbms2	Rbms2	0.386751	4.79796	0.0235222	0.602099
ENSMUSG00000025451	Paip1	Paip1	-0.311854	6.66537	0.023579	0.602099
ENSMUSG00000058886	Deaf1	Deaf1	-0.430233	4.20353	0.0236571	0.602099
ENSMUSG00000034308	Sdr42e1	Sdr42e1	0.431221	3.36234	0.0237153	0.602099
ENSMUSG00000021684	Pde8b	Pde8b	0.447786	4.05872	0.0237339	0.602099
ENSMUSG00000003527	Ess2	Ess2	-0.423014	4.28584	0.0238173	0.602099
ENSMUSG00000037434	Slc30a1	Slc30a1	0.526011	3.73789	0.0238823	0.602099
ENSMUSG00000024378	Stard4	Stard4	0.334263	7.05205	0.0239451	0.602099
ENSMUSG00000035200	Chrnb4	Chrnb4	0.436358	3.26594	0.0239452	0.602099
ENSMUSG00000044770	Scml4	Scml4	-0.349186	5.98088	0.0240909	0.602099
ENSMUSG00000075706	Gpx4	Gpx4	-0.390106	6.49633	0.0241555	0.602099
ENSMUSG00000051483	Cbr1	Cbr1	0.34093	7.3632	0.0241697	0.602099
ENSMUSG00000060935	Tmem263	Tmem263	0.382998	5.2673	0.0241792	0.602099
ENSMUSG00000031134	Rbmx	Rbmx	-0.371396	5.97608	0.024214	0.602099
ENSMUSG00000031762	Mt2	Mt2	0.826791	6.65306	0.0242463	0.602099
ENSMUSG00000021987	Mtmr6	Mtmr6	0.38632	4.29073	0.0242606	0.602099
ENSMUSG00000106734	Gm20559	Gm20559	-0.314956	6.35903	0.0247265	0.612046
ENSMUSG00000022313	Utp23	Utp23	-0.436377	3.07916	0.0249814	0.615148
ENSMUSG00000032842	Abcc10	Abcc10	-0.430107	3.31953	0.024989	0.615148
ENSMUSG00000047747	Rnf150	Rnf150	-0.433909	4.94397	0.0251677	0.615148
ENSMUSG00000056214	Pard6g	Pard6g	-0.429405	3.91504	0.0252055	0.615148
ENSMUSG00000019558	Slc6a8	Slc6a8	0.407776	3.92849	0.0252172	0.615148
ENSMUSG00000039089	L3mbtl3	L3mbtl3	-0.451088	4.92769	0.0252442	0.615148
ENSMUSG00000060586	H2-Eb1	H2-Eb1	0.672595	5.84735	0.025603	0.621465
ENSMUSG00000025007	Aldh18a1	Aldh18a1	-0.348365	5.51984	0.0256356	0.621465
ENSMUSG00000036120	Rfxank	Rfxank	0.412125	3.6509	0.0257349	0.622269
ENSMUSG00000031995	St14	St14	-0.304704	6.57782	0.025952	0.62405
ENSMUSG00000014773	Dll1	Dll1	-0.357237	6.90781	0.0259553	0.62405
ENSMUSG00000038508	Gdf15	Gdf15	0.887651	6.44596	0.0260076	0.62405
ENSMUSG00000027905	Ddx20	Ddx20	-0.376814	4.77659	0.0261761	0.626494
ENSMUSG00000029094	Afap1	Afap1	-0.363365	5.164	0.0264651	0.629114
ENSMUSG00000030282	Cmas	Cmas	0.300457	7.68919	0.0264656	0.629114
ENSMUSG00000037025	Foxa2	Foxa2	-0.314073	6.59471	0.0264862	0.629114
ENSMUSG00000024943	Smc5	Smc5	-0.346766	5.89609	0.0267464	0.633695
ENSMUSG00000069744	Psmb3	Psmb3	0.391817	8.59467	0.0268198	0.633837
ENSMUSG00000031934	Panx1	Panx1	-0.386103	4.7679	0.0269781	0.635299
ENSMUSG00000019966	Kitl	Kitl	0.362458	6.64886	0.0271123	0.635299
ENSMUSG00000028035	Dnajb4	Dnajb4	0.395731	5.26013	0.0271421	0.635299
ENSMUSG00000022771	Ppil2	Ppil2	-0.330629	5.55604	0.0271518	0.635299
ENSMUSG00000042312	S100a13	S100a13	0.539238	5.43907	0.027256	0.635596
ENSMUSG00000057074	Ces1g	Ces1g	0.69367	4.08593	0.0272997	0.635596
ENSMUSG00000020460	Rps27a	Rps27a	0.467847	3.86826	0.0274227	0.636883
ENSMUSG00000034656	Cacna1a	Cacna1a	-0.602326	5.12803	0.0275943	0.63744
ENSMUSG00000041346	Wrap53	Wrap53	0.407138	4.19188	0.027602	0.63744
ENSMUSG00000110573	Gm5485	Gm5485	0.361537	7.91852	0.02765	0.63744
ENSMUSG00000039531	Zup1	Zup1	-0.407329	4.87575	0.0278385	0.638447
ENSMUSG00000026853	Crat	Crat	0.465495	3.52129	0.0278552	0.638447
ENSMUSG00000001105	Ift20	Ift20	0.316602	7.49836	0.0278973	0.638447
ENSMUSG00000045160	Bola3	Bola3	0.444349	6.56992	0.0280399	0.639721
ENSMUSG00000024610	Cd74	Cd74	0.632604	8.02269	0.0281089	0.639721
ENSMUSG00000037965	Zc3h7a	Zc3h7a	0.307387	6.42772	0.0281642	0.639721
ENSMUSG00000028630	Dyrk2	Dyrk2	-0.317441	6.59797	0.0282895	0.639721
ENSMUSG00000037257	Aagab	Aagab	-0.359374	4.89809	0.028293	0.639721
ENSMUSG00000030871	Ears2	Ears2	-0.396635	4.88104	0.0285222	0.639745
ENSMUSG00000057880	Abat	Abat	0.399293	4.65607	0.0285704	0.639745
ENSMUSG00000041491	Cep78	Cep78	-0.369533	4.79092	0.0286058	0.639745
ENSMUSG00000027605	Acss2	Acss2	0.377188	5.53884	0.0286411	0.639745
ENSMUSG00000026335	Pam	Pam	-0.387417	4.87008	0.0286933	0.639745
ENSMUSG00000002580	Mien1	Mien1	0.335522	7.35389	0.0287531	0.639745
ENSMUSG00000027533	Fabp5	Fabp5	-0.427733	6.9047	0.0287701	0.639745
ENSMUSG00000022899	Slc15a2	Slc15a2	0.604812	3.80037	0.0288673	0.640391
ENSMUSG00000028347	Tmeff1	Tmeff1	-0.420699	4.51857	0.02911	0.641673
ENSMUSG00000013653	1810065E05Rik	1810065E05Rik	0.457062	5.30724	0.0293514	0.641673
ENSMUSG00000025466	Fuom	Fuom	0.309741	6.67893	0.029417	0.641673
ENSMUSG00000052310	Slc39a1	Slc39a1	0.337727	6.09321	0.0294339	0.641673
ENSMUSG00000036403	Cep135	Cep135	-0.448458	4.5439	0.0295264	0.641673
ENSMUSG00000004677	Myo9b	Myo9b	-0.368319	4.39097	0.0296099	0.641673
ENSMUSG00000038244	Mical2	Mical2	-0.364386	6.42967	0.0296354	0.641673
ENSMUSG00000072949	Acot1	Acot1	-0.33067	6.28363	0.0296683	0.641673
ENSMUSG00000020448	Rnf185	Rnf185	0.402908	3.78567	0.0297236	0.641673
ENSMUSG00000035930	Chst4	Chst4	-0.321221	5.99385	0.0297454	0.641673
ENSMUSG00000021400	Wrnip1	Wrnip1	-0.350208	4.82656	0.0297495	0.641673
ENSMUSG00000022094	Slc39a14	Slc39a14	0.373608	4.69681	0.0298091	0.641673
ENSMUSG00000055681	Cope	Cope	0.327877	8.25441	0.029812	0.641673
ENSMUSG00000005566	Trim28	Trim28	-0.293638	7.4427	0.029991	0.642778
ENSMUSG00000118366	AC117816.1	AC117816.1	-0.438494	3.65516	0.0300504	0.642778
ENSMUSG00000054951	9130008F23Rik	9130008F23Rik	0.427301	4.55863	0.0300683	0.642778
ENSMUSG00000034557	Zfyve9	Zfyve9	-0.361101	4.59395	0.0301499	0.642895
ENSMUSG00000024140	Epas1	Epas1	0.42188	4.05996	0.0302105	0.642895
ENSMUSG00000074604	Mgst2	Mgst2	0.356275	8.5741	0.0303663	0.64404
ENSMUSG00000034424	Gcsh	Gcsh	0.360446	6.38606	0.0304012	0.64404
ENSMUSG00000071180	Smim15	Smim15	0.605079	3.91073	0.0307144	0.644152
ENSMUSG00000115987	Vps28	Vps28	0.294547	7.3711	0.0308146	0.644152
ENSMUSG00000036934	4921524J17Rik	4921524J17Rik	0.400719	5.26626	0.0308725	0.644152
ENSMUSG00000020733	Slc9a3r1	Slc9a3r1	0.32257	5.76201	0.0309377	0.644152
ENSMUSG00000018821	Avpi1	Avpi1	0.433018	5.1819	0.0309823	0.644152
ENSMUSG00000071637	Cebpd	Cebpd	0.43929	4.9972	0.0310586	0.644152
ENSMUSG00000047617	Paxx	Paxx	0.392024	4.36816	0.0311006	0.644152
ENSMUSG00000021670	Hmgcr	Hmgcr	0.356265	6.57083	0.0311032	0.644152
ENSMUSG00000041840	Haus1	Haus1	0.322155	5.30885	0.0311318	0.644152
ENSMUSG00000071252	2210408I21Rik	2210408I21Rik	0.40626	3.48555	0.0311489	0.644152
ENSMUSG00000029664	Tfpi2	Tfpi2	-0.410398	3.82252	0.0311598	0.644152
ENSMUSG00000017801	Mlx	Mlx	0.367862	6.26709	0.031251	0.644621
ENSMUSG00000013076	Amotl1	Amotl1	-0.416049	5.98329	0.0313422	0.645087
ENSMUSG00000028719	Cmpk1	Cmpk1	0.313767	9.21691	0.0317193	0.651423
ENSMUSG00000026360	Rgs2	Rgs2	-0.662402	4.69589	0.0319145	0.653051
ENSMUSG00000114828	AI463229	AI463229	-0.38801	4.28532	0.0319374	0.653051
ENSMUSG00000003271	Sult2b1	Sult2b1	-0.293535	6.30236	0.0320262	0.653446
ENSMUSG00000050335	Lgals3	Lgals3	0.382496	7.44456	0.0321061	0.653658
ENSMUSG00000035476	Tab3	Tab3	0.451619	3.58587	0.0324003	0.657207
ENSMUSG00000006906	Stambp	Stambp	0.446468	4.78063	0.0324953	0.657207
ENSMUSG00000022214	Dcaf11	Dcaf11	0.413659	3.70706	0.0325579	0.657207
ENSMUSG00000044950	Pwwp2a	Pwwp2a	-0.291691	6.03801	0.0325599	0.657207
ENSMUSG00000029343	Crybb1	Crybb1	-0.533495	5.17636	0.0326426	0.657464
ENSMUSG00000068290	Ddrgk1	Ddrgk1	0.291033	7.40807	0.0327453	0.658125
ENSMUSG00000040472	Rabggta	Rabggta	0.407705	4.08169	0.0328809	0.658659
ENSMUSG00000078619	Smarcd2	Smarcd2	-0.301774	7.03984	0.032912	0.658659
ENSMUSG00000036985	Zdhhc9	Zdhhc9	-0.381434	4.56274	0.0330726	0.660468
ENSMUSG00000035517	Tdrd7	Tdrd7	0.395218	4.3851	0.0332929	0.663459
ENSMUSG00000041231	Ublcp1	Ublcp1	0.338398	5.58954	0.0334564	0.665187
ENSMUSG00000030619	Eed	Eed	-0.282427	6.01089	0.033521	0.665187
ENSMUSG00000047230	Cldn2	Cldn2	0.433595	7.51689	0.0338179	0.66635
ENSMUSG00000029475	Kdm2b	Kdm2b	-0.402231	4.26975	0.0338332	0.66635
ENSMUSG00000039738	Slx4	Slx4	0.410884	3.18201	0.0340672	0.66635
ENSMUSG00000028776	Tinagl1	Tinagl1	0.452316	4.95831	0.0340687	0.66635
ENSMUSG00000075595	Zfp652	Zfp652	-0.311929	6.69505	0.0340813	0.66635
ENSMUSG00000027952	Pmvk	Pmvk	0.379886	5.83643	0.0341525	0.66635
ENSMUSG00000067365	Tmem128	Tmem128	0.31296	6.52747	0.0342107	0.66635
ENSMUSG00000028407	Smim27	Smim27	0.637833	3.88845	0.0342893	0.66635
ENSMUSG00000033400	Agl	Agl	0.406441	4.19263	0.0343288	0.66635
ENSMUSG00000029276	Glmn	Glmn	-0.370744	4.95743	0.0343748	0.66635
ENSMUSG00000022797	Tfrc	Tfrc	0.359432	7.22429	0.0343767	0.66635
ENSMUSG00000055639	Dach1	Dach1	-0.371899	4.85698	0.0344787	0.66635
ENSMUSG00000035671	Zswim4	Zswim4	0.428987	3.08927	0.0345006	0.66635
ENSMUSG00000061607	Mdc1	Mdc1	-0.363989	5.01554	0.0346929	0.668691
ENSMUSG00000044894	Uqcrq	Uqcrq	0.448004	9.51705	0.0348793	0.669643
ENSMUSG00000033752	Mnd1	Mnd1	0.433334	3.38145	0.0348847	0.669643
ENSMUSG00000064345	mt-Nd2	mt-Nd2	-0.36245	11.6345	0.0350357	0.671172
ENSMUSG00000024276	Zfp397	Zfp397	-0.27737	6.20231	0.0352453	0.671443
ENSMUSG00000004473	Clec11a	Clec11a	-0.388034	3.32522	0.0352468	0.671443
ENSMUSG00000005936	Kctd20	Kctd20	-0.39435	5.24698	0.0353077	0.671443
ENSMUSG00000042428	Mgat3	Mgat3	-0.353188	5.97442	0.0353353	0.671443
ENSMUSG00000074207	Adh1	Adh1	-0.42848	6.86258	0.0354585	0.672424
ENSMUSG00000038141	Tmem181a	Tmem181a	-0.396956	3.70017	0.0355444	0.672697
ENSMUSG00000038009	Dnajc22	Dnajc22	-0.326509	5.58481	0.0356227	0.672826
ENSMUSG00000038900	Rpl12	Rpl12	-0.331545	5.39887	0.0357557	0.673983
ENSMUSG00000032609	Klhdc8b	Klhdc8b	-0.401008	3.116	0.0359178	0.675685
ENSMUSG00000033213	AA467197	AA467197	0.526643	5.63917	0.0360615	0.677034
ENSMUSG00000061689	Dlgap4	Dlgap4	-0.380625	5.21586	0.0361445	0.677241
ENSMUSG00000029420	Rimbp2	Rimbp2	-0.456809	4.83487	0.0364377	0.679248
ENSMUSG00000032038	St3gal4	St3gal4	0.433727	3.93353	0.0364432	0.679248
ENSMUSG00000050552	Lamtor4	Lamtor4	0.334201	7.53069	0.0364919	0.679248
ENSMUSG00000030166	Rad52	Rad52	-0.392228	4.04803	0.0366639	0.679248
ENSMUSG00000026074	Map4k4	Map4k4	-0.392375	6.79765	0.0366671	0.679248
ENSMUSG00000026600	Soat1	Soat1	0.352649	6.14916	0.0366849	0.679248
ENSMUSG00000073633	Fbxo36	Fbxo36	0.410424	4.05546	0.0368125	0.679513
ENSMUSG00000040620	Dhx33	Dhx33	0.420056	3.93562	0.0369028	0.679513
ENSMUSG00000015880	Ncapg	Ncapg	0.354309	5.21597	0.0369159	0.679513
ENSMUSG00000033454	Zbtb1	Zbtb1	-0.291202	5.80673	0.0371584	0.681329
ENSMUSG00000085704	4921531C22Rik	4921531C22Rik	0.444678	3.42464	0.0372235	0.681329
ENSMUSG00000044986	Tst	Tst	0.393789	7.25797	0.0373084	0.681329
ENSMUSG00000029781	Fkbp9	Fkbp9	0.371206	4.44223	0.0373483	0.681329
ENSMUSG00000031447	Lamp1	Lamp1	0.375961	6.80589	0.0373868	0.681329
ENSMUSG00000044461	Shisa2	Shisa2	0.336663	5.4364	0.0374515	0.681329
ENSMUSG00000085156	Snhg15	Snhg15	0.370999	5.95551	0.0375522	0.681329
ENSMUSG00000030796	Tead2	Tead2	-0.330646	5.37783	0.037594	0.681329
ENSMUSG00000006360	Crip1	Crip1	0.544635	9.39345	0.0378311	0.683624
ENSMUSG00000021901	Bap1	Bap1	-0.370357	4.28673	0.037866	0.683624
ENSMUSG00000105703	Gm43305	Gm43305	-0.65567	8.16744	0.0379646	0.684091
ENSMUSG00000047675	Rps8	Rps8	-0.409887	10.4758	0.0382223	0.686418
ENSMUSG00000021431	Snrnp48	Snrnp48	-0.281487	7.20186	0.0383743	0.686418
ENSMUSG00000059070	Rpl18	Rpl18	-0.42888	10.0159	0.0383996	0.686418
ENSMUSG00000027963	Extl2	Extl2	0.430295	3.5608	0.0384524	0.686418
ENSMUSG00000067235	H2-Q10	H2-Q10	0.41778	3.30685	0.0384693	0.686418
ENSMUSG00000029993	Nfu1	Nfu1	0.296086	6.79299	0.0385587	0.686418
ENSMUSG00000042489	Clspn	Clspn	-0.310858	6.13703	0.038691	0.686418
ENSMUSG00000001467	Cyp51	Cyp51	0.419348	6.21898	0.0387257	0.686418
ENSMUSG00000041235	Chd7	Chd7	-0.336861	7.85518	0.0387506	0.686418
ENSMUSG00000023247	Guca2a	Guca2a	-0.438157	9.42876	0.0391112	0.691503
ENSMUSG00000027593	Raly	Raly	-0.350681	4.83447	0.0394852	0.691781
ENSMUSG00000060261	Gtf2i	Gtf2i	-0.263475	6.85661	0.0395401	0.691781
ENSMUSG00000027351	Spred1	Spred1	-0.289476	5.74913	0.0396719	0.691781
ENSMUSG00000014418	Hps5	Hps5	-0.398692	4.31826	0.0398086	0.691781
ENSMUSG00000040269	Mrps28	Mrps28	0.336207	7.27309	0.0398389	0.691781
ENSMUSG00000071757	Zhx2	Zhx2	0.440159	3.799	0.0399292	0.691781
ENSMUSG00000024959	Bad	Bad	0.333836	6.61866	0.0400703	0.691781
ENSMUSG00000029093	Sorcs2	Sorcs2	-0.304442	5.41255	0.0400784	0.691781
ENSMUSG00000000959	Oxa1l	Oxa1l	-0.324166	6.04368	0.0400972	0.691781
ENSMUSG00000024731	Ms4a10	Ms4a10	-0.398677	3.82593	0.0401213	0.691781
ENSMUSG00000030301	Ccdc91	Ccdc91	-0.343252	5.21722	0.040128	0.691781
ENSMUSG00000025384	Faap100	Faap100	0.378774	4.16662	0.0403316	0.691781
ENSMUSG00000014601	Strip1	Strip1	0.359747	4.6553	0.0404208	0.691781
ENSMUSG00000035529	Prdm4	Prdm4	-0.366191	4.2117	0.040487	0.691781
ENSMUSG00000042046	Dstyk	Dstyk	-0.435863	3.35366	0.0405433	0.691781
ENSMUSG00000050565	Tor1aip2	Tor1aip2	-0.288344	6.09778	0.0405828	0.691781
ENSMUSG00000024953	Prdx5	Prdx5	0.335678	7.51804	0.0408369	0.691781
ENSMUSG00000036054	Sugp2	Sugp2	0.408556	4.14018	0.0408485	0.691781
ENSMUSG00000028943	Espn	Espn	-0.519231	4.3936	0.0408619	0.691781
ENSMUSG00000035696	Rnf38	Rnf38	-0.297849	5.90522	0.0409621	0.691781
ENSMUSG00000021796	Bmpr1a	Bmpr1a	-0.279964	6.2563	0.0410714	0.691781
ENSMUSG00000035139	Secisbp2	Secisbp2	-0.303555	5.34954	0.0410928	0.691781
ENSMUSG00000034617	Mtrr	Mtrr	-0.388109	3.73621	0.0411421	0.691781
ENSMUSG00000004951	Hspb1	Hspb1	0.905331	5.09123	0.0411554	0.691781
ENSMUSG00000029528	Pxn	Pxn	-0.352745	5.52569	0.0413081	0.691781
ENSMUSG00000032218	Ccnb2	Ccnb2	0.436458	6.61712	0.0413556	0.691781
ENSMUSG00000000776	Polr3d	Polr3d	0.29195	5.65192	0.0414064	0.691781
ENSMUSG00000017307	Acot8	Acot8	-0.378043	5.11235	0.0414212	0.691781
ENSMUSG00000058258	Idi1	Idi1	0.327302	6.12509	0.0414688	0.691781
ENSMUSG00000020794	Ube2g1	Ube2g1	-0.289668	6.05702	0.0416112	0.691781
ENSMUSG00000054280	Prr14l	Prr14l	0.361613	4.376	0.0416494	0.691781
ENSMUSG00000003923	Tfam	Tfam	-0.282613	6.93474	0.0417623	0.691781
ENSMUSG00000027111	Itga6	Itga6	-0.299249	8.54065	0.0418555	0.691781
ENSMUSG00000022905	Kpna1	Kpna1	0.386288	5.04392	0.0419416	0.691781
ENSMUSG00000019338	Zfp687	Zfp687	-0.416705	3.90474	0.0419609	0.691781
ENSMUSG00000020260	Pofut2	Pofut2	0.346559	5.22039	0.0420069	0.691781
ENSMUSG00000044694	2010007H06Rik	2010007H06Rik	-0.479987	4.61954	0.0420197	0.691781
ENSMUSG00000064215	Ifi27	Ifi27	0.309446	6.94526	0.0420547	0.691781
ENSMUSG00000004947	Dtx2	Dtx2	-0.374074	3.36374	0.0420775	0.691781
ENSMUSG00000003344	Btbd2	Btbd2	-0.30829	5.56966	0.0421973	0.691781
ENSMUSG00000032883	Acsl3	Acsl3	0.288878	7.03589	0.0424748	0.691781
ENSMUSG00000069300	Hist1h2bj	Hist1h2bj	0.527042	4.16888	0.0425286	0.691781
ENSMUSG00000024862	Klc2	Klc2	0.419408	3.25479	0.0425361	0.691781
ENSMUSG00000032340	Neo1	Neo1	-0.27556	5.7702	0.0426564	0.691781
ENSMUSG00000032309	Fbxo22	Fbxo22	-0.395655	3.7106	0.0427263	0.691781
ENSMUSG00000025231	Sufu	Sufu	0.387718	3.32403	0.0429042	0.691781
ENSMUSG00000029063	Nadk	Nadk	0.295737	5.9165	0.0429776	0.691781
ENSMUSG00000056268	Dennd1b	Dennd1b	-0.315965	6.75607	0.0430278	0.691781
ENSMUSG00000019214	Chtf18	Chtf18	-0.378482	3.39775	0.0431576	0.691781
ENSMUSG00000022965	Ifngr2	Ifngr2	0.283312	5.93975	0.0431581	0.691781
ENSMUSG00000031684	Slc10a7	Slc10a7	0.316503	5.06776	0.0433262	0.691781
ENSMUSG00000041827	Oasl1	Oasl1	0.419318	3.24434	0.0433307	0.691781
ENSMUSG00000039262	Prrc2b	Prrc2b	-0.318622	5.36964	0.0434165	0.691781
ENSMUSG00000008373	Prpf31	Prpf31	0.374782	4.27845	0.0434681	0.691781
ENSMUSG00000036646	Man1b1	Man1b1	0.383568	4.82062	0.0434836	0.691781
ENSMUSG00000056629	Fkbp2	Fkbp2	0.337104	8.27289	0.0435419	0.691781
ENSMUSG00000037253	Mex3c	Mex3c	-0.327542	5.36962	0.0435677	0.691781
ENSMUSG00000074579	Lekr1	Lekr1	-0.393721	3.25032	0.0436971	0.691781
ENSMUSG00000039158	Akna	Akna	-0.477617	3.21821	0.043718	0.691781
ENSMUSG00000002718	Cse1l	Cse1l	-0.317488	5.61429	0.0437572	0.691781
ENSMUSG00000021635	Rad17	Rad17	-0.298758	5.47255	0.0438762	0.691781
ENSMUSG00000029208	Guf1	Guf1	-0.362143	5.20739	0.0438928	0.691781
ENSMUSG00000040282	BC052040	BC052040	0.372606	3.61103	0.0439478	0.691781
ENSMUSG00000021785	Ngly1	Ngly1	0.340722	4.832	0.0439768	0.691781
ENSMUSG00000025347	Mettl7b	Mettl7b	0.279874	6.83705	0.0439892	0.691781
ENSMUSG00000068220	Lgals1	Lgals1	0.399631	4.11625	0.0440027	0.691781
ENSMUSG00000029260	Ugt2b34	Ugt2b34	0.295403	6.66264	0.0440545	0.691781
ENSMUSG00000031278	Acsl4	Acsl4	0.358076	3.98862	0.0444134	0.694795
ENSMUSG00000019158	Tmem160	Tmem160	0.297734	6.26576	0.0444342	0.694795
ENSMUSG00000061436	Hipk2	Hipk2	-0.303123	5.92942	0.044593	0.694795
ENSMUSG00000021820	Camk2g	Camk2g	0.360427	3.9242	0.0446321	0.694795
ENSMUSG00000089661	Mia	Mia	0.49862	3.52425	0.0446411	0.694795
ENSMUSG00000040548	Tex2	Tex2	0.364008	3.82864	0.0448137	0.694795
ENSMUSG00000099583	Hist1h3d	Hist1h3d	0.451946	3.23463	0.0448162	0.694795
ENSMUSG00000029672	Fam3c	Fam3c	0.364103	3.82994	0.0449983	0.694795
ENSMUSG00000021460	Auh	Auh	-0.299882	5.51147	0.0450507	0.694795
ENSMUSG00000054169	Ceacam10	Ceacam10	0.40443	6.18105	0.0450569	0.694795
ENSMUSG00000054021	Sirt5	Sirt5	-0.379287	4.4714	0.045059	0.694795
ENSMUSG00000086429	Gt(ROSA)26Sor	Gt(ROSA)26Sor	0.299531	5.70327	0.0451921	0.695707
ENSMUSG00000047407	Tgif1	Tgif1	-0.311053	6.77537	0.0453725	0.696373
ENSMUSG00000038240	Pdss2	Pdss2	0.418065	4.82073	0.0453944	0.696373
ENSMUSG00000039509	Nup133	Nup133	-0.363474	4.21078	0.0454575	0.696373
ENSMUSG00000026478	Lamc1	Lamc1	-0.375498	3.72922	0.045583	0.697129
ENSMUSG00000040479	Dgkz	Dgkz	-0.278201	6.5597	0.0456641	0.697129
ENSMUSG00000024026	Glo1	Glo1	-0.422097	3.85464	0.0457769	0.697129
ENSMUSG00000022160	Mettl3	Mettl3	-0.438418	3.88822	0.045923	0.697129
ENSMUSG00000055013	Agap1	Agap1	-0.282134	6.78944	0.0459686	0.697129
ENSMUSG00000025340	Rabgef1	Rabgef1	0.361744	4.10697	0.0460079	0.697129
ENSMUSG00000050530	Fam171a1	Fam171a1	-0.381464	3.95878	0.0460256	0.697129
ENSMUSG00000000078	Klf6	Klf6	0.322541	8.42143	0.0461681	0.698163
ENSMUSG00000043733	Ptpn11	Ptpn11	-0.286989	5.73187	0.0464762	0.701693
ENSMUSG00000029330	Cds1	Cds1	0.395186	4.40352	0.0467229	0.703475
ENSMUSG00000060961	Slc4a4	Slc4a4	0.282514	6.68566	0.0467774	0.703475
ENSMUSG00000002345	Borcs8	Borcs8	-0.389948	4.13158	0.0469576	0.703475
ENSMUSG00000063524	Eno1	Eno1	-0.366267	6.18039	0.0469634	0.703475
ENSMUSG00000032607	Amt	Amt	0.339822	4.95392	0.0469681	0.703475
ENSMUSG00000049092	Gpr137c	Gpr137c	-0.420222	3.04586	0.0471961	0.704147
ENSMUSG00000038518	Jarid2	Jarid2	-0.359786	6.8914	0.0472741	0.704147
ENSMUSG00000022253	Nadk2	Nadk2	0.322398	5.30761	0.0474004	0.704147
ENSMUSG00000067071	Hes6	Hes6	-0.304869	9.00388	0.0476262	0.704147
ENSMUSG00000034926	Dhcr24	Dhcr24	0.422758	3.44732	0.0476397	0.704147
ENSMUSG00000031601	Cnot7	Cnot7	-0.358035	4.19931	0.0477201	0.704147
ENSMUSG00000029647	Pan3	Pan3	-0.340706	6.43312	0.0478188	0.704147
ENSMUSG00000078572	Ndufaf8	Ndufaf8	0.33929	6.80873	0.0478299	0.704147
ENSMUSG00000037017	Zscan21	Zscan21	-0.396613	4.38262	0.0478829	0.704147
ENSMUSG00000073139	Tmem185a	Tmem185a	-0.384391	3.77866	0.0479527	0.704147
ENSMUSG00000030826	Bcat2	Bcat2	0.335793	6.50299	0.047965	0.704147
ENSMUSG00000028195	Ccn1	Ccn1	0.292442	7.86262	0.0480265	0.704147
ENSMUSG00000062510	Nsl1	Nsl1	-0.365948	3.58433	0.0481684	0.704147
ENSMUSG00000022565	Plec	Plec	0.303898	6.34134	0.048202	0.704147
ENSMUSG00000024925	Rnaseh2c	Rnaseh2c	0.332737	7.86954	0.0482252	0.704147
ENSMUSG00000027490	E2f1	E2f1	-0.3254	4.81764	0.0482621	0.704147
ENSMUSG00000019853	Hebp2	Hebp2	0.347491	4.40893	0.0482857	0.704147
ENSMUSG00000022952	Runx1	Runx1	0.301898	5.3153	0.04839	0.704577
ENSMUSG00000020919	Stat5b	Stat5b	-0.406541	3.57343	0.0488786	0.708248
ENSMUSG00000091971	Hspa1a	Hspa1a	0.386999	9.44155	0.0489865	0.708248
ENSMUSG00000020444	Guk1	Guk1	0.348426	7.61477	0.0490126	0.708248
ENSMUSG00000055128	Cgrrf1	Cgrrf1	0.327336	4.95368	0.0491099	0.708248
ENSMUSG00000089832	Shkbp1	Shkbp1	0.350493	4.79775	0.0492399	0.708248
ENSMUSG00000005803	Sqor	Sqor	0.2731	7.21028	0.0492579	0.708248
ENSMUSG00000021779	Thrb	Thrb	0.389561	4.70348	0.0492718	0.708248
ENSMUSG00000022339	Ebag9	Ebag9	0.28761	5.61975	0.0493116	0.708248
ENSMUSG00000021216	Tubal3	Tubal3	0.399211	3.16687	0.0493199	0.708248
ENSMUSG00000026456	Cyb5r1	Cyb5r1	-0.326691	4.91064	0.0496039	0.711242
ENSMUSG00000028076	Cd1d1	Cd1d1	-0.331403	5.58046	0.0497355	0.712042
ENSMUSG00000035356	Nfkbiz	Nfkbiz	0.335921	5.89858	0.0499456	0.712874
ENSMUSG00000064061	Dzip3	Dzip3	-0.368355	4.10773	0.0500028	0.712874
ENSMUSG00000079659	Tmem243	Tmem243	-0.482023	4.12746	0.0500209	0.712874
ENSMUSG00000000983	Wfdc18	Wfdc18	0.518431	4.0245	0.050106	0.713007
ENSMUSG00000026385	Dbi	Dbi	0.37903	9.93722	0.0502303	0.713688
ENSMUSG00000064254	Ethe1	Ethe1	0.362347	7.83365	0.0503548	0.713688
ENSMUSG00000074480	Mex3a	Mex3a	-0.36779	5.6278	0.0504157	0.713688
ENSMUSG00000058454	Dhcr7	Dhcr7	0.298376	5.72608	0.0504718	0.713688
ENSMUSG00000037601	Nme1	Nme1	-0.334325	7.58839	0.0505333	0.713688
ENSMUSG00000058546	Rpl23a	Rpl23a	0.373042	3.25861	0.0507707	0.715788
ENSMUSG00000015342	Xk	Xk	0.392684	2.99168	0.0508433	0.715788
ENSMUSG00000032741	Tpcn1	Tpcn1	0.334858	4.55542	0.051003	0.715788
ENSMUSG00000097296	Gm26532	Gm26532	0.469394	4.19766	0.0511337	0.715788
ENSMUSG00000082292	Gm12250	Gm12250	0.472622	3.59979	0.0512546	0.715788
ENSMUSG00000037474	Dtl	Dtl	-0.286735	5.80375	0.0514365	0.715788
ENSMUSG00000028184	Adgrl2	Adgrl2	-0.301734	5.63733	0.0514609	0.715788
ENSMUSG00000075602	Ly6a	Ly6a	0.411838	5.54128	0.0515415	0.715788
ENSMUSG00000000881	Dlg3	Dlg3	0.351923	4.88771	0.0515966	0.715788
ENSMUSG00000037935	Smarce1	Smarce1	-0.296611	6.678	0.0517547	0.715788
ENSMUSG00000071337	Tia1	Tia1	-0.312578	6.21447	0.0518373	0.715788
ENSMUSG00000027296	Itpka	Itpka	0.512527	3.34732	0.0518532	0.715788
ENSMUSG00000020019	Ntn4	Ntn4	-0.440243	4.04663	0.0518885	0.715788
ENSMUSG00000029177	Cenpa	Cenpa	0.380719	7.17993	0.0519229	0.715788
ENSMUSG00000069601	Ank3	Ank3	0.293938	5.61231	0.0519283	0.715788
ENSMUSG00000039166	Akap7	Akap7	0.317792	5.81063	0.0519431	0.715788
ENSMUSG00000039660	Spout1	Spout1	-0.362125	3.16168	0.0520447	0.715788
ENSMUSG00000000567	Sox9	Sox9	0.276128	8.22293	0.0521436	0.715788
ENSMUSG00000055415	Atp10b	Atp10b	0.469247	5.54733	0.0523414	0.715788
ENSMUSG00000002365	Snx9	Snx9	-0.305834	5.76837	0.0523431	0.715788
ENSMUSG00000032415	Ube2cbp	Ube2cbp	-0.37269	3.14675	0.0523515	0.715788
ENSMUSG00000000957	Mmp14	Mmp14	-0.260149	6.56183	0.0523562	0.715788
ENSMUSG00000009293	Ube2g2	Ube2g2	0.384914	4.87119	0.0524389	0.715879
ENSMUSG00000025762	Larp1b	Larp1b	-0.289671	6.46642	0.0525513	0.715981
ENSMUSG00000016481	Cr1l	Cr1l	-0.273019	6.07599	0.0526101	0.715981
ENSMUSG00000027285	Haus2	Haus2	-0.337502	4.65834	0.0526748	0.715981
ENSMUSG00000037085	Trmt12	Trmt12	-0.370242	4.03245	0.0529535	0.718732
ENSMUSG00000034055	Phka1	Phka1	-0.375135	3.22433	0.0530377	0.718837
ENSMUSG00000023021	Cers5	Cers5	-0.414592	4.28958	0.0531338	0.719104
ENSMUSG00000060147	Serpinb6a	Serpinb6a	0.285596	8.02042	0.0533942	0.721518
ENSMUSG00000038429	Usp5	Usp5	-0.299484	5.14997	0.0534657	0.721518
ENSMUSG00000028901	Gmeb1	Gmeb1	-0.323706	4.53069	0.0539099	0.72647
ENSMUSG00000022677	Fopnl	Fopnl	0.270649	6.31198	0.0541897	0.727843
ENSMUSG00000017453	Pipox	Pipox	-0.401246	4.06175	0.0543606	0.727843
ENSMUSG00000028653	Trit1	Trit1	-0.285613	6.67858	0.0543661	0.727843
ENSMUSG00000032413	Rasa2	Rasa2	0.349007	5.88513	0.0544849	0.727843
ENSMUSG00000028986	Klhl7	Klhl7	0.377429	4.09432	0.054722	0.727843
ENSMUSG00000063894	Zkscan8	Zkscan8	-0.333686	4.32074	0.0547696	0.727843
ENSMUSG00000001627	Ifrd1	Ifrd1	0.2825	6.65663	0.0548114	0.727843
ENSMUSG00000019779	Frk	Frk	-0.271863	5.83614	0.0548551	0.727843
ENSMUSG00000017999	Ddx27	Ddx27	-0.283977	6.40455	0.0549069	0.727843
ENSMUSG00000075701	Selenos	Selenos	0.27047	7.50979	0.0549328	0.727843
ENSMUSG00000062115	Rai1	Rai1	-0.394073	4.67554	0.0549648	0.727843
ENSMUSG00000023393	Slc17a9	Slc17a9	0.333128	4.98276	0.0551171	0.727843
ENSMUSG00000034575	Tent4a	Tent4a	-0.372126	4.34073	0.0551466	0.727843
ENSMUSG00000111877	Gm6477	Gm6477	0.343314	4.47762	0.0551658	0.727843
ENSMUSG00000018449	Rpain	Rpain	0.328665	4.37998	0.0552201	0.727843
ENSMUSG00000031540	Kat6a	Kat6a	-0.283889	6.03002	0.0552498	0.727843
ENSMUSG00000024269	Tpgs2	Tpgs2	-0.423108	4.37648	0.055562	0.730931
ENSMUSG00000024921	Smarca2	Smarca2	-0.355548	5.01856	0.0556646	0.731071
ENSMUSG00000026455	Klhl12	Klhl12	-0.344718	4.49597	0.0557281	0.731071
ENSMUSG00000021975	Ints9	Ints9	-0.328556	4.70035	0.0560154	0.733495
ENSMUSG00000025481	Urah	Urah	-0.363914	4.08718	0.0561009	0.733495
ENSMUSG00000021983	Atp8a2	Atp8a2	-0.352548	4.69099	0.0561467	0.733495
ENSMUSG00000028414	Fktn	Fktn	-0.352163	5.12395	0.056594	0.734667
ENSMUSG00000035439	Haus8	Haus8	0.305468	4.92025	0.0566013	0.734667
ENSMUSG00000059005	Hnrnpa3	Hnrnpa3	-0.261156	7.34302	0.0566064	0.734667
ENSMUSG00000091705	H2-Q2	H2-Q2	0.407844	4.69257	0.0566114	0.734667
ENSMUSG00000036902	Neto2	Neto2	-0.382525	4.49758	0.0566341	0.734667
ENSMUSG00000000605	Clcn4	Clcn4	-0.265511	6.43975	0.0567051	0.734667
ENSMUSG00000070407	Hs3st3b1	Hs3st3b1	-0.408799	3.21567	0.0568203	0.735147
ENSMUSG00000028392	Bspry	Bspry	0.295796	7.22765	0.0572275	0.739398
ENSMUSG00000048756	Foxo3	Foxo3	0.395417	4.64355	0.0576259	0.742463
ENSMUSG00000058997	Vwa8	Vwa8	-0.315704	4.75994	0.0576392	0.742463
ENSMUSG00000022452	Smdt1	Smdt1	0.293323	8.79299	0.0577015	0.742463
ENSMUSG00000049504	Proser1	Proser1	-0.31573	5.28625	0.0579436	0.744559
ENSMUSG00000005533	Igf1r	Igf1r	-0.281871	6.71139	0.0582421	0.747214
ENSMUSG00000045973	Slc25a51	Slc25a51	-0.265148	5.72934	0.0584852	0.747214
ENSMUSG00000041420	Meis3	Meis3	-0.404673	3.19186	0.0585069	0.747214
ENSMUSG00000025354	Dnajc14	Dnajc14	-0.342469	4.02397	0.0585477	0.747214
ENSMUSG00000026810	Dpm2	Dpm2	0.303232	6.44433	0.0587478	0.747214
ENSMUSG00000063714	Sp3os	Sp3os	0.371786	4.73947	0.0589134	0.747214
ENSMUSG00000024835	Coro1b	Coro1b	0.379011	3.45754	0.0589865	0.747214
ENSMUSG00000039747	Orai2	Orai2	0.399515	4.07425	0.0591093	0.747214
ENSMUSG00000025401	Myo1a	Myo1a	-0.304497	5.94945	0.0591451	0.747214
ENSMUSG00000002833	Hdgfl2	Hdgfl2	-0.305777	5.18705	0.0592027	0.747214
ENSMUSG00000096727	Psmb9	Psmb9	0.386718	6.17989	0.0592419	0.747214
ENSMUSG00000001855	Nup214	Nup214	-0.328104	5.2358	0.059258	0.747214
ENSMUSG00000000440	Pparg	Pparg	0.342715	5.2391	0.0592928	0.747214
ENSMUSG00000030720	Cln3	Cln3	0.319678	4.67497	0.0593312	0.747214
ENSMUSG00000095677	Dynlt1f	Dynlt1f	-0.384526	6.13814	0.0593418	0.747214
ENSMUSG00000094441	Zfp955a	Zfp955a	0.384914	3.4947	0.0595344	0.748637
ENSMUSG00000025232	Hexa	Hexa	0.291642	6.59159	0.05974	0.749271
ENSMUSG00000003233	Dvl3	Dvl3	-0.342709	5.2552	0.0597441	0.749271
ENSMUSG00000100680	1810044D09Rik	1810044D09Rik	0.431013	3.56796	0.0599851	0.751017
ENSMUSG00000022861	Dgkg	Dgkg	-0.344975	3.74568	0.0601522	0.751017
ENSMUSG00000024962	Vegfb	Vegfb	0.398523	5.47411	0.060222	0.751017
ENSMUSG00000022773	Ypel1	Ypel1	-0.375878	3.78435	0.0602298	0.751017
ENSMUSG00000085042	Abhd11os	Abhd11os	0.350619	5.36893	0.0604169	0.751017
ENSMUSG00000008167	Fbxw9	Fbxw9	-0.380188	4.69641	0.0604738	0.751017
ENSMUSG00000046826	Fam187b	Fam187b	0.350778	3.42432	0.0604746	0.751017
ENSMUSG00000000861	Bcl11a	Bcl11a	-0.358239	4.87344	0.0605221	0.751017
ENSMUSG00000059316	Slc27a4	Slc27a4	0.380442	3.30579	0.0609804	0.752033
ENSMUSG00000058056	Palld	Palld	0.333708	4.43237	0.0610416	0.752033
ENSMUSG00000062929	Cfl2	Cfl2	-0.289498	5.84196	0.0610705	0.752033
ENSMUSG00000046516	Cox17	Cox17	0.496047	6.10807	0.061249	0.752033
ENSMUSG00000073481	2002-03-01	2002-03-01	0.249935	7.18083	0.0612528	0.752033
ENSMUSG00000022814	Umps	Umps	-0.310611	5.38782	0.0614564	0.752033
ENSMUSG00000043940	Wdfy3	Wdfy3	0.340498	4.86409	0.0615214	0.752033
ENSMUSG00000027876	Reg4	Reg4	-0.862834	6.64529	0.061563	0.752033
ENSMUSG00000027293	Ehd4	Ehd4	0.294007	6.20031	0.0615944	0.752033
ENSMUSG00000037573	Tob1	Tob1	0.249386	7.18816	0.0616406	0.752033
ENSMUSG00000028837	Psmb2	Psmb2	0.294054	8.67861	0.0616941	0.752033
ENSMUSG00000047710	Champ1	Champ1	-0.316118	4.486	0.0617345	0.752033
ENSMUSG00000025921	Rdh10	Rdh10	0.346548	4.31542	0.06184	0.752033
ENSMUSG00000022297	Fzd6	Fzd6	0.431509	3.64854	0.0620962	0.752033
ENSMUSG00000019437	Tlcd1	Tlcd1	0.395844	3.47166	0.0621143	0.752033
ENSMUSG00000034248	Slc25a37	Slc25a37	0.304411	5.45501	0.0621421	0.752033
ENSMUSG00000042197	Zfp451	Zfp451	-0.302601	5.76646	0.0622924	0.752033
ENSMUSG00000060639	Hist1h4i	Hist1h4i	0.292871	5.43808	0.0623284	0.752033
ENSMUSG00000025245	Lztfl1	Lztfl1	0.352637	3.86694	0.062331	0.752033
ENSMUSG00000032369	Plscr1	Plscr1	0.288707	6.39754	0.0623969	0.752033
ENSMUSG00000069743	Zfp820	Zfp820	-0.361833	4.30963	0.0624476	0.752033
ENSMUSG00000027189	Trim44	Trim44	-0.307621	6.30555	0.0624847	0.752033
ENSMUSG00000037847	Nmrk1	Nmrk1	0.370763	3.16842	0.0625062	0.752033
ENSMUSG00000026213	Stk11ip	Stk11ip	-0.374722	3.34172	0.0625229	0.752033
ENSMUSG00000036813	Entpd8	Entpd8	0.339089	4.5129	0.0626562	0.75208
ENSMUSG00000006717	Acot13	Acot13	0.27114	6.59761	0.0626866	0.75208
ENSMUSG00000006732	Mettl1	Mettl1	-0.264973	6.83771	0.0630725	0.755053
ENSMUSG00000037936	Scarb1	Scarb1	-0.318582	4.34482	0.063095	0.755053
ENSMUSG00000030409	Dmpk	Dmpk	-0.431106	5.43069	0.0631942	0.755279
ENSMUSG00000091844	Gm8251	Gm8251	0.469154	3.46214	0.0633944	0.756711
ENSMUSG00000062373	Tmem65	Tmem65	-0.312155	5.10051	0.0636545	0.757925
ENSMUSG00000070394	Tmem256	Tmem256	0.435701	7.27614	0.0637408	0.757925
ENSMUSG00000033542	Arhgef5	Arhgef5	-0.26367	5.75981	0.0637973	0.757925
ENSMUSG00000034832	Tet3	Tet3	-0.307533	6.42856	0.0638872	0.757925
ENSMUSG00000075031	Hist1h2bb	Hist1h2bb	0.40187	3.17732	0.0638991	0.757925
ENSMUSG00000036594	H2-Aa	H2-Aa	0.623737	4.84187	0.0641908	0.759809
ENSMUSG00000006932	Ctnnb1	Ctnnb1	0.304118	5.0243	0.0642626	0.759809
ENSMUSG00000065145	Vaultrc5	Vaultrc5	0.42928	3.63861	0.0643003	0.759809
ENSMUSG00000010175	Prox1	Prox1	-0.470008	3.97567	0.0645751	0.762099
ENSMUSG00000042700	Sipa1l1	Sipa1l1	0.306782	6.19338	0.064728	0.762947
ENSMUSG00000004455	Ppp1cc	Ppp1cc	-0.462487	3.75005	0.0651129	0.763604
ENSMUSG00000024241	Sos1	Sos1	-0.35765	4.20905	0.0652058	0.763604
ENSMUSG00000028699	Tspan1	Tspan1	0.318067	8.87137	0.0652754	0.763604
ENSMUSG00000024501	Dpysl3	Dpysl3	-0.353783	5.26651	0.0654589	0.763604
ENSMUSG00000029263	Pigg	Pigg	-0.379708	3.52546	0.0654615	0.763604
ENSMUSG00000041084	Ostc	Ostc	0.327083	9.01069	0.0655055	0.763604
ENSMUSG00000049106	Dcaf5	Dcaf5	-0.344232	4.55007	0.0655334	0.763604
ENSMUSG00000020130	Tbc1d15	Tbc1d15	0.308477	6.35629	0.0655367	0.763604
ENSMUSG00000019777	Hdac2	Hdac2	-0.255217	6.81104	0.0655602	0.763604
ENSMUSG00000074466	Gm15417	Gm15417	0.38251	3.3838	0.0655956	0.763604
ENSMUSG00000031209	Heph	Heph	-0.304695	5.15911	0.065929	0.766435
ENSMUSG00000027291	Vps39	Vps39	-0.325101	3.84581	0.0661104	0.766435
ENSMUSG00000024151	Msh2	Msh2	-0.292997	6.32608	0.0661129	0.766435
ENSMUSG00000033983	Coil	Coil	-0.379257	3.95227	0.0662128	0.766435
ENSMUSG00000037104	Socs5	Socs5	-0.391789	3.78473	0.0662573	0.766435
ENSMUSG00000028063	Lmna	Lmna	0.273581	7.66001	0.0663277	0.766435
ENSMUSG00000019820	Utrn	Utrn	-0.304122	7.91986	0.0665437	0.767988
ENSMUSG00000020105	Lrig3	Lrig3	-0.262993	6.57258	0.066635	0.768099
ENSMUSG00000051278	Zgrf1	Zgrf1	-0.405045	3.69198	0.0667551	0.768541
ENSMUSG00000032418	Me1	Me1	0.360317	3.18662	0.0669249	0.768748
ENSMUSG00000022711	Pmm2	Pmm2	0.247896	7.53455	0.0669365	0.768748
ENSMUSG00000060373	Hnrnpc	Hnrnpc	-0.262266	8.62493	0.0671357	0.769361
ENSMUSG00000072294	Klf12	Klf12	0.342828	3.74915	0.0672845	0.769361
ENSMUSG00000009394	Syn2	Syn2	-0.356953	3.15932	0.0673375	0.769361
ENSMUSG00000019302	Atp6v0a1	Atp6v0a1	0.333837	4.0684	0.0673507	0.769361
ENSMUSG00000028295	Smim8	Smim8	0.264046	6.09799	0.0674782	0.769361
ENSMUSG00000019960	Dusp6	Dusp6	-0.261284	6.14335	0.0676371	0.769361
ENSMUSG00000046804	Phgr1	Phgr1	0.327658	9.39474	0.0676517	0.769361
ENSMUSG00000010830	Kdelr3	Kdelr3	0.392814	4.90599	0.0677483	0.769361
ENSMUSG00000011008	Mcoln2	Mcoln2	0.317495	4.88291	0.067754	0.769361
ENSMUSG00000027784	Ppm1l	Ppm1l	0.360125	4.09225	0.0678841	0.769361
ENSMUSG00000024982	Zdhhc6	Zdhhc6	-0.263292	5.85757	0.0678975	0.769361
ENSMUSG00000105408	Gm7285	Gm7285	-0.346782	3.46555	0.0679714	0.769361
ENSMUSG00000042138	Msantd2	Msantd2	-0.344487	4.62396	0.0682007	0.77002
ENSMUSG00000040818	Dennd6a	Dennd6a	0.441091	4.17952	0.0682131	0.77002
ENSMUSG00000028633	Ctps	Ctps	-0.357406	5.2526	0.0682838	0.77002
ENSMUSG00000028869	Gnl2	Gnl2	-0.29487	5.4138	0.0683571	0.77002
ENSMUSG00000075266	Cenpw	Cenpw	0.38672	6.04402	0.0684519	0.770166
ENSMUSG00000028917	Plekhm2	Plekhm2	-0.327533	3.67029	0.0685847	0.770737
ENSMUSG00000059325	Hopx	Hopx	0.354805	6.79677	0.069096	0.775557
ENSMUSG00000030279	C2cd5	C2cd5	0.326103	4.97071	0.0692735	0.776622
ENSMUSG00000031931	Ankrd49	Ankrd49	-0.334826	5.76387	0.0694551	0.77762
ENSMUSG00000062906	Hdac10	Hdac10	-0.360567	3.65139	0.0696969	0.77762
ENSMUSG00000078945	Naip2	Naip2	0.303999	5.22714	0.0697087	0.77762
ENSMUSG00000056737	Capg	Capg	0.381157	3.88858	0.069922	0.77762
ENSMUSG00000035441	Myo1d	Myo1d	0.264553	6.13823	0.0700164	0.77762
ENSMUSG00000029470	P2rx4	P2rx4	0.31543	5.92972	0.0700708	0.77762
ENSMUSG00000065954	Tacc1	Tacc1	-0.350283	5.14758	0.0701059	0.77762
ENSMUSG00000003380	Rabac1	Rabac1	0.289618	7.40066	0.0701117	0.77762
ENSMUSG00000049657	Zbtb5	Zbtb5	-0.407123	3.79747	0.0702267	0.77762
ENSMUSG00000045319	Proser2	Proser2	0.313754	4.69616	0.0703167	0.77762
ENSMUSG00000047264	Zfp358	Zfp358	-0.332488	4.69711	0.0703763	0.77762
ENSMUSG00000031226	Pbdc1	Pbdc1	-0.249283	6.35161	0.0704122	0.77762
ENSMUSG00000074576	Mocs3	Mocs3	0.326407	3.86134	0.0704974	0.77762
ENSMUSG00000027350	Chgb	Chgb	-1.26933	5.29209	0.0705199	0.77762
ENSMUSG00000110945	Gm9856	Gm9856	-0.423157	4.00213	0.0708328	0.780156
ENSMUSG00000037466	Tedc1	Tedc1	-0.327998	4.79799	0.0714459	0.784882
ENSMUSG00000021326	Trim27	Trim27	-0.279955	6.28973	0.0714936	0.784882
ENSMUSG00000052763	Zfp212	Zfp212	0.339399	4.00346	0.0716691	0.784882
ENSMUSG00000026447	Pik3c2b	Pik3c2b	-0.302833	4.41107	0.0717315	0.784882
ENSMUSG00000020402	Vdac1	Vdac1	0.244632	8.32549	0.0717413	0.784882
ENSMUSG00000047514	Tspyl1	Tspyl1	-0.308728	5.06885	0.0719183	0.784882
ENSMUSG00000054836	Elp6	Elp6	0.36224	3.99168	0.0719587	0.784882
ENSMUSG00000025348	Itga7	Itga7	0.341223	3.21622	0.0719593	0.784882
ENSMUSG00000043716	Rpl7	Rpl7	-0.365611	9.9398	0.0720858	0.784882
ENSMUSG00000024098	Twsg1	Twsg1	-0.284678	6.08686	0.0720964	0.784882
ENSMUSG00000021958	Pinx1	Pinx1	-0.278979	5.39129	0.0722031	0.785136
ENSMUSG00000035620	Ric8b	Ric8b	-0.327748	4.13167	0.0727564	0.789993
ENSMUSG00000040396	Abhd13	Abhd13	-0.290138	5.30315	0.0728178	0.789993
ENSMUSG00000026248	Mrpl44	Mrpl44	0.285643	5.74181	0.0729542	0.790127
ENSMUSG00000028415	Spink4	Spink4	0.813426	9.67199	0.0732244	0.790127
ENSMUSG00000049957	Ccdc137	Ccdc137	-0.374771	4.34254	0.0733146	0.790127
ENSMUSG00000047473	Zfp30	Zfp30	-0.322592	3.6492	0.0735081	0.790127
ENSMUSG00000069662	Marcks	Marcks	-0.282091	8.4755	0.0736273	0.790127
ENSMUSG00000020463	Ppp4r3b	Ppp4r3b	-0.250727	6.86634	0.0736825	0.790127
ENSMUSG00000038733	Wdr26	Wdr26	-0.247521	6.79885	0.0737469	0.790127
ENSMUSG00000045996	Polr2k	Polr2k	0.340605	6.43131	0.073795	0.790127
ENSMUSG00000098318	Lockd	Lockd	0.380035	4.58787	0.0738151	0.790127
ENSMUSG00000024350	Dnajc18	Dnajc18	-0.373555	4.13473	0.0738314	0.790127
ENSMUSG00000002205	Vrk3	Vrk3	0.289059	5.63896	0.0739832	0.790127
ENSMUSG00000032733	Snx33	Snx33	-0.370486	3.68511	0.0739859	0.790127
ENSMUSG00000038250	Usp38	Usp38	-0.324041	4.72695	0.0741534	0.790127
ENSMUSG00000025812	Pard3	Pard3	-0.321802	6.23109	0.0742437	0.790127
ENSMUSG00000030869	Ndufab1	Ndufab1	0.259401	7.78287	0.0742927	0.790127
ENSMUSG00000029464	Gpn3	Gpn3	0.277076	5.60326	0.074302	0.790127
ENSMUSG00000035936	Aldh5a1	Aldh5a1	-0.336738	4.11802	0.0743203	0.790127
ENSMUSG00000026767	Mindy3	Mindy3	0.33444	5.02198	0.0744201	0.790127
ENSMUSG00000039043	Arpin	Arpin	-0.27887	5.21932	0.0746116	0.790127
ENSMUSG00000007039	Ddah2	Ddah2	-0.41492	3.78756	0.0746366	0.790127
ENSMUSG00000029823	Luc7l2	Luc7l2	-0.230334	7.8755	0.0746769	0.790127
ENSMUSG00000059820	Nkapd1	Nkapd1	-0.257563	5.8975	0.0746781	0.790127
ENSMUSG00000045281	Gpr20	Gpr20	0.418619	3.06808	0.0747851	0.790354
ENSMUSG00000049800	Sertad2	Sertad2	0.284481	5.33479	0.074896	0.790354
ENSMUSG00000022195	6030458C11Rik	6030458C11Rik	-0.292078	5.18537	0.0749518	0.790354
ENSMUSG00000015094	Npdc1	Npdc1	0.299073	6.11639	0.0751776	0.791628
ENSMUSG00000003039	Fam32a	Fam32a	-0.231432	7.11551	0.0752475	0.791628
ENSMUSG00000005125	Ndrg1	Ndrg1	-0.323166	7.62882	0.0753463	0.791628
ENSMUSG00000042632	Pla2g6	Pla2g6	-0.35458	3.46343	0.0754092	0.791628
ENSMUSG00000027953	Slc50a1	Slc50a1	0.321735	7.20053	0.0755277	0.791989
ENSMUSG00000047501	Cldn4	Cldn4	-0.426392	3.94432	0.0756506	0.792261
ENSMUSG00000019577	Pdk4	Pdk4	0.460953	3.75986	0.0758436	0.792261
ENSMUSG00000021540	Smad5	Smad5	-0.256991	5.77049	0.0758696	0.792261
ENSMUSG00000021270	Hsp90aa1	Hsp90aa1	-0.289396	9.5805	0.0761315	0.792261
ENSMUSG00000038525	Armc10	Armc10	-0.254283	5.82279	0.0761329	0.792261
ENSMUSG00000056131	Pgm3	Pgm3	0.315623	4.6582	0.0761692	0.792261
ENSMUSG00000044167	Foxo1	Foxo1	-0.292935	4.36522	0.0762482	0.792261
ENSMUSG00000045822	Zswim3	Zswim3	-0.341474	3.12964	0.0762669	0.792261
ENSMUSG00000020163	Uqcr11	Uqcr11	0.47076	9.40876	0.0763135	0.792261
ENSMUSG00000038344	Txlng	Txlng	-0.278106	5.05087	0.076431	0.792261
ENSMUSG00000018405	Mrm1	Mrm1	-0.327393	3.33629	0.076633	0.792261
ENSMUSG00000043501	Lgals2	Lgals2	-0.496769	7.0034	0.0766454	0.792261
ENSMUSG00000037674	Rfx7	Rfx7	-0.242595	5.98179	0.0768305	0.792261
ENSMUSG00000040591	1110051M20Rik	1110051M20Rik	-0.328014	3.48085	0.0769751	0.792261
ENSMUSG00000040025	Ythdf2	Ythdf2	-0.232248	7.13257	0.0770299	0.792261
ENSMUSG00000021264	Yy1	Yy1	-0.254818	7.6583	0.0771247	0.792261
ENSMUSG00000024145	Pigf	Pigf	-0.383473	3.8358	0.0772347	0.792261
ENSMUSG00000068917	Clk2	Clk2	-0.287476	4.78969	0.0772925	0.792261
ENSMUSG00000021131	Erh	Erh	-0.278255	7.53766	0.0773042	0.792261
ENSMUSG00000039607	Rbms3	Rbms3	-0.378423	4.60588	0.0775478	0.792261
ENSMUSG00000078773	Rad54b	Rad54b	0.379326	3.80794	0.0776146	0.792261
ENSMUSG00000034892	Rps29	Rps29	0.635001	9.34967	0.0776896	0.792261
ENSMUSG00000051817	Sox12	Sox12	-0.400014	3.08269	0.0777212	0.792261
ENSMUSG00000006276	Eps15l1	Eps15l1	-0.305114	5.10751	0.0777216	0.792261
ENSMUSG00000022020	Naa16	Naa16	-0.291059	5.42975	0.0777367	0.792261
ENSMUSG00000041057	Wdr43	Wdr43	-0.274248	6.88564	0.0778006	0.792261
ENSMUSG00000002504	Slc9a3r2	Slc9a3r2	0.384274	3.97094	0.0778913	0.792261
ENSMUSG00000025531	Chm	Chm	-0.308667	4.81359	0.0779716	0.792261
ENSMUSG00000039878	Slc39a5	Slc39a5	0.357517	3.43492	0.0780481	0.792261
ENSMUSG00000053886	Sh2d4a	Sh2d4a	0.253567	5.92234	0.0782184	0.792261
ENSMUSG00000021273	Fdft1	Fdft1	0.246027	5.51551	0.0784761	0.792261
ENSMUSG00000025196	Cpn1	Cpn1	-0.322962	4.19969	0.0786109	0.792261
ENSMUSG00000006519	Cyba	Cyba	-0.350812	5.79373	0.078687	0.792261
ENSMUSG00000049739	Zfp646	Zfp646	-0.315475	4.59751	0.0787138	0.792261
ENSMUSG00000042178	Armc5	Armc5	-0.305405	4.26188	0.0788873	0.792261
ENSMUSG00000024579	Pcyox1l	Pcyox1l	-0.299996	4.9223	0.0789287	0.792261
ENSMUSG00000041774	Ydjc	Ydjc	0.345624	4.73216	0.079212	0.792261
ENSMUSG00000053317	Sec61b	Sec61b	0.349182	9.62413	0.0792272	0.792261
ENSMUSG00000003269	Cyth2	Cyth2	-0.239053	6.3409	0.0792453	0.792261
ENSMUSG00000035891	Cerk	Cerk	-0.333324	3.90703	0.0792532	0.792261
ENSMUSG00000056025	Clca3a1	Clca3a1	0.37954	3.64315	0.079272	0.792261
ENSMUSG00000034075	Zdhhc5	Zdhhc5	0.25761	5.77039	0.0793026	0.792261
ENSMUSG00000028886	Eya3	Eya3	0.416605	4.32284	0.0793146	0.792261
ENSMUSG00000021224	Numb	Numb	0.307665	4.7154	0.0793193	0.792261
ENSMUSG00000020153	Ndufs7	Ndufs7	0.322767	8.54217	0.0793914	0.792261
ENSMUSG00000034254	Agpat1	Agpat1	0.305921	5.02945	0.0794283	0.792261
ENSMUSG00000067928	Zfp760	Zfp760	-0.367321	4.20329	0.0796691	0.793821
ENSMUSG00000024217	Snrpc	Snrpc	-0.342058	6.50562	0.0798384	0.793975
ENSMUSG00000026627	Tmem206	Tmem206	-0.331079	3.22938	0.0798534	0.793975
ENSMUSG00000007659	Bcl2l1	Bcl2l1	-0.290955	4.63985	0.0801379	0.795963
ENSMUSG00000056201	Cfl1	Cfl1	0.358315	4.1469	0.0804724	0.797174
ENSMUSG00000031568	Rwdd4a	Rwdd4a	-0.26757	5.76448	0.0805073	0.797174
ENSMUSG00000036777	Anln	Anln	0.372623	5.11527	0.0805774	0.797174
ENSMUSG00000041992	Rapgef5	Rapgef5	-0.280083	5.81898	0.0805988	0.797174
ENSMUSG00000021690	Jmy	Jmy	-0.292278	5.84186	0.0808463	0.798781
ENSMUSG00000049287	Iba57	Iba57	-0.366115	3.56039	0.0810033	0.798954
ENSMUSG00000018765	Fxr2	Fxr2	-0.292987	5.0432	0.0810336	0.798954
ENSMUSG00000026429	Ube2t	Ube2t	0.241461	5.73826	0.0812138	0.799654
ENSMUSG00000038812	Trmt112	Trmt112	0.297207	7.0085	0.0813939	0.799654
ENSMUSG00000035506	Slc12a8	Slc12a8	0.253004	6.39359	0.0814542	0.799654
ENSMUSG00000026490	Cdc42bpa	Cdc42bpa	-0.330999	4.53332	0.0814668	0.799654
ENSMUSG00000056305	Usp39	Usp39	-0.276983	5.4198	0.0815296	0.799654
ENSMUSG00000035150	Eif2s3x	Eif2s3x	-0.245962	6.62911	0.0818095	0.800563
ENSMUSG00000001768	Rin2	Rin2	0.265714	6.25649	0.0818755	0.800563
ENSMUSG00000038671	Arfrp1	Arfrp1	0.239849	5.84968	0.0818777	0.800563
ENSMUSG00000057637	Prdm2	Prdm2	-0.241824	5.68559	0.0820227	0.800585
ENSMUSG00000007038	Neu1	Neu1	0.368878	4.67544	0.0821491	0.800585
ENSMUSG00000039831	Arhgap29	Arhgap29	0.344995	3.12736	0.0821564	0.800585
ENSMUSG00000030534	Vps33b	Vps33b	-0.3166	3.69613	0.0822962	0.800585
ENSMUSG00000030647	Ndufc2	Ndufc2	0.277782	9.09036	0.0823056	0.800585
ENSMUSG00000026313	Hdac4	Hdac4	0.286948	5.305	0.0825257	0.801172
ENSMUSG00000032383	Ppib	Ppib	-0.267857	7.11876	0.0825362	0.801172
ENSMUSG00000025025	Mxi1	Mxi1	-0.299827	5.11736	0.0826909	0.801846
ENSMUSG00000062908	Acadm	Acadm	0.248087	6.76644	0.0830172	0.803793
ENSMUSG00000025612	Bach1	Bach1	-0.28785	6.04729	0.0832831	0.803793
ENSMUSG00000039917	Rhbdd2	Rhbdd2	-0.30702	4.49684	0.0832848	0.803793
ENSMUSG00000020284	1810043G02Rik	1810043G02Rik	-0.321243	4.23407	0.0833051	0.803793
ENSMUSG00000015522	Arnt	Arnt	0.298093	4.79263	0.083319	0.803793
ENSMUSG00000043633	Fam221b	Fam221b	0.350942	2.99459	0.0834645	0.804372
ENSMUSG00000002028	Kmt2a	Kmt2a	-0.229063	7.17326	0.0836715	0.80449
ENSMUSG00000062410	Hsd3b3	Hsd3b3	0.474673	4.65785	0.0837854	0.80449
ENSMUSG00000010406	Mrpl52	Mrpl52	0.47615	8.44442	0.0837997	0.80449
ENSMUSG00000019734	Tmc4	Tmc4	-0.230529	7.98473	0.0838189	0.80449
ENSMUSG00000053580	Tanc2	Tanc2	-0.333589	3.6806	0.084173	0.806179
ENSMUSG00000028466	Creb3	Creb3	0.293797	5.42655	0.0842428	0.806179
ENSMUSG00000029073	Cptp	Cptp	-0.306194	4.31258	0.0842706	0.806179
ENSMUSG00000019996	Map7	Map7	-0.259017	5.6677	0.0843797	0.806179
ENSMUSG00000026342	Slc35f5	Slc35f5	-0.296557	4.07792	0.0844234	0.806179
ENSMUSG00000005312	Ubqln1	Ubqln1	-0.237014	6.37455	0.0846241	0.807276
ENSMUSG00000028367	Txn1	Txn1	0.317027	11.2529	0.0847759	0.807559
ENSMUSG00000021127	Zfp36l1	Zfp36l1	-0.310264	6.86033	0.0849839	0.807559
ENSMUSG00000033285	Wdr3	Wdr3	-0.320187	3.95133	0.0849866	0.807559
ENSMUSG00000038264	Sema7a	Sema7a	-0.343041	3.29488	0.0851476	0.807559
ENSMUSG00000034908	Sidt2	Sidt2	-0.326483	4.79665	0.0851536	0.807559
ENSMUSG00000021893	Capn7	Capn7	0.313135	3.87683	0.0853051	0.807559
ENSMUSG00000008601	Rab25	Rab25	0.254929	8.54398	0.0853289	0.807559
ENSMUSG00000004768	Rab23	Rab23	-0.37306	3.9098	0.085346	0.807559
ENSMUSG00000003526	Prodh	Prodh	-0.347642	4.76179	0.0854264	0.807559
ENSMUSG00000026082	Rev1	Rev1	0.351259	3.55508	0.0856149	0.808528
ENSMUSG00000067995	Gtf2f2	Gtf2f2	-0.276461	5.51164	0.0858076	0.809136
ENSMUSG00000001911	Nfix	Nfix	-0.23984	7.27504	0.085898	0.809136
ENSMUSG00000027944	Hax1	Hax1	0.275701	5.22113	0.0859374	0.809136
ENSMUSG00000044221	Grsf1	Grsf1	-0.247673	6.27906	0.0860253	0.809154
ENSMUSG00000070462	Tlnrd1	Tlnrd1	-0.297158	5.91602	0.0861563	0.809577
ENSMUSG00000043872	Zmym1	Zmym1	-0.349994	3.87278	0.0862707	0.809843
ENSMUSG00000020088	Sar1a	Sar1a	0.233187	6.98419	0.0863615	0.809887
ENSMUSG00000023019	Gpd1	Gpd1	-0.332483	3.7705	0.0866713	0.811983
ENSMUSG00000021476	Habp4	Habp4	-0.300101	4.17728	0.0868336	0.812693
ENSMUSG00000079477	Rab7	Rab7	0.39078	3.39651	0.0870107	0.813506
ENSMUSG00000060743	H3f3a	H3f3a	-0.318442	6.50127	0.0871487	0.813506
ENSMUSG00000019087	Atp6ap1	Atp6ap1	0.264098	5.42175	0.0871798	0.813506
ENSMUSG00000020530	Ggnbp2	Ggnbp2	0.248018	6.93973	0.0872784	0.813618
ENSMUSG00000028572	Hook1	Hook1	0.230196	7.5228	0.087603	0.814267
ENSMUSG00000008429	Herpud2	Herpud2	0.291255	4.71469	0.0876082	0.814267
ENSMUSG00000021552	Gkap1	Gkap1	-0.328686	4.88709	0.0876829	0.814267
ENSMUSG00000037787	Apopt1	Apopt1	0.258653	6.15089	0.0877072	0.814267
ENSMUSG00000033713	Foxn3	Foxn3	-0.274905	6.56262	0.0879654	0.814267
ENSMUSG00000035168	Tanc1	Tanc1	0.299183	4.82065	0.0880046	0.814267
ENSMUSG00000045205	Dpy19l4	Dpy19l4	-0.309879	4.15736	0.0880438	0.814267
ENSMUSG00000041040	Fam117b	Fam117b	0.286734	5.20706	0.0880508	0.814267
ENSMUSG00000050856	Atp5k	Atp5k	0.533925	8.54895	0.0881271	0.814267
ENSMUSG00000071350	Setdb2	Setdb2	0.338613	3.69582	0.0885229	0.815707
ENSMUSG00000002014	Ssr4	Ssr4	0.29852	9.61166	0.0885419	0.815707
ENSMUSG00000001604	Tcea3	Tcea3	0.29645	6.30484	0.0885431	0.815707
ENSMUSG00000009376	Met	Met	0.31483	4.34662	0.0888957	0.818154
ENSMUSG00000058298	Mcm9	Mcm9	-0.275347	4.4935	0.0893097	0.818817
ENSMUSG00000038780	Smurf1	Smurf1	-0.328105	3.25981	0.0894394	0.818817
ENSMUSG00000057286	St6galnac2	St6galnac2	-0.252704	6.65295	0.0895005	0.818817
ENSMUSG00000034109	Golim4	Golim4	-0.222348	7.5037	0.0895468	0.818817
ENSMUSG00000023169	Slc38a1	Slc38a1	-0.233739	7.4575	0.0895533	0.818817
ENSMUSG00000039131	Gipc2	Gipc2	0.239127	7.40263	0.0897054	0.818817
ENSMUSG00000110277	Gm45871	Gm45871	-0.316295	3.97426	0.089724	0.818817
ENSMUSG00000067851	Arfgef1	Arfgef1	-0.226604	7.33527	0.090015	0.818817
ENSMUSG00000055320	Tead1	Tead1	-0.294429	6.33797	0.0900495	0.818817
ENSMUSG00000022947	Cbr3	Cbr3	0.476992	5.09352	0.0900671	0.818817
ENSMUSG00000010054	Tusc2	Tusc2	0.322397	3.0382	0.0900763	0.818817
ENSMUSG00000023830	Igf2r	Igf2r	-0.215775	6.85657	0.0900894	0.818817
ENSMUSG00000037570	Mcrs1	Mcrs1	0.264714	5.87233	0.0900995	0.818817
ENSMUSG00000040699	Limd2	Limd2	0.321373	3.91817	0.0903062	0.819609
ENSMUSG00000032396	Dis3l	Dis3l	-0.306951	4.01192	0.0903609	0.819609
ENSMUSG00000110266	Gm32742	Gm32742	-0.410626	3.82724	0.0905286	0.820339
ENSMUSG00000058355	Abce1	Abce1	-0.234709	6.53858	0.0907399	0.820861
ENSMUSG00000034120	Srsf2	Srsf2	-0.287486	4.60999	0.0908182	0.820861
ENSMUSG00000069301	Hist1h2ag	Hist1h2ag	0.367838	3.22805	0.0908657	0.820861
ENSMUSG00000041671	Pyroxd1	Pyroxd1	0.323176	3.35717	0.0909712	0.820861
ENSMUSG00000003849	Nqo1	Nqo1	0.412215	3.96541	0.091143	0.820861
ENSMUSG00000071424	Grid2	Grid2	-0.349036	3.39169	0.091303	0.820861
ENSMUSG00000026489	Coq8a	Coq8a	0.317565	4.62714	0.0913868	0.820861
ENSMUSG00000098178	Gm42418	Gm42418	-0.392703	5.0998	0.0914507	0.820861
ENSMUSG00000066442	Mthfs	Mthfs	0.32955	4.03644	0.0915402	0.820861
ENSMUSG00000021417	Eci2	Eci2	-0.316251	5.56909	0.0915567	0.820861
ENSMUSG00000029405	G3bp2	G3bp2	0.260509	6.22944	0.091627	0.820861
ENSMUSG00000002748	Baz1b	Baz1b	-0.262532	7.62943	0.0916955	0.820861
ENSMUSG00000031562	Dctd	Dctd	-0.338188	4.94974	0.0918176	0.820861
ENSMUSG00000028397	Kdm4c	Kdm4c	0.309749	3.95178	0.0918898	0.820861
ENSMUSG00000029202	Pds5a	Pds5a	-0.250146	6.6373	0.0918952	0.820861
ENSMUSG00000033295	Ptprf	Ptprf	-0.245797	7.59557	0.0921054	0.821555
ENSMUSG00000070287	Slc35g2	Slc35g2	0.398011	4.0153	0.0921476	0.821555
ENSMUSG00000020464	Pnpt1	Pnpt1	-0.251545	5.61717	0.092548	0.8243
ENSMUSG00000037580	Gch1	Gch1	-0.410128	3.35185	0.0926308	0.8243
ENSMUSG00000019362	D8Ertd738e	D8Ertd738e	0.28026	8.30749	0.092758	0.824652
ENSMUSG00000019868	Vta1	Vta1	0.25309	5.82956	0.0929631	0.824916
ENSMUSG00000018585	Atox1	Atox1	0.349658	8.0548	0.0930068	0.824916
ENSMUSG00000028521	Slc35d1	Slc35d1	0.313892	4.24552	0.093174	0.824916
ENSMUSG00000061808	Ttr	Ttr	0.423263	4.63401	0.093306	0.824916
ENSMUSG00000019763	Rmnd1	Rmnd1	-0.300306	4.61194	0.0933698	0.824916
ENSMUSG00000021044	Adck1	Adck1	-0.309316	3.45473	0.0933706	0.824916
ENSMUSG00000040209	Zfp704	Zfp704	-0.348831	4.48366	0.0934938	0.824916
ENSMUSG00000039041	Adrm1	Adrm1	-0.309587	5.99707	0.0936334	0.824916
ENSMUSG00000009291	Pttg1ip	Pttg1ip	0.22503	6.44243	0.093671	0.824916
ENSMUSG00000055835	Zfp1	Zfp1	-0.328885	4.50808	0.0938304	0.824916
ENSMUSG00000022681	Ntan1	Ntan1	0.238482	5.71443	0.0939404	0.824916
ENSMUSG00000001018	Snapin	Snapin	-0.303562	4.92149	0.0939707	0.824916
ENSMUSG00000030451	Herc2	Herc2	0.253175	5.8143	0.0940008	0.824916
ENSMUSG00000027429	Sec23b	Sec23b	0.232523	5.88904	0.0940934	0.824916
ENSMUSG00000028409	Smu1	Smu1	0.218743	6.31475	0.0941606	0.824916
ENSMUSG00000025059	Gk	Gk	0.380157	3.87094	0.094191	0.824916
ENSMUSG00000021715	Cwc27	Cwc27	-0.317933	4.93694	0.0942834	0.824958
ENSMUSG00000008855	Hdac5	Hdac5	-0.36109	3.60076	0.094568	0.825914
ENSMUSG00000068551	Zfp467	Zfp467	0.320203	5.01096	0.0950527	0.825914
ENSMUSG00000073968	Trim68	Trim68	-0.321226	3.15096	0.0950915	0.825914
ENSMUSG00000056228	Cars2	Cars2	0.267476	4.75583	0.0951086	0.825914
ENSMUSG00000021731	Mrps30	Mrps30	-0.236329	6.0217	0.0951215	0.825914
ENSMUSG00000019790	Stxbp5	Stxbp5	-0.323242	4.39237	0.0953513	0.825914
ENSMUSG00000040945	Rcc2	Rcc2	-0.230379	6.73119	0.0954958	0.825914
ENSMUSG00000019849	Prep	Prep	-0.251853	5.29863	0.0955425	0.825914
ENSMUSG00000020827	Mink1	Mink1	-0.295629	4.39892	0.0955818	0.825914
ENSMUSG00000025134	Alyref	Alyref	-0.328655	7.92645	0.0956365	0.825914
ENSMUSG00000032035	Ets1	Ets1	-0.50928	3.59651	0.0956568	0.825914
ENSMUSG00000029104	Htt	Htt	0.268367	4.76974	0.0959293	0.825914
ENSMUSG00000027635	Dsn1	Dsn1	-0.332887	4.11276	0.0960285	0.825914
ENSMUSG00000040669	Phc1	Phc1	-0.33031	3.30772	0.0960603	0.825914
ENSMUSG00000060803	Gstp1	Gstp1	-0.360622	5.28997	0.0960945	0.825914
ENSMUSG00000019917	2010-09-01	2010-09-01	0.324754	4.74853	0.0962251	0.825914
ENSMUSG00000062075	Lmnb2	Lmnb2	-0.244833	6.32864	0.0962664	0.825914
ENSMUSG00000044707	Ccnjl	Ccnjl	-0.338058	3.74295	0.0964092	0.825914
ENSMUSG00000087687	Pet100	Pet100	0.538082	5.99007	0.096453	0.825914
ENSMUSG00000022179	4931414P19Rik	4931414P19Rik	-0.327878	3.18779	0.0966045	0.825914
ENSMUSG00000085250	Gm15234	Gm15234	0.331511	3.8974	0.0966369	0.825914
ENSMUSG00000042599	Kdm7a	Kdm7a	-0.308657	3.38758	0.0969304	0.825914
ENSMUSG00000030161	Gabarapl1	Gabarapl1	0.287239	4.67521	0.0969944	0.825914
ENSMUSG00000022141	Nipbl	Nipbl	-0.218812	7.89479	0.0970271	0.825914
ENSMUSG00000030223	Ptpro	Ptpro	-0.344883	4.43073	0.0970704	0.825914
ENSMUSG00000025223	Ldb1	Ldb1	-0.245599	5.86532	0.0971329	0.825914
ENSMUSG00000063457	Rps15	Rps15	-0.360676	10.5916	0.0972252	0.825914
ENSMUSG00000028163	Nfkb1	Nfkb1	-0.285825	5.72533	0.0972451	0.825914
ENSMUSG00000015305	Sash1	Sash1	0.276258	5.84892	0.0973873	0.825914
ENSMUSG00000031605	Klhl2	Klhl2	-0.290359	4.79113	0.09755	0.825914
ENSMUSG00000027602	Map1lc3a	Map1lc3a	0.258085	5.32886	0.0976333	0.825914
ENSMUSG00000027882	Stxbp3	Stxbp3	0.250908	5.44658	0.0977773	0.825914
ENSMUSG00000046982	Tshz1	Tshz1	-0.302791	4.96865	0.0977816	0.825914
ENSMUSG00000022555	Dgat1	Dgat1	-0.289222	4.80798	0.0979348	0.825914
ENSMUSG00000058240	Cryzl1	Cryzl1	-0.297765	4.69261	0.0979457	0.825914
ENSMUSG00000015217	Hmgb3	Hmgb3	-0.230764	7.49133	0.0979889	0.825914
ENSMUSG00000028796	Phc2	Phc2	-0.247325	5.58089	0.0980722	0.825914
ENSMUSG00000058900	Rsl1	Rsl1	0.309304	2.95685	0.0982684	0.825914
ENSMUSG00000026131	Dst	Dst	-0.373348	6.9778	0.0982804	0.825914
ENSMUSG00000005320	Fgfr4	Fgfr4	0.329475	3.43242	0.098286	0.825914
ENSMUSG00000030272	Camk1	Camk1	-0.304922	3.7062	0.0983093	0.825914
ENSMUSG00000028463	Car9	Car9	0.307866	4.61011	0.0983175	0.825914
ENSMUSG00000031358	Msl3	Msl3	0.309636	5.6912	0.0984092	0.825914
ENSMUSG00000019039	Dalrd3	Dalrd3	-0.271395	5.1716	0.0985136	0.825914
ENSMUSG00000028399	Ptprd	Ptprd	-0.244629	6.51945	0.0985581	0.825914
ENSMUSG00000046312	AI464131	AI464131	-0.334258	5.00686	0.0985622	0.825914
ENSMUSG00000021365	Nedd9	Nedd9	0.251636	5.11129	0.0987154	0.825914
ENSMUSG00000044156	Hepacam2	Hepacam2	-0.325454	8.24897	0.0987425	0.825914
ENSMUSG00000052713	Zfp608	Zfp608	-0.37441	4.67671	0.0988523	0.825914
ENSMUSG00000031818	Cox4i1	Cox4i1	-0.261611	10.412	0.0988937	0.825914
ENSMUSG00000002379	Ndufa11	Ndufa11	0.280523	8.32528	0.099075	0.825914
ENSMUSG00000037579	Kcnh3	Kcnh3	0.365088	4.27727	0.0991	0.825914
ENSMUSG00000024811	Tnks2	Tnks2	-0.217283	6.79045	0.0991239	0.825914
ENSMUSG00000040680	Kremen2	Kremen2	0.357622	3.4286	0.0992779	0.825914
ENSMUSG00000037563	Rps16	Rps16	0.408528	4.62015	0.0993835	0.825914
ENSMUSG00000001127	Araf	Araf	0.259489	5.90757	0.0993969	0.825914
ENSMUSG00000019907	Ppp1r12a	Ppp1r12a	-0.245461	6.61867	0.0993977	0.825914
ENSMUSG00000048537	Phldb1	Phldb1	0.353732	4.35745	0.0995849	0.826137
ENSMUSG00000039842	Mcph1	Mcph1	0.302862	4.6267	0.0997251	0.826137
ENSMUSG00000033147	Slc22a15	Slc22a15	0.316034	4.55503	0.0998251	0.826137
ENSMUSG00000022064	Pibf1	Pibf1	0.270074	6.25604	0.0998516	0.826137
ENSMUSG00000029461	Fam168a	Fam168a	-0.312926	4.59099	0.0998637	0.826137
ENSMUSG00000048310	Pskh1	Pskh1	-0.327853	3.83574	0.0999854	0.826417
ENSMUSG00000006673	Qrich1	Qrich1	-0.25467	5.87688	0.100123	0.826832
ENSMUSG00000073792	Alg6	Alg6	0.233603	5.4364	0.100414	0.827111
ENSMUSG00000037236	Matr3	Matr3	-0.30277	3.08437	0.100447	0.827111
ENSMUSG00000024222	Fkbp5	Fkbp5	-0.274489	4.65361	0.100515	0.827111
ENSMUSG00000073423	Zfp414	Zfp414	0.314268	3.35554	0.100522	0.827111
ENSMUSG00000029708	Gcc1	Gcc1	-0.294392	4.01247	0.100597	0.827111
ENSMUSG00000022940	Pigp	Pigp	0.247322	6.93857	0.100862	0.827872
ENSMUSG00000031546	Gins4	Gins4	-0.264541	5.5102	0.100869	0.827872
ENSMUSG00000023921	Mut	Mut	0.236425	5.95681	0.100997	0.827872
ENSMUSG00000029815	Malsu1	Malsu1	0.249826	6.62719	0.101042	0.827872
ENSMUSG00000020608	Smc6	Smc6	-0.246647	7.36462	0.101238	0.828757
ENSMUSG00000026849	Tor1a	Tor1a	-0.290949	5.70154	0.101505	0.828947
ENSMUSG00000022951	Rcan1	Rcan1	-0.31194	3.23324	0.101763	0.828947
ENSMUSG00000021485	Mxd3	Mxd3	0.343386	4.55658	0.101771	0.828947
ENSMUSG00000061458	Nol10	Nol10	0.321501	3.94369	0.10179	0.828947
ENSMUSG00000060098	Prmt7	Prmt7	-0.309909	5.00592	0.10182	0.828947
ENSMUSG00000033904	Ccp110	Ccp110	-0.304979	3.79977	0.101919	0.828947
ENSMUSG00000009828	Ick	Ick	0.283694	5.69223	0.101921	0.828947
ENSMUSG00000027327	1700037H04Rik	1700037H04Rik	-0.298479	4.82063	0.102063	0.828947
ENSMUSG00000045438	Cox19	Cox19	0.230686	6.2197	0.102348	0.828947
ENSMUSG00000042079	Hnrnpf	Hnrnpf	-0.266513	8.492	0.102359	0.828947
ENSMUSG00000022760	Thap7	Thap7	0.318052	4.55153	0.10257	0.828947
ENSMUSG00000027951	Adar	Adar	-0.33297	3.02367	0.102635	0.828947
ENSMUSG00000047730	Fcgbp	Fcgbp	-0.263048	8.28014	0.102715	0.828947
ENSMUSG00000022982	Sod1	Sod1	-0.286737	7.22657	0.10272	0.828947
ENSMUSG00000022346	Myc	Myc	0.238367	5.84914	0.102754	0.828947
ENSMUSG00000022993	4930415O20Rik	4930415O20Rik	0.35763	3.71436	0.102798	0.828947
ENSMUSG00000005225	Plekha8	Plekha8	0.268457	5.26368	0.102893	0.828947
ENSMUSG00000019873	Reep3	Reep3	0.302988	4.27812	0.102947	0.828947
ENSMUSG00000031583	Wrn	Wrn	-0.266932	4.90699	0.102982	0.828947
ENSMUSG00000082286	Pisd-ps1	Pisd-ps1	-0.315754	3.39174	0.103081	0.828947
ENSMUSG00000029434	Vps33a	Vps33a	-0.29579	4.23166	0.103112	0.828947
ENSMUSG00000021375	Kif13a	Kif13a	-0.289672	6.0716	0.10344	0.830879
ENSMUSG00000042293	Gm5617	Gm5617	0.282427	5.14577	0.103588	0.831354
ENSMUSG00000070733	Fryl	Fryl	-0.266973	8.05157	0.103704	0.831575
ENSMUSG00000021187	Tc2n	Tc2n	0.312509	4.86255	0.103919	0.832296
ENSMUSG00000021993	Mipep	Mipep	-0.274733	4.71488	0.104088	0.832296
ENSMUSG00000015189	Casd1	Casd1	0.247128	6.54428	0.10412	0.832296
ENSMUSG00000071477	Zfp777	Zfp777	-0.374045	3.86805	0.104148	0.832296
ENSMUSG00000031987	Egln1	Egln1	0.274111	4.91654	0.104352	0.832448
ENSMUSG00000022433	Csnk1e	Csnk1e	-0.216576	6.08444	0.104405	0.832448
ENSMUSG00000021662	Arhgef28	Arhgef28	0.293972	5.49128	0.104484	0.832448
ENSMUSG00000034126	Pomt2	Pomt2	0.309884	3.38767	0.104521	0.832448
ENSMUSG00000031666	Rbl2	Rbl2	0.323219	3.682	0.104666	0.832646
ENSMUSG00000028670	Lypla2	Lypla2	0.238319	5.86469	0.104779	0.832646
ENSMUSG00000034848	Ttc21b	Ttc21b	-0.302247	4.4709	0.105159	0.832646
ENSMUSG00000057835	Zfp119a	Zfp119a	-0.322194	3.22915	0.10516	0.832646
ENSMUSG00000027714	Exosc9	Exosc9	0.255828	4.89195	0.105169	0.832646
ENSMUSG00000027957	Slc35a3	Slc35a3	0.261535	5.70744	0.10517	0.832646
ENSMUSG00000031442	Mcf2l	Mcf2l	-0.262335	5.28174	0.105224	0.832646
ENSMUSG00000029135	Fosl2	Fosl2	-0.255043	5.58321	0.105402	0.832646
ENSMUSG00000052632	Asap2	Asap2	-0.272832	5.29114	0.105423	0.832646
ENSMUSG00000022248	Rad1	Rad1	0.31054	4.33877	0.105431	0.832646
ENSMUSG00000037621	Atoh8	Atoh8	-0.27968	4.05595	0.105655	0.83372
ENSMUSG00000042410	Agps	Agps	0.278535	5.37362	0.105755	0.833808
ENSMUSG00000052512	Nav2	Nav2	-0.263503	6.78287	0.105929	0.834113
ENSMUSG00000026585	Kifap3	Kifap3	0.359926	4.91502	0.105971	0.834113
ENSMUSG00000024219	Anks1	Anks1	-0.359174	4.5206	0.106069	0.834183
ENSMUSG00000025665	Rps6ka6	Rps6ka6	-0.286683	3.81011	0.106369	0.835233
ENSMUSG00000026786	Apbb1ip	Apbb1ip	0.300376	4.59495	0.10638	0.835233
ENSMUSG00000049775	Tmsb4x	Tmsb4x	0.272861	11.1952	0.106844	0.836305
ENSMUSG00000021266	Wars	Wars	-0.21832	7.21135	0.10717	0.836305
ENSMUSG00000024799	Tm7sf2	Tm7sf2	0.317893	3.77399	0.10725	0.836305
ENSMUSG00000022708	Zbtb20	Zbtb20	-0.337854	6.93261	0.107465	0.836305
ENSMUSG00000058135	Gstm1	Gstm1	0.240372	8.04749	0.10758	0.836305
ENSMUSG00000056501	Cebpb	Cebpb	0.455756	5.48758	0.107606	0.836305
ENSMUSG00000002147	Stat6	Stat6	0.27028	5.00597	0.107961	0.836305
ENSMUSG00000031256	Cstf2	Cstf2	0.267133	5.51987	0.108027	0.836305
ENSMUSG00000034932	Mrpl54	Mrpl54	0.263687	7.73529	0.108079	0.836305
ENSMUSG00000018932	Map2k3	Map2k3	0.227843	6.00161	0.108117	0.836305
ENSMUSG00000037031	Tspan15	Tspan15	0.252847	6.3776	0.108162	0.836305
ENSMUSG00000022800	Fyttd1	Fyttd1	-0.263867	6.48546	0.108182	0.836305
ENSMUSG00000073676	Hspe1	Hspe1	0.289914	9.63846	0.108217	0.836305
ENSMUSG00000039285	Azi2	Azi2	0.220775	6.67005	0.108267	0.836305
ENSMUSG00000028634	Hivep3	Hivep3	0.372446	4.18638	0.10828	0.836305
ENSMUSG00000025423	Pias2	Pias2	-0.251831	4.76767	0.108407	0.836305
ENSMUSG00000087269	D330023K18Rik	D330023K18Rik	0.31706	3.18327	0.108724	0.836305
ENSMUSG00000025885	Myo5b	Myo5b	0.296628	4.68569	0.108774	0.836305
ENSMUSG00000047534	Mis18bp1	Mis18bp1	0.296263	5.6121	0.108849	0.836305
ENSMUSG00000022503	Nubp1	Nubp1	-0.26475	5.43108	0.108851	0.836305
ENSMUSG00000031119	Gpc4	Gpc4	0.289304	4.22894	0.108954	0.836305
ENSMUSG00000021745	Ptprg	Ptprg	0.286186	4.36831	0.109001	0.836305
ENSMUSG00000118087	AC114539.1	AC114539.1	-0.328434	3.52861	0.109231	0.836305
ENSMUSG00000020184	Mdm2	Mdm2	-0.242869	5.50238	0.109438	0.836305
ENSMUSG00000024516	Sec11c	Sec11c	0.281765	9.19179	0.109468	0.836305
ENSMUSG00000035351	Nup37	Nup37	0.260113	5.60997	0.109493	0.836305
ENSMUSG00000029507	Pus1	Pus1	-0.325125	4.1596	0.10952	0.836305
ENSMUSG00000047098	Rnf31	Rnf31	0.357761	4.11718	0.109524	0.836305
ENSMUSG00000027746	Ufm1	Ufm1	0.210991	6.97686	0.109532	0.836305
ENSMUSG00000030689	Ino80e	Ino80e	-0.325412	3.87141	0.109545	0.836305
ENSMUSG00000081534	Slc48a1	Slc48a1	-0.299785	4.74069	0.109607	0.836305
ENSMUSG00000055254	Ntrk2	Ntrk2	0.363955	4.23849	0.109853	0.836305
ENSMUSG00000053819	Camk2d	Camk2d	-0.234688	6.40636	0.109978	0.836305
ENSMUSG00000034177	Rnf43	Rnf43	-0.238345	5.53431	0.110223	0.836305
ENSMUSG00000031482	Slc25a15	Slc25a15	-0.274677	4.73853	0.110274	0.836305
ENSMUSG00000034160	Ogt	Ogt	-0.303396	7.44304	0.110281	0.836305
ENSMUSG00000021367	Edn1	Edn1	0.571979	6.3217	0.11032	0.836305
ENSMUSG00000027176	Cstf3	Cstf3	0.23606	5.50672	0.11052	0.836305
ENSMUSG00000048222	Mfap1b	Mfap1b	-0.283526	4.76841	0.110534	0.836305
ENSMUSG00000090112	Shprh	Shprh	-0.31787	5.0336	0.110553	0.836305
ENSMUSG00000024082	Ndufaf7	Ndufaf7	0.232328	5.61922	0.110616	0.836305
ENSMUSG00000042605	Atxn2	Atxn2	-0.238838	5.98577	0.110625	0.836305
ENSMUSG00000045071	E130308A19Rik	E130308A19Rik	-0.308945	4.53921	0.110741	0.836305
ENSMUSG00000027353	Mcm8	Mcm8	0.303678	3.9953	0.110836	0.836305
ENSMUSG00000072770	Acrbp	Acrbp	-0.395792	3.66152	0.110839	0.836305
ENSMUSG00000074457	S100a16	S100a16	0.368714	7.20306	0.110873	0.836305
ENSMUSG00000058773	Hist1h1b	Hist1h1b	0.260093	7.71015	0.11091	0.836305
ENSMUSG00000032786	Alas1	Alas1	0.269796	5.67092	0.110931	0.836305
ENSMUSG00000035840	Lysmd3	Lysmd3	0.290623	5.41266	0.110952	0.836305
ENSMUSG00000053460	Ggcx	Ggcx	0.321241	4.28607	0.111002	0.836305
ENSMUSG00000027184	Caprin1	Caprin1	-0.238768	8.21669	0.111051	0.836305
ENSMUSG00000046909	Tefm	Tefm	0.272429	4.34326	0.111333	0.837757
ENSMUSG00000053929	Cyhr1	Cyhr1	-0.246381	6.01723	0.111509	0.838254
ENSMUSG00000011114	Tbrg1	Tbrg1	0.255822	7.11912	0.111577	0.838254
ENSMUSG00000020455	Trim11	Trim11	-0.260736	4.38047	0.111696	0.838481
ENSMUSG00000045409	Trim39	Trim39	-0.310372	4.61227	0.112096	0.839181
ENSMUSG00000037608	Bclaf1	Bclaf1	-0.219895	8.17607	0.112244	0.839181
ENSMUSG00000002625	Akap8l	Akap8l	-0.241667	5.17011	0.112269	0.839181
ENSMUSG00000022551	Cyc1	Cyc1	0.246577	8.90314	0.11229	0.839181
ENSMUSG00000005078	Jkamp	Jkamp	-0.270255	5.61797	0.112308	0.839181
ENSMUSG00000097772	5430416N02Rik	5430416N02Rik	0.246939	5.84964	0.112455	0.839181
ENSMUSG00000004038	Gstm3	Gstm3	0.293367	4.66362	0.11263	0.839181
ENSMUSG00000043782	Bicdl2	Bicdl2	0.290604	3.6884	0.112733	0.839181
ENSMUSG00000025764	Jade1	Jade1	-0.226034	6.18027	0.112743	0.839181
ENSMUSG00000025991	Cps1	Cps1	-0.36702	5.55774	0.112823	0.839181
ENSMUSG00000027907	S100a11	S100a11	0.302255	8.14643	0.112898	0.839181
ENSMUSG00000032571	Pik3r4	Pik3r4	-0.296109	4.29795	0.112995	0.839181
ENSMUSG00000024078	Ttc27	Ttc27	-0.286875	4.13527	0.113019	0.839181
ENSMUSG00000030894	Tpp1	Tpp1	-0.294907	5.33711	0.113039	0.839181
ENSMUSG00000015943	Bola1	Bola1	0.255087	7.14124	0.113151	0.839354
ENSMUSG00000034327	Kctd9	Kctd9	0.307544	3.56361	0.113708	0.840694
ENSMUSG00000042502	Cd2bp2	Cd2bp2	-0.299104	5.2733	0.113853	0.840694
ENSMUSG00000034311	Kif4	Kif4	0.287316	5.47931	0.113908	0.840694
ENSMUSG00000018102	Hist1h2bc	Hist1h2bc	0.229032	7.98439	0.113918	0.840694
ENSMUSG00000026197	Zfand2b	Zfand2b	-0.239223	5.57343	0.113975	0.840694
ENSMUSG00000068015	Lrch1	Lrch1	-0.306632	4.12154	0.114237	0.840694
ENSMUSG00000044991	Shld1	Shld1	0.335359	3.55276	0.114472	0.840694
ENSMUSG00000006299	Aamp	Aamp	0.219015	7.01346	0.114512	0.840694
ENSMUSG00000021957	Tkt	Tkt	0.273634	8.77075	0.114661	0.840694
ENSMUSG00000059534	Uqcr10	Uqcr10	0.413919	9.87424	0.114697	0.840694
ENSMUSG00000022529	Zfp263	Zfp263	-0.253008	5.12947	0.114824	0.840694
ENSMUSG00000030319	Cand2	Cand2	0.300765	3.07737	0.114841	0.840694
ENSMUSG00000029238	Clock	Clock	0.221144	6.05184	0.115003	0.840694
ENSMUSG00000053695	Defb37	Defb37	0.353777	3.22364	0.115111	0.840694
ENSMUSG00000021962	Dcp1a	Dcp1a	0.317589	3.58384	0.115144	0.840694
ENSMUSG00000031393	Mecp2	Mecp2	-0.26472	5.32384	0.115148	0.840694
ENSMUSG00000037364	Srrt	Srrt	-0.209156	6.83094	0.115179	0.840694
ENSMUSG00000041959	S100a10	S100a10	0.228655	8.85999	0.115323	0.840694
ENSMUSG00000075467	Dnlz	Dnlz	0.296984	5.8967	0.115422	0.840694
ENSMUSG00000005973	Rcn1	Rcn1	0.244564	5.19354	0.115554	0.840694
ENSMUSG00000034586	Hid1	Hid1	0.294799	5.24571	0.115566	0.840694
ENSMUSG00000032913	Lrig2	Lrig2	-0.33683	4.20242	0.115807	0.840694
ENSMUSG00000063052	Lrrc40	Lrrc40	0.297483	4.51693	0.115941	0.840694
ENSMUSG00000040883	Tmem205	Tmem205	0.243009	6.81946	0.116118	0.840694
ENSMUSG00000035960	Apex1	Apex1	0.41292	4.2814	0.116265	0.840694
ENSMUSG00000038005	Hpf1	Hpf1	0.227982	6.98589	0.116289	0.840694
ENSMUSG00000054200	Ffar4	Ffar4	-0.347925	6.30304	0.116467	0.840694
ENSMUSG00000020078	Vps26a	Vps26a	-0.224789	5.60226	0.116545	0.840694
ENSMUSG00000066640	Fbxl18	Fbxl18	-0.274097	4.50445	0.116556	0.840694
ENSMUSG00000030654	Arl6ip1	Arl6ip1	0.268382	8.82915	0.116814	0.840694
ENSMUSG00000039841	Zfp800	Zfp800	0.322778	3.24392	0.116836	0.840694
ENSMUSG00000031807	Pgls	Pgls	0.229993	8.70639	0.117191	0.840694
ENSMUSG00000013083	2200002J24Rik	2200002J24Rik	-0.333994	3.2146	0.11735	0.840694
ENSMUSG00000002393	Nr2f6	Nr2f6	-0.369237	4.46771	0.1174	0.840694
ENSMUSG00000074406	Zfp628	Zfp628	0.290896	3.49091	0.117404	0.840694
ENSMUSG00000062944	9130023H24Rik	9130023H24Rik	-0.299248	3.56886	0.117529	0.840694
ENSMUSG00000038417	Fig4	Fig4	-0.298354	3.58298	0.117618	0.840694
ENSMUSG00000040746	Rnf167	Rnf167	0.287518	5.12784	0.117649	0.840694
ENSMUSG00000039640	Mrpl12	Mrpl12	0.254074	8.0754	0.117706	0.840694
ENSMUSG00000061477	Rps7	Rps7	0.340681	5.33135	0.11781	0.840694
ENSMUSG00000021764	Ndufs4	Ndufs4	0.224998	8.16265	0.117948	0.840694
ENSMUSG00000026826	Nr4a2	Nr4a2	0.287847	5.58421	0.117981	0.840694
ENSMUSG00000027272	Ubr1	Ubr1	0.292258	4.23317	0.11802	0.840694
ENSMUSG00000032350	Gclc	Gclc	0.233877	5.60926	0.118032	0.840694
ENSMUSG00000018574	Acadvl	Acadvl	-0.273431	5.86107	0.118068	0.840694
ENSMUSG00000055200	Sertad3	Sertad3	0.287853	5.16707	0.118108	0.840694
ENSMUSG00000030825	Hsd17b14	Hsd17b14	-0.277357	4.76116	0.118181	0.840694
ENSMUSG00000022974	Paxbp1	Paxbp1	-0.298031	6.4732	0.118215	0.840694
ENSMUSG00000005102	Eif2ak4	Eif2ak4	0.308975	4.62361	0.118446	0.840694
ENSMUSG00000004626	Stxbp2	Stxbp2	0.210469	5.94197	0.118545	0.840694
ENSMUSG00000059474	Mbtd1	Mbtd1	-0.237347	6.28611	0.118651	0.840694
ENSMUSG00000089762	Ier5l	Ier5l	0.314061	3.49798	0.118813	0.840694
ENSMUSG00000031107	Rbmx2	Rbmx2	0.285097	5.00674	0.119041	0.840694
ENSMUSG00000070047	Fat1	Fat1	-0.236461	5.88058	0.119167	0.840694
ENSMUSG00000017264	Exosc10	Exosc10	-0.270042	4.81761	0.119175	0.840694
ENSMUSG00000039396	Neil3	Neil3	-0.329482	5.2117	0.119191	0.840694
ENSMUSG00000034917	Tjp3	Tjp3	-0.219924	6.53452	0.119374	0.840694
ENSMUSG00000043668	Tox3	Tox3	-0.246661	7.40644	0.119377	0.840694
ENSMUSG00000031349	Nsdhl	Nsdhl	0.301537	4.88602	0.119508	0.840694
ENSMUSG00000040455	Usp45	Usp45	-0.262854	4.92333	0.119573	0.840694
ENSMUSG00000028643	Svbp	Svbp	0.225428	6.20459	0.119583	0.840694
ENSMUSG00000033883	D3Ertd254e	D3Ertd254e	0.348775	4.19233	0.119659	0.840694
ENSMUSG00000063108	Zfp26	Zfp26	0.291319	3.22173	0.120059	0.840694
ENSMUSG00000025269	Apex2	Apex2	-0.331814	4.02171	0.120109	0.840694
ENSMUSG00000074829	2010315B03Rik	2010315B03Rik	-0.258189	4.89781	0.120122	0.840694
ENSMUSG00000040570	Rundc3b	Rundc3b	-0.304509	4.80963	0.120201	0.840694
ENSMUSG00000087403	Kantr	Kantr	-0.319636	3.56867	0.120354	0.840694
ENSMUSG00000017607	Tns4	Tns4	0.309589	3.14141	0.120405	0.840694
ENSMUSG00000024070	Prkd3	Prkd3	-0.292638	4.72426	0.120408	0.840694
ENSMUSG00000039934	Gsap	Gsap	-0.336718	3.90661	0.12043	0.840694
ENSMUSG00000069910	Spdl1	Spdl1	0.345371	4.56674	0.120505	0.840694
ENSMUSG00000014867	Surf4	Surf4	0.207488	7.12972	0.120564	0.840694
ENSMUSG00000039911	Spsb1	Spsb1	0.424065	3.25308	0.120683	0.840694
ENSMUSG00000017057	Il13ra1	Il13ra1	-0.248987	6.21959	0.120686	0.840694
ENSMUSG00000029328	Hnrnpdl	Hnrnpdl	0.204719	8.0729	0.120714	0.840694
ENSMUSG00000038299	Wdr36	Wdr36	0.212777	5.77101	0.120794	0.840694
ENSMUSG00000028426	Rad23b	Rad23b	0.210343	6.75826	0.12094	0.840694
ENSMUSG00000027875	Hmgcs2	Hmgcs2	-0.255427	9.16429	0.120985	0.840694
ENSMUSG00000030652	Coq7	Coq7	0.246598	6.58687	0.12104	0.840694
ENSMUSG00000021494	Ddx41	Ddx41	0.236725	5.97437	0.121115	0.840694
ENSMUSG00000024105	Themis3	Themis3	0.291402	3.37416	0.121218	0.840694
ENSMUSG00000029632	Ndufa4	Ndufa4	0.312956	10.5804	0.121626	0.840694
ENSMUSG00000063273	Naa15	Naa15	-0.196998	7.0668	0.121815	0.840694
ENSMUSG00000036223	Ska1	Ska1	-0.416227	4.42947	0.121817	0.840694
ENSMUSG00000021660	Btf3	Btf3	-0.35238	7.18261	0.121882	0.840694
ENSMUSG00000073421	H2-Ab1	H2-Ab1	0.437442	6.51361	0.12191	0.840694
ENSMUSG00000004233	Wars2	Wars2	0.309131	3.79476	0.121926	0.840694
ENSMUSG00000027006	Dnajc10	Dnajc10	0.224422	7.50674	0.121928	0.840694
ENSMUSG00000018401	Mtmr4	Mtmr4	-0.274793	4.54931	0.121945	0.840694
ENSMUSG00000019066	Rab3d	Rab3d	0.230934	6.52196	0.121969	0.840694
ENSMUSG00000026721	Rabgap1l	Rabgap1l	-0.208138	5.87427	0.122053	0.840694
ENSMUSG00000038611	Phrf1	Phrf1	-0.268602	5.8874	0.122123	0.840694
ENSMUSG00000005886	Ncoa2	Ncoa2	-0.279274	5.16993	0.122145	0.840694
ENSMUSG00000030655	Smg1	Smg1	-0.207484	6.82095	0.122163	0.840694
ENSMUSG00000030435	U2af2	U2af2	-0.245119	6.85753	0.122216	0.840694
ENSMUSG00000036372	Tmem258	Tmem258	0.425284	8.25918	0.122234	0.840694
ENSMUSG00000014905	Dnajb9	Dnajb9	-0.230719	5.91928	0.122327	0.840694
ENSMUSG00000025408	Ddit3	Ddit3	0.240741	5.0649	0.122338	0.840694
ENSMUSG00000026504	Sdccag8	Sdccag8	-0.385565	3.43689	0.122358	0.840694
ENSMUSG00000037503	Fam168b	Fam168b	-0.214053	6.24674	0.122456	0.840694
ENSMUSG00000020700	Map3k3	Map3k3	-0.298354	3.45996	0.122458	0.840694
ENSMUSG00000036667	Tcaf1	Tcaf1	-0.262797	4.70765	0.122594	0.840694
ENSMUSG00000020167	Tcf3	Tcf3	-0.211394	6.1052	0.122596	0.840694
ENSMUSG00000039981	Zc3h12d	Zc3h12d	-0.298686	3.16359	0.122627	0.840694
ENSMUSG00000021025	Nfkbia	Nfkbia	0.275741	7.39792	0.122753	0.840945
ENSMUSG00000045414	1190002N15Rik	1190002N15Rik	-0.281182	4.35467	0.123085	0.84184
ENSMUSG00000033020	Polr2f	Polr2f	0.242425	8.34705	0.123129	0.84184
ENSMUSG00000096001	2610528A11Rik	2610528A11Rik	0.28033	7.95483	0.123152	0.84184
ENSMUSG00000021606	Ndufs6	Ndufs6	0.298228	9.05817	0.123254	0.841922
ENSMUSG00000023075	Akirin1	Akirin1	0.217221	6.13771	0.123366	0.842045
ENSMUSG00000098098	Bvht	Bvht	0.31867	4.22947	0.123451	0.842045
ENSMUSG00000026142	Rhbdd1	Rhbdd1	-0.295709	3.80012	0.123771	0.84313
ENSMUSG00000036644	Tbc1d9b	Tbc1d9b	-0.308696	4.19344	0.123821	0.84313
ENSMUSG00000052155	Acvr2a	Acvr2a	0.294728	4.48463	0.123879	0.84313
ENSMUSG00000031988	Vps26b	Vps26b	-0.254471	4.64608	0.124134	0.844254
ENSMUSG00000003779	Kif20a	Kif20a	0.31306	3.13071	0.124315	0.844878
ENSMUSG00000037331	Larp1	Larp1	-0.229665	7.46336	0.124553	0.845878
ENSMUSG00000053769	Lysmd1	Lysmd1	0.295648	3.12091	0.124689	0.846196
ENSMUSG00000030695	Aldoa	Aldoa	0.263023	8.15168	0.125205	0.84784
ENSMUSG00000045215	Asxl3	Asxl3	-0.285951	4.02826	0.125245	0.84784
ENSMUSG00000034647	Ankrd12	Ankrd12	-0.20675	5.95103	0.125379	0.84784
ENSMUSG00000038425	Poli	Poli	-0.275692	3.67881	0.125465	0.84784
ENSMUSG00000089847	Timm10b	Timm10b	0.296985	5.89647	0.125514	0.84784
ENSMUSG00000063235	Ptpmt1	Ptpmt1	-0.310813	4.6304	0.125654	0.84784
ENSMUSG00000033434	Gtpbp6	Gtpbp6	-0.289155	4.13882	0.125817	0.84784
ENSMUSG00000054715	Zscan22	Zscan22	0.293338	3.37228	0.125846	0.84784
ENSMUSG00000022889	Mrpl39	Mrpl39	0.221535	5.85847	0.125941	0.84784
ENSMUSG00000021749	Oit1	Oit1	0.261276	9.69307	0.125958	0.84784
ENSMUSG00000015023	Ddx19a	Ddx19a	-0.229506	5.29316	0.126132	0.84784
ENSMUSG00000064120	Mocs1	Mocs1	-0.289405	3.25915	0.126164	0.84784
ENSMUSG00000031103	Elf4	Elf4	-0.269144	4.16131	0.126223	0.84784
ENSMUSG00000066829	Zfp810	Zfp810	-0.275905	4.34278	0.12642	0.84784
ENSMUSG00000055884	Fancm	Fancm	-0.278914	4.53584	0.126445	0.84784
ENSMUSG00000035521	Gnptg	Gnptg	-0.315281	4.93179	0.126456	0.84784
ENSMUSG00000036073	Galt	Galt	0.352522	3.42902	0.126464	0.84784
ENSMUSG00000017843	Ppp2r5c	Ppp2r5c	-0.213261	6.83658	0.126966	0.85027
ENSMUSG00000021792	Fam213a	Fam213a	-0.287963	5.1232	0.127172	0.85027
ENSMUSG00000096199	Ptrhd1	Ptrhd1	0.259423	5.5738	0.127306	0.85027
ENSMUSG00000047539	Fbxo28	Fbxo28	-0.26652	5.16058	0.127349	0.85027
ENSMUSG00000045095	Magi1	Magi1	0.260408	5.18524	0.12736	0.85027
ENSMUSG00000025026	Add3	Add3	-0.241139	6.3269	0.127385	0.85027
ENSMUSG00000063694	Cycs	Cycs	0.238662	7.85624	0.127459	0.85027
ENSMUSG00000041736	Tspo	Tspo	0.236773	8.16832	0.12758	0.850382
ENSMUSG00000038690	Atp5j2	Atp5j2	0.411237	9.80267	0.127665	0.850382
ENSMUSG00000027133	Nop10	Nop10	0.322774	8.26472	0.127747	0.850382
ENSMUSG00000042035	Igsf3	Igsf3	0.275835	4.53459	0.128197	0.851494
ENSMUSG00000061232	H2-K1	H2-K1	0.231761	9.27548	0.128246	0.851494
ENSMUSG00000040605	Bace2	Bace2	0.354266	4.7985	0.128466	0.851494
ENSMUSG00000058318	Phf21a	Phf21a	-0.29621	5.34183	0.128539	0.851494
ENSMUSG00000014551	Mrps25	Mrps25	0.219146	6.92128	0.128672	0.851494
ENSMUSG00000020290	Xpo1	Xpo1	-0.211458	6.91571	0.128783	0.851494
ENSMUSG00000038025	Phf2	Phf2	-0.286053	4.75325	0.128787	0.851494
ENSMUSG00000090877	Hspa1b	Hspa1b	0.330007	8.19614	0.128881	0.851494
ENSMUSG00000097080	1700086O06Rik	1700086O06Rik	-0.317234	3.44264	0.128952	0.851494
ENSMUSG00000015597	Zfp318	Zfp318	-0.254739	5.14095	0.129203	0.851494
ENSMUSG00000018012	Rac3	Rac3	0.292133	3.06651	0.129222	0.851494
ENSMUSG00000031681	Smad1	Smad1	-0.228208	6.41959	0.129306	0.851494
ENSMUSG00000039230	Tbcd	Tbcd	-0.293418	4.21307	0.129328	0.851494
ENSMUSG00000062949	Atp11c	Atp11c	-0.285949	4.29593	0.129381	0.851494
ENSMUSG00000025144	Cenpx	Cenpx	0.235995	7.67432	0.129414	0.851494
ENSMUSG00000042029	Ncapg2	Ncapg2	-0.252565	5.8816	0.12965	0.851494
ENSMUSG00000039100	2006-03-01	2006-03-01	-0.204937	5.99997	0.12982	0.851494
ENSMUSG00000068479	Mfap1a	Mfap1a	-0.306137	4.89753	0.12984	0.851494
ENSMUSG00000115388	Eppk1	Eppk1	-0.248114	6.99574	0.129882	0.851494
ENSMUSG00000047281	Sfn	Sfn	0.292241	5.48467	0.129978	0.851494
ENSMUSG00000002395	Use1	Use1	-0.198237	6.7791	0.130068	0.851494
ENSMUSG00000026879	Gsn	Gsn	0.310875	3.9406	0.130089	0.851494
ENSMUSG00000000142	Axin2	Axin2	-0.234088	6.69671	0.130104	0.851494
ENSMUSG00000017404	Rpl19	Rpl19	0.303601	9.98016	0.130336	0.851494
ENSMUSG00000007080	Pole	Pole	-0.266358	4.53	0.130464	0.851494
ENSMUSG00000036698	Ago2	Ago2	-0.247823	6.02895	0.130559	0.851494
ENSMUSG00000055839	Elob	Elob	0.365008	8.92234	0.130609	0.851494
ENSMUSG00000037475	Thoc2	Thoc2	-0.216693	7.46567	0.130674	0.851494
ENSMUSG00000030008	Pradc1	Pradc1	0.262083	5.15031	0.1307	0.851494
ENSMUSG00000029012	Orc5	Orc5	-0.310115	3.89638	0.13071	0.851494
ENSMUSG00000040498	Igsf23	Igsf23	0.337595	3.47609	0.130788	0.851494
ENSMUSG00000041921	Metap1d	Metap1d	-0.258927	4.09724	0.130811	0.851494
ENSMUSG00000036879	Phkb	Phkb	0.285233	5.04142	0.130953	0.851827
ENSMUSG00000032763	Ilvbl	Ilvbl	-0.23096	5.57248	0.131169	0.852645
ENSMUSG00000036885	Arhgef26	Arhgef26	-0.257673	5.23694	0.131333	0.853118
ENSMUSG00000021241	Isca2	Isca2	0.216596	5.94764	0.131436	0.8532
ENSMUSG00000020097	Sgpl1	Sgpl1	-0.241889	4.57999	0.131788	0.854388
ENSMUSG00000007850	Hnrnph1	Hnrnph1	-0.205219	8.19411	0.131801	0.854388
ENSMUSG00000026087	Mrpl30	Mrpl30	0.207705	7.99702	0.132153	0.856084
ENSMUSG00000021327	Zkscan3	Zkscan3	-0.199636	6.53973	0.132337	0.85625
ENSMUSG00000052794	1700030K09Rik	1700030K09Rik	0.296742	3.05929	0.132462	0.85625
ENSMUSG00000047881	Rell1	Rell1	0.206894	5.93877	0.132485	0.85625
ENSMUSG00000047368	Abhd17b	Abhd17b	-0.21944	6.64662	0.132627	0.85625
ENSMUSG00000024960	Plcb3	Plcb3	0.217685	6.30674	0.132634	0.85625
ENSMUSG00000056758	Hmga2	Hmga2	-0.266438	5.0947	0.132751	0.856417
ENSMUSG00000032329	Hmg20a	Hmg20a	-0.275277	5.16075	0.132908	0.85672
ENSMUSG00000025246	Tbl1x	Tbl1x	-0.210668	6.6292	0.133056	0.85672
ENSMUSG00000031827	Cotl1	Cotl1	-0.20578	7.79889	0.133071	0.85672
ENSMUSG00000035545	Leng8	Leng8	-0.27593	4.84268	0.133292	0.857553
ENSMUSG00000032228	Tcf12	Tcf12	-0.229838	6.67611	0.133593	0.858892
ENSMUSG00000020523	Fam114a2	Fam114a2	-0.198373	7.19878	0.133683	0.858892
ENSMUSG00000028538	St3gal3	St3gal3	0.263648	4.53934	0.133784	0.858956
ENSMUSG00000042284	Itga1	Itga1	0.265009	4.31717	0.133905	0.859147
ENSMUSG00000063281	Zfp35	Zfp35	0.276959	3.57579	0.134205	0.860321
ENSMUSG00000116097	Gm36738	Gm36738	0.440945	4.69551	0.134436	0.860321
ENSMUSG00000037628	Cdkn3	Cdkn3	0.370781	5.5884	0.134891	0.860321
ENSMUSG00000097536	2610037D02Rik	2610037D02Rik	-0.362838	4.31608	0.135024	0.860321
ENSMUSG00000042535	Gtpbp1	Gtpbp1	-0.29564	4.47157	0.135095	0.860321
ENSMUSG00000002814	Top3a	Top3a	0.29414	3.48944	0.135673	0.860321
ENSMUSG00000005262	Ufd1	Ufd1	-0.227856	5.76092	0.135719	0.860321
ENSMUSG00000025102	3110040N11Rik	3110040N11Rik	0.24925	4.96987	0.135751	0.860321
ENSMUSG00000032300	1700017B05Rik	1700017B05Rik	-0.283288	3.82244	0.135978	0.860321
ENSMUSG00000038664	Herc1	Herc1	0.22644	5.69064	0.136041	0.860321
ENSMUSG00000009356	Lpo	Lpo	0.341567	3.06141	0.136076	0.860321
ENSMUSG00000020022	Ndufa12	Ndufa12	0.231751	7.60427	0.136111	0.860321
ENSMUSG00000102758	Naaladl2	Naaladl2	0.277837	3.57733	0.136275	0.860321
ENSMUSG00000074580	4931440P22Rik	4931440P22Rik	0.308213	3.41972	0.136356	0.860321
ENSMUSG00000027890	Gstm4	Gstm4	0.299717	3.60507	0.136414	0.860321
ENSMUSG00000019710	Mrpl24	Mrpl24	-0.259414	6.82043	0.13647	0.860321
ENSMUSG00000064368	mt-Nd6	mt-Nd6	-0.261485	9.87405	0.13656	0.860321
ENSMUSG00000038533	Cbfa2t2	Cbfa2t2	-0.214623	5.46839	0.136867	0.860321
ENSMUSG00000050079	Rspry1	Rspry1	-0.214149	6.02538	0.136898	0.860321
ENSMUSG00000020780	Srp68	Srp68	0.237648	5.73563	0.13707	0.860321
ENSMUSG00000057649	Brd9	Brd9	0.392146	5.01247	0.137257	0.860321
ENSMUSG00000020647	Ncoa1	Ncoa1	-0.241457	4.94658	0.137264	0.860321
ENSMUSG00000024976	Shoc2	Shoc2	-0.236833	5.22779	0.137303	0.860321
ENSMUSG00000028062	Lamtor2	Lamtor2	0.237036	8.2946	0.137356	0.860321
ENSMUSG00000005968	Tuft1	Tuft1	0.313821	3.99231	0.137469	0.860321
ENSMUSG00000031706	Rfx1	Rfx1	-0.271642	4.15634	0.137527	0.860321
ENSMUSG00000009013	Dynll1	Dynll1	0.312095	9.27535	0.137626	0.860321
ENSMUSG00000039748	Exo1	Exo1	-0.260096	4.82578	0.137635	0.860321
ENSMUSG00000052146	Rps10	Rps10	0.325183	9.66876	0.137661	0.860321
ENSMUSG00000041483	Zfp281	Zfp281	-0.305454	4.08388	0.13781	0.860321
ENSMUSG00000025372	Baiap2	Baiap2	0.283945	4.09709	0.137943	0.860321
ENSMUSG00000026203	Dnajb2	Dnajb2	-0.272634	4.29962	0.137989	0.860321
ENSMUSG00000042694	Stn1	Stn1	-0.291427	4.11026	0.13801	0.860321
ENSMUSG00000035885	Cox8a	Cox8a	0.33303	11.0254	0.138116	0.860321
ENSMUSG00000044715	Gskip	Gskip	0.285562	4.9786	0.138214	0.860321
ENSMUSG00000026547	Tagln2	Tagln2	0.230089	8.64134	0.13827	0.860321
ENSMUSG00000042541	Sem1	Sem1	0.336833	9.31209	0.138271	0.860321
ENSMUSG00000074715	Ccl28	Ccl28	0.350556	4.60237	0.138309	0.860321
ENSMUSG00000041926	Rnpep	Rnpep	0.250764	4.73643	0.138512	0.860321
ENSMUSG00000030556	Lrrc28	Lrrc28	0.325853	3.12383	0.138647	0.860321
ENSMUSG00000044763	Trmt10c	Trmt10c	0.234658	6.24262	0.138688	0.860321
ENSMUSG00000025875	Tspan17	Tspan17	0.292198	3.79063	0.138803	0.860321
ENSMUSG00000019782	Rwdd1	Rwdd1	0.218642	7.05925	0.138807	0.860321
ENSMUSG00000039782	Cpeb2	Cpeb2	0.345743	3.39594	0.138834	0.860321
ENSMUSG00000031060	Rbm10	Rbm10	-0.215106	5.84948	0.138845	0.860321
ENSMUSG00000038872	Zfhx3	Zfhx3	-0.257895	6.83602	0.138886	0.860321
ENSMUSG00000020777	Acox1	Acox1	0.274816	5.36422	0.139029	0.860321
ENSMUSG00000087165	2010001A14Rik	2010001A14Rik	0.258486	4.30405	0.139125	0.860321
ENSMUSG00000049164	Zfp518a	Zfp518a	-0.25814	5.29287	0.139161	0.860321
ENSMUSG00000045251	Zfp688	Zfp688	-0.264634	4.39143	0.1393	0.860321
ENSMUSG00000050323	Ndufaf6	Ndufaf6	0.258345	5.43485	0.139365	0.860321
ENSMUSG00000071646	Mta2	Mta2	-0.211633	6.11867	0.139485	0.860321
ENSMUSG00000037235	Mxd4	Mxd4	-0.26305	6.6138	0.139654	0.860321
ENSMUSG00000021037	Ahsa1	Ahsa1	-0.223245	6.9603	0.139714	0.860321
ENSMUSG00000022419	Deptor	Deptor	-0.234137	7.46958	0.139833	0.860321
ENSMUSG00000032295	Man2c1	Man2c1	-0.270612	4.26736	0.139869	0.860321
ENSMUSG00000025487	Psmd13	Psmd13	0.206129	7.44808	0.139922	0.860321
ENSMUSG00000068735	Trp53i11	Trp53i11	-0.212724	6.34922	0.140172	0.860321
ENSMUSG00000041168	Lonp1	Lonp1	-0.242071	6.46503	0.140179	0.860321
ENSMUSG00000000168	Dlat	Dlat	0.213498	6.07584	0.140247	0.860321
ENSMUSG00000030779	Rbbp6	Rbbp6	0.192594	7.12561	0.140434	0.860321
ENSMUSG00000037686	Aspg	Aspg	-0.249976	4.90644	0.140463	0.860321
ENSMUSG00000079553	Kifc1	Kifc1	0.278415	3.89323	0.140578	0.860321
ENSMUSG00000000374	Trappc10	Trappc10	0.264455	5.61822	0.140625	0.860321
ENSMUSG00000007050	Lsm2	Lsm2	0.207122	7.37702	0.14063	0.860321
ENSMUSG00000041153	Osgin2	Osgin2	-0.317335	4.11632	0.140816	0.860321
ENSMUSG00000057278	Snrpg	Snrpg	0.449627	8.4138	0.140894	0.860321
ENSMUSG00000026240	Cops7b	Cops7b	-0.284866	4.32691	0.140929	0.860321
ENSMUSG00000024069	Slc30a6	Slc30a6	0.258827	4.1486	0.140934	0.860321
ENSMUSG00000027709	Mccc1	Mccc1	-0.301971	3.10311	0.141142	0.860321
ENSMUSG00000073413	Ly6g6d	Ly6g6d	-0.27113	3.26715	0.141231	0.860321
ENSMUSG00000037204	Atg101	Atg101	0.227964	6.2056	0.141358	0.860321
ENSMUSG00000031023	Akip1	Akip1	0.281078	5.13182	0.141657	0.860321
ENSMUSG00000028923	Necap2	Necap2	0.218761	5.65485	0.141687	0.860321
ENSMUSG00000024018	Ccdc167	Ccdc167	0.382431	4.42721	0.141792	0.860321
ENSMUSG00000052085	Dock8	Dock8	-0.29055	3.51058	0.141922	0.860321
ENSMUSG00000031432	Prps1	Prps1	-0.266233	4.40228	0.142003	0.860321
ENSMUSG00000028820	Sfpq	Sfpq	-0.220246	9.04068	0.142081	0.860321
ENSMUSG00000034243	Golgb1	Golgb1	0.20343	8.01794	0.142104	0.860321
ENSMUSG00000038695	Josd2	Josd2	0.220187	6.24881	0.142122	0.860321
ENSMUSG00000068115	Ninl	Ninl	-0.294493	3.79218	0.142286	0.860321
ENSMUSG00000036948	BC037034	BC037034	0.300206	3.68866	0.142796	0.860321
ENSMUSG00000020646	Mboat2	Mboat2	-0.325742	3.36401	0.142814	0.860321
ENSMUSG00000051232	Tmem199	Tmem199	0.253728	4.87688	0.142858	0.860321
ENSMUSG00000040675	Mthfd1l	Mthfd1l	0.307727	3.86062	0.142999	0.860321
ENSMUSG00000070972	Dnajc25	Dnajc25	0.257463	4.04652	0.143164	0.860321
ENSMUSG00000042359	Osbpl6	Osbpl6	0.277299	3.48452	0.143209	0.860321
ENSMUSG00000042992	Borcs5	Borcs5	-0.280557	3.9455	0.143345	0.860321
ENSMUSG00000073678	Pgap1	Pgap1	-0.258072	4.85598	0.143445	0.860321
ENSMUSG00000039849	Pcif1	Pcif1	0.218751	5.74281	0.143475	0.860321
ENSMUSG00000034893	Cog3	Cog3	-0.233624	5.31958	0.14351	0.860321
ENSMUSG00000021235	Coq6	Coq6	0.234936	5.27333	0.143656	0.860321
ENSMUSG00000013833	Med16	Med16	-0.272108	4.4228	0.143771	0.860321
ENSMUSG00000029634	Rnf6	Rnf6	-0.199434	6.07054	0.14379	0.860321
ENSMUSG00000023089	Ndufa5	Ndufa5	0.370305	8.32221	0.143829	0.860321
ENSMUSG00000031913	Vps4a	Vps4a	0.340847	3.50397	0.143845	0.860321
ENSMUSG00000024970	Spindoc	Spindoc	0.277697	3.49462	0.143874	0.860321
ENSMUSG00000018770	Atp5g3	Atp5g3	0.231875	9.75519	0.143953	0.860321
ENSMUSG00000031930	Wwp2	Wwp2	-0.234586	4.92879	0.144064	0.860321
ENSMUSG00000037400	Atp11b	Atp11b	-0.192825	7.24219	0.144097	0.860321
ENSMUSG00000064358	mt-Co3	mt-Co3	-0.27674	6.09349	0.14428	0.860321
ENSMUSG00000017291	Taok1	Taok1	-0.252675	4.723	0.144335	0.860321
ENSMUSG00000067367	Lyar	Lyar	-0.21029	7.23434	0.144403	0.860321
ENSMUSG00000049482	Ctu2	Ctu2	-0.27691	4.9687	0.144546	0.860321
ENSMUSG00000084128	Esrp2	Esrp2	-0.238175	5.00732	0.144659	0.860321
ENSMUSG00000068587	Mgam	Mgam	0.222375	6.77499	0.144664	0.860321
ENSMUSG00000074802	Gas2l3	Gas2l3	0.348826	4.65696	0.144816	0.860321
ENSMUSG00000103711	Tstd1	Tstd1	0.259759	8.72252	0.144868	0.860321
ENSMUSG00000028603	Scp2	Scp2	0.275674	3.52355	0.14487	0.860321
ENSMUSG00000007613	Tgfbr1	Tgfbr1	0.276331	5.2605	0.144898	0.860321
ENSMUSG00000021103	Mnat1	Mnat1	0.239404	5.28748	0.145137	0.860321
ENSMUSG00000005103	Wdr1	Wdr1	0.212598	6.70245	0.145194	0.860321
ENSMUSG00000015932	Dstn	Dstn	0.33536	8.24722	0.145196	0.860321
ENSMUSG00000093674	Rpl41	Rpl41	0.49528	11.7114	0.145226	0.860321
ENSMUSG00000043991	Pura	Pura	-0.233765	7.89289	0.145288	0.860321
ENSMUSG00000090626	Tex9	Tex9	-0.297768	5.16385	0.145361	0.860321
ENSMUSG00000020231	Dip2a	Dip2a	0.29948	3.58686	0.145472	0.860321
ENSMUSG00000004347	Pde1c	Pde1c	-0.269004	3.65155	0.145575	0.860321
ENSMUSG00000055210	Foxd2	Foxd2	-0.226052	6.58849	0.145657	0.860321
ENSMUSG00000025010	Ccnj	Ccnj	-0.2765	3.2035	0.145884	0.860321
ENSMUSG00000036432	Siah2	Siah2	0.25863	4.74416	0.145982	0.860321
ENSMUSG00000026254	Eif4e2	Eif4e2	0.203679	7.49928	0.146041	0.860321
ENSMUSG00000035847	Ids	Ids	0.317024	4.43772	0.146041	0.860321
ENSMUSG00000001403	Ube2c	Ube2c	0.320775	8.17876	0.146083	0.860321
ENSMUSG00000070939	Tgfbrap1	Tgfbrap1	-0.253077	4.00636	0.146089	0.860321
ENSMUSG00000074221	Zfp568	Zfp568	0.277434	3.57186	0.146185	0.860321
ENSMUSG00000021302	Ggps1	Ggps1	0.211883	5.57507	0.146297	0.860321
ENSMUSG00000042997	Nhlrc3	Nhlrc3	-0.258467	4.16671	0.14632	0.860321
ENSMUSG00000032547	Ryk	Ryk	-0.250453	6.26531	0.146422	0.860321
ENSMUSG00000090862	Rps13	Rps13	0.334011	7.42186	0.146611	0.860321
ENSMUSG00000032425	Zfp949	Zfp949	0.322734	3.66918	0.146725	0.860321
ENSMUSG00000021824	Ap3m1	Ap3m1	0.233081	5.33274	0.146762	0.860321
ENSMUSG00000003731	Kpna6	Kpna6	0.272034	4.90608	0.146833	0.860321
ENSMUSG00000015312	Gadd45b	Gadd45b	-0.242939	7.58348	0.146872	0.860321
ENSMUSG00000092564	BC051226	BC051226	0.284608	3.73531	0.147128	0.860321
ENSMUSG00000041396	Mettl18	Mettl18	-0.282963	3.55338	0.14719	0.860321
ENSMUSG00000029401	Rilpl2	Rilpl2	0.321325	4.93867	0.147285	0.860321
ENSMUSG00000035811	Ugt2b35	Ugt2b35	0.27326	4.85377	0.14742	0.860321
ENSMUSG00000028741	Mrto4	Mrto4	-0.232113	6.76733	0.147445	0.860321
ENSMUSG00000024556	Me2	Me2	0.204731	6.48488	0.147538	0.860321
ENSMUSG00000040220	Gas8	Gas8	-0.270021	3.02008	0.147652	0.860321
ENSMUSG00000036940	Kdm1a	Kdm1a	-0.264718	7.23543	0.147843	0.860321
ENSMUSG00000018474	Chd3	Chd3	-0.252586	6.39174	0.147867	0.860321
ENSMUSG00000032534	Cep63	Cep63	0.25998	4.87738	0.147896	0.860321
ENSMUSG00000013787	Ehmt2	Ehmt2	-0.233974	6.18658	0.147898	0.860321
ENSMUSG00000014859	E2f4	E2f4	-0.220269	5.82773	0.147979	0.860321
ENSMUSG00000028212	Ccne2	Ccne2	-0.280766	3.18277	0.148156	0.860321
ENSMUSG00000030536	Iqgap1	Iqgap1	0.192051	7.67516	0.148207	0.860321
ENSMUSG00000090137	Uba52	Uba52	0.336727	6.60167	0.148239	0.860321
ENSMUSG00000019518	Ap4m1	Ap4m1	-0.210767	5.28634	0.148247	0.860321
ENSMUSG00000037887	Dusp8	Dusp8	-0.267441	4.3677	0.148453	0.860321
ENSMUSG00000049299	Trappc1	Trappc1	-0.240677	6.16129	0.148599	0.860321
ENSMUSG00000031641	Cbr4	Cbr4	0.290538	5.05367	0.148714	0.860321
ENSMUSG00000036450	Hif1an	Hif1an	-0.282794	4.57323	0.148728	0.860321
ENSMUSG00000018239	Zcchc10	Zcchc10	0.27116	4.75471	0.148775	0.860321
ENSMUSG00000003604	Aven	Aven	-0.318998	5.16853	0.148811	0.860321
ENSMUSG00000042208	0610010F05Rik	0610010F05Rik	-0.259815	4.49703	0.149039	0.860321
ENSMUSG00000029273	Sult1d1	Sult1d1	0.285755	7.2646	0.14908	0.860321
ENSMUSG00000048000	Gigyf2	Gigyf2	-0.218501	6.53327	0.149083	0.860321
ENSMUSG00000032062	2310030G06Rik	2310030G06Rik	-0.227697	5.08044	0.149121	0.860321
ENSMUSG00000042625	Safb2	Safb2	-0.218855	6.62124	0.149156	0.860321
ENSMUSG00000057691	Zfp746	Zfp746	-0.252806	4.7814	0.149213	0.860321
ENSMUSG00000004317	Clcn5	Clcn5	-0.247874	4.52314	0.149225	0.860321
ENSMUSG00000026111	Unc50	Unc50	0.225138	6.65635	0.149253	0.860321
ENSMUSG00000019806	Aig1	Aig1	0.213212	7.27712	0.149499	0.860321
ENSMUSG00000091896	Ube2d2a	Ube2d2a	-0.328173	4.49973	0.149569	0.860321
ENSMUSG00000027245	Hypk	Hypk	0.289949	6.47615	0.149675	0.860321
ENSMUSG00000040028	Elavl1	Elavl1	-0.197109	7.23198	0.149716	0.860321
ENSMUSG00000033618	Map3k13	Map3k13	0.327743	4.39819	0.150001	0.860321
ENSMUSG00000025968	Ndufs1	Ndufs1	-0.236588	5.0578	0.150205	0.860321
ENSMUSG00000004070	Hmox2	Hmox2	-0.269591	4.37457	0.150243	0.860321
ENSMUSG00000022914	Brwd1	Brwd1	-0.218486	6.64865	0.15027	0.860321
ENSMUSG00000018858	Mrpl58	Mrpl58	0.204803	7.15767	0.150306	0.860321
ENSMUSG00000031157	Pqbp1	Pqbp1	0.251144	4.86316	0.150382	0.860321
ENSMUSG00000039473	Ubn1	Ubn1	-0.216515	6.98133	0.150384	0.860321
ENSMUSG00000033319	Fem1c	Fem1c	-0.233617	5.40984	0.150443	0.860321
ENSMUSG00000047990	C2cd4a	C2cd4a	0.315248	5.15934	0.150469	0.860321
ENSMUSG00000047246	Hist1h2be	Hist1h2be	0.355156	3.95353	0.150509	0.860321
ENSMUSG00000029415	Sdad1	Sdad1	-0.219526	5.36104	0.150649	0.860321
ENSMUSG00000039828	Wdr70	Wdr70	-0.268948	5.27309	0.1507	0.860321
ENSMUSG00000031770	Herpud1	Herpud1	-0.212186	8.19063	0.15072	0.860321
ENSMUSG00000040767	Snrnp25	Snrnp25	0.226526	5.61453	0.150734	0.860321
ENSMUSG00000002329	Mdp1	Mdp1	0.207257	6.43416	0.150838	0.860392
ENSMUSG00000038301	Snx10	Snx10	-0.223982	5.94775	0.150939	0.860445
ENSMUSG00000032560	Dnajc13	Dnajc13	-0.216509	5.62969	0.151087	0.860692
ENSMUSG00000035896	Rnase1	Rnase1	-0.283984	3.2082	0.151271	0.860692
ENSMUSG00000029518	Rab35	Rab35	0.242689	5.36783	0.151478	0.860692
ENSMUSG00000021143	Pacs2	Pacs2	-0.345794	3.91102	0.151479	0.860692
ENSMUSG00000028412	Slc44a1	Slc44a1	-0.198103	7.16327	0.151568	0.860692
ENSMUSG00000057497	Fam136a	Fam136a	0.205513	6.56328	0.151649	0.860692
ENSMUSG00000039220	Ppp1r10	Ppp1r10	0.222746	6.20084	0.15165	0.860692
ENSMUSG00000048832	Vps37c	Vps37c	-0.261584	4.12217	0.151715	0.860692
ENSMUSG00000037904	Ankrd9	Ankrd9	0.32628	4.00435	0.151855	0.86097
ENSMUSG00000040407	Akap9	Akap9	-0.198916	8.97358	0.152078	0.861398
ENSMUSG00000030413	Pglyrp1	Pglyrp1	0.263459	8.41395	0.152186	0.861398
ENSMUSG00000054920	Klhl5	Klhl5	-0.289623	3.73364	0.152217	0.861398
ENSMUSG00000016427	Ndufa1	Ndufa1	0.386912	8.07951	0.152297	0.861398
ENSMUSG00000100017	2410022M11Rik	2410022M11Rik	-0.260735	3.93101	0.152405	0.86149
ENSMUSG00000026628	Atf3	Atf3	0.399973	8.60986	0.152652	0.862277
ENSMUSG00000118346	Tmem179b	Tmem179b	0.246033	5.93642	0.152727	0.862277
ENSMUSG00000042670	Immp1l	Immp1l	0.207562	6.45085	0.153058	0.863595
ENSMUSG00000065990	Aurkaip1	Aurkaip1	0.221339	7.86892	0.153144	0.863595
ENSMUSG00000044501	Zfp758	Zfp758	-0.270199	3.62779	0.153385	0.864431
ENSMUSG00000022747	St3gal6	St3gal6	0.24478	6.41752	0.153567	0.864911
ENSMUSG00000034429	Zfp707	Zfp707	0.286863	3.66506	0.153725	0.864911
ENSMUSG00000024163	Mapk8ip3	Mapk8ip3	0.268497	3.81241	0.153746	0.864911
ENSMUSG00000027665	Pik3ca	Pik3ca	-0.21012	6.17218	0.154572	0.866439
ENSMUSG00000046785	Epm2aip1	Epm2aip1	-0.214865	5.5506	0.154575	0.866439
ENSMUSG00000079547	H2-DMb1	H2-DMb1	0.290812	3.94968	0.154683	0.866439
ENSMUSG00000048572	Tmem252	Tmem252	0.280932	4.60526	0.154723	0.866439
ENSMUSG00000042271	Nxt2	Nxt2	-0.262854	4.97626	0.154812	0.866439
ENSMUSG00000024639	Gnaq	Gnaq	-0.218431	6.84687	0.154812	0.866439
ENSMUSG00000040712	Camta2	Camta2	-0.266099	4.86191	0.154851	0.866439
ENSMUSG00000054604	Cggbp1	Cggbp1	0.19387	7.10066	0.154944	0.866439
ENSMUSG00000064341	mt-Nd1	mt-Nd1	-0.265058	11.7638	0.155059	0.866439
ENSMUSG00000030471	Zdhhc13	Zdhhc13	0.277341	5.22718	0.155202	0.866439
ENSMUSG00000028145	Them4	Them4	-0.229141	5.543	0.155217	0.866439
ENSMUSG00000021500	Ddx46	Ddx46	-0.19386	7.83816	0.155293	0.866439
ENSMUSG00000038372	Gmds	Gmds	0.216608	9.2181	0.155348	0.866439
ENSMUSG00000069237	Fam8a1	Fam8a1	-0.230508	5.01365	0.155368	0.866439
ENSMUSG00000041598	Cdc42ep4	Cdc42ep4	-0.246565	4.83968	0.155399	0.866439
ENSMUSG00000036136	Fam110c	Fam110c	0.281067	3.98629	0.155777	0.868031
ENSMUSG00000097597	Gm26674	Gm26674	0.287725	3.10553	0.156169	0.869704
ENSMUSG00000048696	Mex3d	Mex3d	0.277532	4.30442	0.156444	0.870559
ENSMUSG00000074781	Ube2n	Ube2n	-0.251507	4.63422	0.156508	0.870559
ENSMUSG00000066440	Zfyve26	Zfyve26	0.290799	3.71453	0.156695	0.870704
ENSMUSG00000039648	Kyat1	Kyat1	-0.282221	3.49391	0.156719	0.870704
ENSMUSG00000064363	mt-Nd4	mt-Nd4	-0.220732	12.402	0.156954	0.871025
ENSMUSG00000020561	Twistnb	Twistnb	-0.212876	6.03522	0.156962	0.871025
ENSMUSG00000029629	Phf14	Phf14	-0.300328	6.89246	0.157129	0.871179
ENSMUSG00000021823	Vcl	Vcl	0.302012	3.88407	0.15725	0.871179
ENSMUSG00000053286	Trmt1l	Trmt1l	-0.255604	5.12403	0.15737	0.871179
ENSMUSG00000117679	Apbb3	Apbb3	0.275177	3.03438	0.157444	0.871179
ENSMUSG00000060227	Casc4	Casc4	0.234726	5.06842	0.15754	0.871179
ENSMUSG00000000278	Scpep1	Scpep1	0.277397	3.09761	0.157546	0.871179
ENSMUSG00000024487	Yipf5	Yipf5	0.192532	6.28109	0.158026	0.87332
ENSMUSG00000031919	Tmed6	Tmed6	-0.231967	5.16339	0.158194	0.873374
ENSMUSG00000043467	Zbtb37	Zbtb37	-0.277045	3.38564	0.158221	0.873374
ENSMUSG00000001763	Tspan33	Tspan33	0.255693	4.44581	0.158374	0.873704
ENSMUSG00000061143	Maml3	Maml3	-0.226575	5.7342	0.15857	0.873818
ENSMUSG00000031146	Plp2	Plp2	-0.251643	6.02519	0.158621	0.873818
ENSMUSG00000025358	Cdk2	Cdk2	-0.22155	5.47235	0.158673	0.873818
ENSMUSG00000004356	Utp20	Utp20	0.229555	5.51121	0.159101	0.87517
ENSMUSG00000056234	Ncoa4	Ncoa4	-0.22001	5.23967	0.15912	0.87517
ENSMUSG00000013736	Trnt1	Trnt1	0.232944	5.34452	0.15939	0.87517
ENSMUSG00000059586	Nsmce2	Nsmce2	0.22487	5.87744	0.159417	0.87517
ENSMUSG00000051319	Mtln	Mtln	0.28298	6.21122	0.159678	0.87517
ENSMUSG00000022507	1810013L24Rik	1810013L24Rik	-0.238079	5.14651	0.159782	0.87517
ENSMUSG00000001376	Vps50	Vps50	-0.221849	5.26151	0.159909	0.87517
ENSMUSG00000021250	Fos	Fos	0.233072	10.4375	0.159958	0.87517
ENSMUSG00000032480	Dhx30	Dhx30	-0.212689	5.2689	0.160133	0.87517
ENSMUSG00000041390	Mdfic	Mdfic	-0.275487	3.03417	0.160286	0.87517
ENSMUSG00000004508	Gab2	Gab2	-0.268933	3.47689	0.160431	0.87517
ENSMUSG00000020705	Ddx42	Ddx42	-0.190423	6.70231	0.16046	0.87517
ENSMUSG00000079557	2002-03-01	2002-03-01	0.207254	5.26537	0.160513	0.87517
ENSMUSG00000020847	Rph3al	Rph3al	-0.219689	5.45401	0.160682	0.87517
ENSMUSG00000043091	Tuba1c	Tuba1c	0.242037	6.81158	0.160691	0.87517
ENSMUSG00000040048	Ndufb10	Ndufb10	0.253024	8.73746	0.160775	0.87517
ENSMUSG00000033004	Mycbp2	Mycbp2	-0.202136	7.19558	0.160831	0.87517
ENSMUSG00000056671	Prelid2	Prelid2	0.230384	6.18858	0.160855	0.87517
ENSMUSG00000022686	B3gnt5	B3gnt5	0.245062	4.99596	0.161025	0.87517
ENSMUSG00000015652	Steap1	Steap1	0.344022	3.58647	0.161091	0.87517
ENSMUSG00000076437	Selenoh	Selenoh	0.222666	7.39019	0.161356	0.87517
ENSMUSG00000021905	Dph3	Dph3	0.221769	7.32304	0.161358	0.87517
ENSMUSG00000021192	Golga5	Golga5	0.252289	5.49991	0.161386	0.87517
ENSMUSG00000096215	Smim22	Smim22	0.376317	6.57984	0.161418	0.87517
ENSMUSG00000022185	Acin1	Acin1	-0.189355	7.01704	0.1615	0.87517
ENSMUSG00000024695	Zfp91	Zfp91	-0.2017	7.95718	0.161535	0.87517
ENSMUSG00000020782	Llgl2	Llgl2	-0.196701	6.01759	0.161619	0.87517
ENSMUSG00000053119	Chmp3	Chmp3	0.186635	6.51578	0.161654	0.87517
ENSMUSG00000019792	Trmt11	Trmt11	0.241582	4.67676	0.161829	0.87517
ENSMUSG00000024042	Sik1	Sik1	0.286311	3.21253	0.161949	0.87517
ENSMUSG00000087679	Tmem250-ps	Tmem250-ps	0.27515	6.79807	0.161953	0.87517
ENSMUSG00000036202	Rif1	Rif1	-0.189185	7.39894	0.162059	0.87517
ENSMUSG00000039458	Mtmr12	Mtmr12	0.263341	4.36972	0.16208	0.87517
ENSMUSG00000024286	Ccny	Ccny	-0.219151	5.99139	0.162141	0.87517
ENSMUSG00000004562	Arhgef40	Arhgef40	-0.265092	3.92326	0.162213	0.87517
ENSMUSG00000033294	Noc4l	Noc4l	0.240495	4.95034	0.162472	0.87517
ENSMUSG00000079111	Kdelr2	Kdelr2	0.207705	8.64681	0.162788	0.87517
ENSMUSG00000019979	Apaf1	Apaf1	0.263857	4.71425	0.162883	0.87517
ENSMUSG00000039233	Tbce	Tbce	-0.252943	4.91426	0.162919	0.87517
ENSMUSG00000047446	Arl4a	Arl4a	0.245463	7.96178	0.162996	0.87517
ENSMUSG00000036291	Ap5m1	Ap5m1	0.241794	5.34723	0.163011	0.87517
ENSMUSG00000069729	Arid1b	Arid1b	-0.196022	5.70428	0.163038	0.87517
ENSMUSG00000018379	Srsf1	Srsf1	-0.186438	7.96517	0.163057	0.87517
ENSMUSG00000057406	Nsd2	Nsd2	-0.201223	6.98624	0.163172	0.87517
ENSMUSG00000031833	Mast3	Mast3	-0.257137	4.11264	0.163218	0.87517
ENSMUSG00000071855	Ccdc112	Ccdc112	-0.337704	3.89581	0.163277	0.87517
ENSMUSG00000027160	Ccdc34	Ccdc34	0.212113	7.70257	0.163312	0.87517
ENSMUSG00000097616	1110019D14Rik	1110019D14Rik	0.276619	3.09663	0.163395	0.87517
ENSMUSG00000026275	Ppp1r7	Ppp1r7	0.203191	6.23871	0.163537	0.87517
ENSMUSG00000020089	Ppa1	Ppa1	0.257344	8.45558	0.163706	0.87517
ENSMUSG00000067288	Rps28	Rps28	0.543744	8.73976	0.163731	0.87517
ENSMUSG00000032330	Cox7a2	Cox7a2	0.337714	9.83767	0.163809	0.87517
ENSMUSG00000005417	Mprip	Mprip	-0.286173	4.83563	0.163961	0.87517
ENSMUSG00000031556	Tm2d2	Tm2d2	0.214492	7.70006	0.163993	0.87517
ENSMUSG00000022241	Tars	Tars	0.225885	6.82407	0.164036	0.87517
ENSMUSG00000027326	Knl1	Knl1	0.214966	6.42933	0.164421	0.876725
ENSMUSG00000041355	Ssr2	Ssr2	0.242068	8.92736	0.164529	0.876787
ENSMUSG00000029386	Tctn2	Tctn2	-0.269581	3.24467	0.164878	0.876787
ENSMUSG00000032599	Ip6k2	Ip6k2	-0.233246	4.80691	0.164936	0.876787
ENSMUSG00000014074	Rnf168	Rnf168	-0.183168	6.09063	0.164974	0.876787
ENSMUSG00000066036	Ubr4	Ubr4	0.228389	5.82741	0.164988	0.876787
ENSMUSG00000001017	Chtop	Chtop	0.196091	6.81605	0.165261	0.876787
ENSMUSG00000004843	Chmp2b	Chmp2b	0.192244	6.33461	0.165295	0.876787
ENSMUSG00000022683	Pla2g10	Pla2g10	0.196672	6.68507	0.16531	0.876787
ENSMUSG00000006219	Fblim1	Fblim1	-0.227561	6.57036	0.165469	0.876787
ENSMUSG00000024654	Asrgl1	Asrgl1	0.259149	4.71173	0.165529	0.876787
ENSMUSG00000101856	1700096K18Rik	1700096K18Rik	0.29289	3.6089	0.165923	0.876787
ENSMUSG00000026605	Cenpf	Cenpf	0.208926	7.77773	0.165931	0.876787
ENSMUSG00000046841	Ckap4	Ckap4	0.207874	6.32643	0.165995	0.876787
ENSMUSG00000029486	Mrpl1	Mrpl1	0.190337	5.94095	0.166064	0.876787
ENSMUSG00000028795	Ccdc28b	Ccdc28b	0.262507	4.90606	0.166082	0.876787
ENSMUSG00000031487	Brf2	Brf2	0.348027	4.12344	0.166172	0.876787
ENSMUSG00000039886	Tmem120a	Tmem120a	0.229559	4.48396	0.166178	0.876787
ENSMUSG00000071659	Hnrnpul2	Hnrnpul2	-0.184274	6.62576	0.16621	0.876787
ENSMUSG00000049760	2410015M20Rik	2410015M20Rik	0.26476	8.74595	0.166222	0.876787
ENSMUSG00000050373	Snx21	Snx21	0.274505	3.15062	0.166297	0.876787
ENSMUSG00000002732	Fkbp7	Fkbp7	-0.256531	3.70049	0.166448	0.877091
ENSMUSG00000024137	E4f1	E4f1	-0.247727	4.24271	0.166696	0.877393
ENSMUSG00000020377	Ltc4s	Ltc4s	-0.368792	4.70182	0.166845	0.877393
ENSMUSG00000028565	Nfia	Nfia	-0.221486	7.62661	0.166998	0.877393
ENSMUSG00000041133	Smc1a	Smc1a	-0.186788	8.20798	0.167146	0.877393
ENSMUSG00000074918	Inafm2	Inafm2	0.225808	4.75382	0.167226	0.877393
ENSMUSG00000028114	Mettl14	Mettl14	-0.254896	4.41805	0.167282	0.877393
ENSMUSG00000036840	Siah1a	Siah1a	-0.221935	5.14452	0.167385	0.877393
ENSMUSG00000008999	Bmp7	Bmp7	0.277391	3.20313	0.167486	0.877393
ENSMUSG00000032870	Smap2	Smap2	-0.239568	5.34332	0.16753	0.877393
ENSMUSG00000023079	Gtf2ird1	Gtf2ird1	-0.202659	5.91834	0.167556	0.877393
ENSMUSG00000002416	Ndufb2	Ndufb2	0.343956	7.5986	0.168034	0.877393
ENSMUSG00000027439	Gzf1	Gzf1	0.243013	5.06233	0.168087	0.877393
ENSMUSG00000024491	Rbm27	Rbm27	-0.191287	6.28605	0.168443	0.877393
ENSMUSG00000009741	Ubp1	Ubp1	-0.213233	5.56817	0.16845	0.877393
ENSMUSG00000060126	Tpt1	Tpt1	-0.227576	12.7096	0.168692	0.877393
ENSMUSG00000090841	Myl6	Myl6	0.203292	9.41255	0.168721	0.877393
ENSMUSG00000028757	Ddost	Ddost	0.211374	8.39477	0.168722	0.877393
ENSMUSG00000038866	Zcchc2	Zcchc2	0.264461	4.90182	0.168866	0.877393
ENSMUSG00000021495	Fam193b	Fam193b	-0.210545	5.36637	0.168914	0.877393
ENSMUSG00000018697	Aatf	Aatf	-0.229581	5.6595	0.168939	0.877393
ENSMUSG00000020941	Map3k14	Map3k14	0.264068	3.42965	0.168941	0.877393
ENSMUSG00000037649	H2-DMa	H2-DMa	0.312867	3.82983	0.169202	0.877393
ENSMUSG00000026708	Cenpl	Cenpl	0.248389	4.61951	0.169209	0.877393
ENSMUSG00000034206	Polq	Polq	-0.2637	3.64981	0.169241	0.877393
ENSMUSG00000028221	Pip4p2	Pip4p2	-0.238852	5.11521	0.169286	0.877393
ENSMUSG00000027479	Mapre1	Mapre1	0.17844	7.52195	0.169308	0.877393
ENSMUSG00000036241	Ube2r2	Ube2r2	-0.234491	7.55009	0.169322	0.877393
ENSMUSG00000022475	Hdac7	Hdac7	-0.260667	4.57815	0.169611	0.877393
ENSMUSG00000024038	Ndufv3	Ndufv3	0.31429	7.72554	0.169614	0.877393
ENSMUSG00000028044	Cks1b	Cks1b	0.251789	7.21983	0.169971	0.877393
ENSMUSG00000027739	Rab33b	Rab33b	0.245888	4.09561	0.170026	0.877393
ENSMUSG00000063018	2010204K13Rik	2010204K13Rik	0.322124	3.98812	0.170074	0.877393
ENSMUSG00000097124	A530020G20Rik	A530020G20Rik	-0.257134	3.40737	0.170227	0.877393
ENSMUSG00000042129	Rassf4	Rassf4	-0.209268	6.59837	0.170261	0.877393
ENSMUSG00000030103	Bhlhe40	Bhlhe40	0.208033	5.31407	0.170304	0.877393
ENSMUSG00000034765	Dusp5	Dusp5	0.311735	4.81586	0.170479	0.877393
ENSMUSG00000029086	Prom1	Prom1	-0.215655	7.3583	0.170509	0.877393
ENSMUSG00000031059	Ndufb11	Ndufb11	0.226301	9.23463	0.170514	0.877393
ENSMUSG00000034112	Atp2c2	Atp2c2	0.304287	4.97376	0.170651	0.877393
ENSMUSG00000021432	Slc35b3	Slc35b3	-0.207334	6.54708	0.170659	0.877393
ENSMUSG00000044813	Shb	Shb	-0.247365	5.13302	0.17071	0.877393
ENSMUSG00000026199	Ankzf1	Ankzf1	-0.266215	4.41963	0.170869	0.877393
ENSMUSG00000063801	Ap3s2	Ap3s2	-0.2319	5.36665	0.17098	0.877393
ENSMUSG00000035078	Mtmr9	Mtmr9	0.317818	3.46142	0.171003	0.877393
[truncated: 7,577 more rows]

## Sheet: limma_KO_vs_WT_goblet_fine(1)
GeneId	Symbol	GeneName	log2FC	log2A	P.Value	adj.P.Val
[truncated: 9,287 more rows]

[truncated: 8 more sheets: limma_KO_vs_WT_goblet_crypt(1), limma_KO_vs_WT_colonocyte_late_, limma_KO_vs_WT_colonocyte_immat, limma_KO_vs_WT_colonocyte_early, limma_KO_vs_WT_transit_amplifyi, limma_KO_vs_WT_stem(2), limma_KO_vs_WT_goblet(2), limma_KO_vs_WT_colonocyte(2)]
