# Supplementary material for: Epithelial GPR35 protects from Citrobacter rodentium infection by preserving goblet cells and mucosal barrier integrity
Source: Mucosal Immunol. 2022 Mar 9;15(3):443–58. doi: 10.1038/s41385-022-00494-y (PMC9038528; doi:10.1038/s41385-022-00494-y)
Supplement: Supplementary file 3 — Amplicon Sequence Data Preparation Workflow for HPC Euler [file 41385_2022_494_MOESM3_ESM.txt]

==========================================================================================
Amplicon Sequence Data Preparation Workflow for HPC Euler
------------------------------------------------------------------------------------------
Genetic Diversity Centre (GDC), D-USYS, ETH Zurich
https://gdc.ethz.ch 
==========================================================================================
Project  : p700
Run      : run200710
Platfom  : Illumina MiSeq
Provider : GDC
Data Typ : PE300
Target   : 16S
User(s)  : Hassan Melhem (hassan.melhem@unibas.ch)
------------------------------------------------------------------------------------------
Project Info
------------------------------------------------------------------------------------------
Organism: Mice

WT and Nockout / male and female
N(samples) = 46

N(WT) = 20 (10 male / 10 female)
N(KO) = 22 (11 male / 11 female)
N(NTC) = 1 male / 1 female
N(POS) = 1 male / 1 female
------------------------------------------------------------------------------------------
MiSeq Run Information
------------------------------------------------------------------------------------------
Cluster density: 1129 k/mm2 (Optimal 500–850 k/mm2)
Reads Total: 27.39 M (goal 25 M)
Reads PF: 25.68 M
PhiX conc: 5.94 % (loaded 10%)
%>=Q30: Total 82.26% (should be at least 70%)
------------------------------------------------------------------------------------------
Primer Info
------------------------------------------------------------------------------------------
515F: 5'-GTGCCAGCMGCCGCGGTAA-3'
806R: 5-'GGACTACHVGGGTWTCTAAT-3'
==========================================================================================
Step [A] - Data Quality Control
------------------------------------------------------------------------------------------
Application(s): usearch v11.0.667_i86linux64
                FastQC (https://www.bioinformatics.babraham.ac.uk/projects/fastqc/)
                MultiQC (https://multiqc.info)
==========================================================================================
Step [B] - Trimming Read End and Merge Read Pairs
------------------------------------------------------------------------------------------
Workflow Overview:
◇ B1  - Check-Point: Verify Sample Names
◇ B2  - Check-Point: Sample File Resolution
◇ B3  - GZ-2-FQ and Renaming Files
◇ B4  - Remove PhiX
................................................................................
       Application: usearch v11.0.667_i86linux64
           Command: filter_phix
................................................................................
◇ B5  - Remove Low Complexity Sequences
................................................................................
       Application: usearch v11.0.667_i86linux64
           Command: filter_lowc
         Threshold: 25
................................................................................
◇ B6a - Trim Read End
................................................................................
       Application: usearch v11.0.667_i86linux64
           Command: fastx_truncate
        Trim R1/R2: 40 / 40
................................................................................
◇ B6b - Sync Read-Pairs
       Application: usearch v11.0.667_i86linux64
           Command: fastx_syncpairs
................................................................................
◇ B6c - Merge Read Pairs (Bayesian PE Read Merger)
................................................................................
       Application: usearch v11.0.667_i86linux64
           Command: fastq_mergepairs
       Min Overlap: 20
     Min %Identity: 60
 Min Merged Length: 100
Min Merged Quality: 0
--------------------------------------------------------------------------------
START_Workflow: 14:56:54 16/07/2020
--------------------------------------------------------------------------------
 Start_B1_UniqueSampleNames_Check: 14:56:54 16/07/2020
  ✔︎ PASS - Unique Sample Names (N=46)
 End_B1_UniqueSampleNames_Check: 14:56:54 16/07/2020
................................................................................
 Start_B2_SampleResolutionCheck: 14:56:54 16/07/2020
  ✔︎ PASS - Sample-Name Resolution Check (n=46)
 End_B2_SmpleResolutionCheck: 14:57:02 16/07/2020
................................................................................
 Start_B3_GZ-2-FQ: 14:57:02 16/07/2020
  ➼ N(FilesR1/FilesR2): 46 / 46
 End_B3_GZ-2-FQ: 15:01:40 16/07/2020
................................................................................
 Start_B4_RemovePhiX: 15:01:40 16/07/2020
  KO01F: N(PhiX_free)= 594200 (-7)
  KO01M: N(PhiX_free)= 457294 (-7)
  KO02F: N(PhiX_free)= 540674 (-16)
  KO02M: N(PhiX_free)= 478684 (-12)
  KO03F: N(PhiX_free)= 531430 (-13)
  KO03M: N(PhiX_free)= 518699 (-10)
  KO04F: N(PhiX_free)= 561186 (-8)
  KO04M: N(PhiX_free)= 358733 (-9)
  KO05F: N(PhiX_free)= 485255 (-6)
  KO05M: N(PhiX_free)= 473490 (-15)
  KO06F: N(PhiX_free)= 493458 (-9)
  KO06M: N(PhiX_free)= 538060 (-12)
  KO07F: N(PhiX_free)= 498253 (-9)
  KO07M: N(PhiX_free)= 548023 (-13)
  KO08F: N(PhiX_free)= 639611 (-11)
  KO08M: N(PhiX_free)= 519852 (-8)
  KO09F: N(PhiX_free)= 545607 (-9)
  KO09M: N(PhiX_free)= 481510 (-4)
  KO10F: N(PhiX_free)= 515815 (-4)
  KO10M: N(PhiX_free)= 485012 (-8)
  KO11F: N(PhiX_free)= 708401 (-12)
  KO11M: N(PhiX_free)= 542796 (-23)
  NTCF: N(PhiX_free)= 2186 (-1)
  NTCM: N(PhiX_free)= 25078 (0)
  POSF: N(PhiX_free)= 390158 (-6)
  POSM: N(PhiX_free)= 476725 (-7)
  WT01F: N(PhiX_free)= 550489 (-8)
  WT01M: N(PhiX_free)= 498882 (-17)
  WT02F: N(PhiX_free)= 674145 (-8)
  WT02M: N(PhiX_free)= 453175 (-27)
  WT03F: N(PhiX_free)= 523866 (-13)
  WT03M: N(PhiX_free)= 512725 (-9)
  WT04F: N(PhiX_free)= 436992 (-7)
  WT04M: N(PhiX_free)= 485572 (-11)
  WT05F: N(PhiX_free)= 512593 (-11)
  WT05M: N(PhiX_free)= 525206 (-14)
  WT06F: N(PhiX_free)= 545072 (-15)
  WT06M: N(PhiX_free)= 566992 (-8)
  WT07F: N(PhiX_free)= 505820 (-6)
  WT07M: N(PhiX_free)= 501495 (-15)
  WT08F: N(PhiX_free)= 557735 (-15)
  WT08M: N(PhiX_free)= 568968 (-14)
  WT09F: N(PhiX_free)= 545258 (-6)
  WT09M: N(PhiX_free)= 463074 (-4)
  WT10F: N(PhiX_free)= 620618 (-15)
  WT10M: N(PhiX_free)= 526190 (-3)
 End_B4_RemovePhiX: 15:22:08 16/07/2020
................................................................................
 Start_B5_RemoveLowComplexity: 15:22:08 16/07/2020
  KO01F: N(NoLowComplexity)= 589156 (-5044)
  KO01M: N(NoLowComplexity)= 456228 (-1066)
  KO02F: N(NoLowComplexity)= 536773 (-3901)
  KO02M: N(NoLowComplexity)= 476925 (-1759)
  KO03F: N(NoLowComplexity)= 527484 (-3946)
  KO03M: N(NoLowComplexity)= 517706 (-993)
  KO04F: N(NoLowComplexity)= 555438 (-5748)
  KO04M: N(NoLowComplexity)= 358051 (-682)
  KO05F: N(NoLowComplexity)= 481837 (-3418)
  KO05M: N(NoLowComplexity)= 471735 (-1755)
  KO06F: N(NoLowComplexity)= 490670 (-2788)
  KO06M: N(NoLowComplexity)= 534230 (-3830)
  KO07F: N(NoLowComplexity)= 495905 (-2348)
  KO07M: N(NoLowComplexity)= 546609 (-1414)
  KO08F: N(NoLowComplexity)= 637041 (-2570)
  KO08M: N(NoLowComplexity)= 518777 (-1075)
  KO09F: N(NoLowComplexity)= 542644 (-2963)
  KO09M: N(NoLowComplexity)= 480444 (-1066)
  KO10F: N(NoLowComplexity)= 513955 (-1860)
  KO10M: N(NoLowComplexity)= 483838 (-1174)
  KO11F: N(NoLowComplexity)= 706341 (-2060)
  KO11M: N(NoLowComplexity)= 540579 (-2217)
  NTCF: N(NoLowComplexity)= 663 (-1523)
  NTCM: N(NoLowComplexity)= 24832 (-246)
  POSF: N(NoLowComplexity)= 388438 (-1720)
  POSM: N(NoLowComplexity)= 475884 (-841)
  WT01F: N(NoLowComplexity)= 547419 (-3070)
  WT01M: N(NoLowComplexity)= 496853 (-2029)
  WT02F: N(NoLowComplexity)= 669792 (-4353)
  WT02M: N(NoLowComplexity)= 451219 (-1956)
  WT03F: N(NoLowComplexity)= 518034 (-5832)
  WT03M: N(NoLowComplexity)= 511438 (-1287)
  WT04F: N(NoLowComplexity)= 433337 (-3655)
  WT04M: N(NoLowComplexity)= 484242 (-1330)
  WT05F: N(NoLowComplexity)= 507517 (-5076)
  WT05M: N(NoLowComplexity)= 523434 (-1772)
  WT06F: N(NoLowComplexity)= 539287 (-5785)
  WT06M: N(NoLowComplexity)= 565743 (-1249)
  WT07F: N(NoLowComplexity)= 501081 (-4739)
  WT07M: N(NoLowComplexity)= 499629 (-1866)
  WT08F: N(NoLowComplexity)= 554030 (-3705)
  WT08M: N(NoLowComplexity)= 567454 (-1514)
  WT09F: N(NoLowComplexity)= 543835 (-1423)
  WT09M: N(NoLowComplexity)= 462010 (-1064)
  WT10F: N(NoLowComplexity)= 618957 (-1661)
  WT10M: N(NoLowComplexity)= 524899 (-1291)
 End_B5_RemoveLowComplexity: 15:34:26 16/07/2020
................................................................................
 Start_B6_Trim_and_Merge: 15:34:26 16/07/2020
  ‣ KO01F - Merging Summary
    Merging Rate: 533717 / 589079 (90.6%)
    Median Merged Length: 298

    589079  Pairs (589.1k)
    533717  Merged (533.7k, 90.60%)
    299916  Alignments with zero diffs (50.91%)
     51975  Too many diffs (> 10) (8.82%)
       245  Fwd too short (< 64) after tail trimming (0.04%)
         3  Rev too short (< 64) after tail trimming (0.00%)
      3114  No alignment found (0.53%)
        17  Alignment too short (< 20) (0.00%)
         8  Merged too short (< 100)
         0  Min Q too low (<0) (0.00%)
       243  Staggered pairs (0.04%) merged & trimmed
    218.75  Mean alignment length
    298.40  Mean merged length
      0.33  Mean fwd expected errors
      1.24  Mean rev expected errors
      0.09  Mean merged expected errors
-----
  ‣ KO01M - Merging Summary
    Merging Rate: 418060 / 456159 (91.6%)
    Median Merged Length: 299

    456159  Pairs (456.2k)
    418060  Merged (418.1k, 91.65%)
    251707  Alignments with zero diffs (55.18%)
     32713  Too many diffs (> 10) (7.17%)
       699  Fwd too short (< 64) after tail trimming (0.15%)
        17  Rev too short (< 64) after tail trimming (0.00%)
      4628  No alignment found (1.01%)
        37  Alignment too short (< 20) (0.01%)
         5  Merged too short (< 100)
         0  Min Q too low (<0) (0.00%)
      4649  Staggered pairs (1.02%) merged & trimmed
    211.56  Mean alignment length
    295.84  Mean merged length
      0.27  Mean fwd expected errors
      1.04  Mean rev expected errors
      0.10  Mean merged expected errors
-----
  ‣ KO02F - Merging Summary
    Merging Rate: 497527 / 536713 (92.7%)
    Median Merged Length: 299

    536713  Pairs (536.7k)
    497527  Merged (497.5k, 92.70%)
    312020  Alignments with zero diffs (58.14%)
     36132  Too many diffs (> 10) (6.73%)
       211  Fwd too short (< 64) after tail trimming (0.04%)
         4  Rev too short (< 64) after tail trimming (0.00%)
      2766  No alignment found (0.52%)
        64  Alignment too short (< 20) (0.01%)
         9  Merged too short (< 100)
         0  Min Q too low (<0) (0.00%)
       352  Staggered pairs (0.07%) merged & trimmed
    217.99  Mean alignment length
    299.36  Mean merged length
      0.32  Mean fwd expected errors
      0.97  Mean rev expected errors
      0.08  Mean merged expected errors
-----
  ‣ KO02M - Merging Summary
    Merging Rate: 430541 / 476822 (90.3%)
    Median Merged Length: 299

    476822  Pairs (476.8k)
    430541  Merged (430.5k, 90.29%)
    267848  Alignments with zero diffs (56.17%)
     34452  Too many diffs (> 10) (7.23%)
      1185  Fwd too short (< 64) after tail trimming (0.25%)
        34  Rev too short (< 64) after tail trimming (0.01%)
     10518  No alignment found (2.21%)
        82  Alignment too short (< 20) (0.02%)
        10  Merged too short (< 100)
         0  Min Q too low (<0) (0.00%)
      8553  Staggered pairs (1.79%) merged & trimmed
    203.30  Mean alignment length
    292.42  Mean merged length
      0.29  Mean fwd expected errors
      1.00  Mean rev expected errors
      0.11  Mean merged expected errors
-----
  ‣ KO03F - Merging Summary
    Merging Rate: 475439 / 527420 (90.1%)
    Median Merged Length: 299

    527420  Pairs (527.4k)
    475439  Merged (475.4k, 90.14%)
    269812  Alignments with zero diffs (51.16%)
     49321  Too many diffs (> 10) (9.35%)
       200  Fwd too short (< 64) after tail trimming (0.04%)
         3  Rev too short (< 64) after tail trimming (0.00%)
      2423  No alignment found (0.46%)
        27  Alignment too short (< 20) (0.01%)
         7  Merged too short (< 100)
         0  Min Q too low (<0) (0.00%)
       331  Staggered pairs (0.06%) merged & trimmed
    216.56  Mean alignment length
    301.11  Mean merged length
      0.25  Mean fwd expected errors
      1.22  Mean rev expected errors
      0.09  Mean merged expected errors
-----
  ‣ KO03M - Merging Summary
    Merging Rate: 458354 / 517656 (88.5%)
    Median Merged Length: 299

    517656  Pairs (517.7k)
    458354  Merged (458.4k, 88.54%)
    250874  Alignments with zero diffs (48.46%)
     55606  Too many diffs (> 10) (10.74%)
       598  Fwd too short (< 64) after tail trimming (0.12%)
        12  Rev too short (< 64) after tail trimming (0.00%)
      3071  No alignment found (0.59%)
        10  Alignment too short (< 20) (0.00%)
         5  Merged too short (< 100)
         0  Min Q too low (<0) (0.00%)
      3409  Staggered pairs (0.66%) merged & trimmed
    213.36  Mean alignment length
    295.96  Mean merged length
      0.22  Mean fwd expected errors
      1.31  Mean rev expected errors
      0.09  Mean merged expected errors
-----
  ‣ KO04F - Merging Summary
    Merging Rate: 495762 / 555344 (89.3%)
    Median Merged Length: 298

    555344  Pairs (555.3k)
    495762  Merged (495.8k, 89.27%)
    269729  Alignments with zero diffs (48.57%)
     56574  Too many diffs (> 10) (10.19%)
       336  Fwd too short (< 64) after tail trimming (0.06%)
        12  Rev too short (< 64) after tail trimming (0.00%)
      2640  No alignment found (0.48%)
         8  Alignment too short (< 20) (0.00%)
        12  Merged too short (< 100)
         0  Min Q too low (<0) (0.00%)
       264  Staggered pairs (0.05%) merged & trimmed
    218.59  Mean alignment length
    298.46  Mean merged length
      0.30  Mean fwd expected errors
      1.32  Mean rev expected errors
      0.09  Mean merged expected errors
-----
  ‣ KO04M - Merging Summary
    Merging Rate: 319371 / 358019 (89.2%)
    Median Merged Length: 299

    358019  Pairs (358.0k)
    319371  Merged (319.4k, 89.21%)
    163987  Alignments with zero diffs (45.80%)
     34080  Too many diffs (> 10) (9.52%)
       376  Fwd too short (< 64) after tail trimming (0.11%)
        11  Rev too short (< 64) after tail trimming (0.00%)
      4157  No alignment found (1.16%)
        23  Alignment too short (< 20) (0.01%)
         1  Merged too short (< 100)
         0  Min Q too low (<0) (0.00%)
      3881  Staggered pairs (1.08%) merged & trimmed
    211.10  Mean alignment length
    294.05  Mean merged length
      0.33  Mean fwd expected errors
      1.26  Mean rev expected errors
      0.11  Mean merged expected errors
-----
  ‣ KO05F - Merging Summary
    Merging Rate: 444340 / 481769 (92.2%)
    Median Merged Length: 299

    481769  Pairs (481.8k)
    444340  Merged (444.3k, 92.23%)
    278342  Alignments with zero diffs (57.77%)
     34956  Too many diffs (> 10) (7.26%)
       158  Fwd too short (< 64) after tail trimming (0.03%)
         3  Rev too short (< 64) after tail trimming (0.00%)
      2280  No alignment found (0.47%)
        25  Alignment too short (< 20) (0.01%)
         7  Merged too short (< 100)
         0  Min Q too low (<0) (0.00%)
       230  Staggered pairs (0.05%) merged & trimmed
    217.14  Mean alignment length
    300.33  Mean merged length
      0.26  Mean fwd expected errors
      1.04  Mean rev expected errors
      0.08  Mean merged expected errors
-----
  ‣ KO05M - Merging Summary
    Merging Rate: 418773 / 471648 (88.8%)
    Median Merged Length: 298

    471648  Pairs (471.6k)
    418773  Merged (418.8k, 88.79%)
    256934  Alignments with zero diffs (54.48%)
     35645  Too many diffs (> 10) (7.56%)
       891  Fwd too short (< 64) after tail trimming (0.19%)
        19  Rev too short (< 64) after tail trimming (0.00%)
     16157  No alignment found (3.43%)
       158  Alignment too short (< 20) (0.03%)
         5  Merged too short (< 100)
         0  Min Q too low (<0) (0.00%)
      9062  Staggered pairs (1.92%) merged & trimmed
    203.63  Mean alignment length
    291.99  Mean merged length
      0.24  Mean fwd expected errors
      1.08  Mean rev expected errors
      0.11  Mean merged expected errors
-----
  ‣ KO06F - Merging Summary
    Merging Rate: 448524 / 490629 (91.4%)
    Median Merged Length: 298

    490629  Pairs (490.6k)
    448524  Merged (448.5k, 91.42%)
    267055  Alignments with zero diffs (54.43%)
     39515  Too many diffs (> 10) (8.05%)
       172  Fwd too short (< 64) after tail trimming (0.04%)
         4  Rev too short (< 64) after tail trimming (0.00%)
      2389  No alignment found (0.49%)
        22  Alignment too short (< 20) (0.00%)
         3  Merged too short (< 100)
         0  Min Q too low (<0) (0.00%)
       214  Staggered pairs (0.04%) merged & trimmed
    218.67  Mean alignment length
    298.65  Mean merged length
      0.28  Mean fwd expected errors
      1.14  Mean rev expected errors
      0.08  Mean merged expected errors
-----
  ‣ KO06M - Merging Summary
    Merging Rate: 489296 / 533566 (91.7%)
    Median Merged Length: 299

    533566  Pairs (533.6k)
    489296  Merged (489.3k, 91.70%)
    297848  Alignments with zero diffs (55.82%)
     35875  Too many diffs (> 10) (6.72%)
      3539  Fwd too short (< 64) after tail trimming (0.66%)
        63  Rev too short (< 64) after tail trimming (0.01%)
      4745  No alignment found (0.89%)
        34  Alignment too short (< 20) (0.01%)
        14  Merged too short (< 100)
         0  Min Q too low (<0) (0.00%)
      3584  Staggered pairs (0.67%) merged & trimmed
    212.32  Mean alignment length
    294.12  Mean merged length
      0.23  Mean fwd expected errors
      1.02  Mean rev expected errors
      0.09  Mean merged expected errors
-----
  ‣ KO07F - Merging Summary
    Merging Rate: 452179 / 495853 (91.2%)
    Median Merged Length: 298

    495853  Pairs (495.9k)
    452179  Merged (452.2k, 91.19%)
    271422  Alignments with zero diffs (54.74%)
     40912  Too many diffs (> 10) (8.25%)
       276  Fwd too short (< 64) after tail trimming (0.06%)
         6  Rev too short (< 64) after tail trimming (0.00%)
      2458  No alignment found (0.50%)
        19  Alignment too short (< 20) (0.00%)
         3  Merged too short (< 100)
         0  Min Q too low (<0) (0.00%)
       253  Staggered pairs (0.05%) merged & trimmed
    218.56  Mean alignment length
    298.57  Mean merged length
      0.29  Mean fwd expected errors
      1.13  Mean rev expected errors
      0.08  Mean merged expected errors
-----
  ‣ KO07M - Merging Summary
    Merging Rate: 497788 / 546509 (91.1%)
    Median Merged Length: 299

    546509  Pairs (546.5k)
    497788  Merged (497.8k, 91.09%)
    304661  Alignments with zero diffs (55.75%)
     39921  Too many diffs (> 10) (7.30%)
       837  Fwd too short (< 64) after tail trimming (0.15%)
        19  Rev too short (< 64) after tail trimming (0.00%)
      7878  No alignment found (1.44%)
        62  Alignment too short (< 20) (0.01%)
         4  Merged too short (< 100)
         0  Min Q too low (<0) (0.00%)
      5557  Staggered pairs (1.02%) merged & trimmed
    209.49  Mean alignment length
    293.80  Mean merged length
      0.25  Mean fwd expected errors
      1.05  Mean rev expected errors
      0.10  Mean merged expected errors
-----
  ‣ KO08F - Merging Summary
    Merging Rate: 580006 / 636991 (91.1%)
    Median Merged Length: 298

    636991  Pairs (637.0k)
    580006  Merged (580.0k, 91.05%)
    349734  Alignments with zero diffs (54.90%)
     53711  Too many diffs (> 10) (8.43%)
       231  Fwd too short (< 64) after tail trimming (0.04%)
         5  Rev too short (< 64) after tail trimming (0.00%)
      3013  No alignment found (0.47%)
        21  Alignment too short (< 20) (0.00%)
         4  Merged too short (< 100)
         0  Min Q too low (<0) (0.00%)
       276  Staggered pairs (0.04%) merged & trimmed
    218.68  Mean alignment length
    298.53  Mean merged length
      0.27  Mean fwd expected errors
      1.14  Mean rev expected errors
      0.08  Mean merged expected errors
-----
  ‣ KO08M - Merging Summary
    Merging Rate: 464589 / 518683 (89.6%)
    Median Merged Length: 299

    518683  Pairs (518.7k)
    464589  Merged (464.6k, 89.57%)
    249774  Alignments with zero diffs (48.16%)
     48952  Too many diffs (> 10) (9.44%)
       242  Fwd too short (< 64) after tail trimming (0.05%)
         8  Rev too short (< 64) after tail trimming (0.00%)
      4858  No alignment found (0.94%)
        31  Alignment too short (< 20) (0.01%)
         3  Merged too short (< 100)
         0  Min Q too low (<0) (0.00%)
      1574  Staggered pairs (0.30%) merged & trimmed
    216.02  Mean alignment length
    297.34  Mean merged length
      0.29  Mean fwd expected errors
      1.27  Mean rev expected errors
      0.10  Mean merged expected errors
-----
  ‣ KO09F - Merging Summary
    Merging Rate: 483315 / 542570 (89.1%)
    Median Merged Length: 298

    542570  Pairs (542.6k)
    483315  Merged (483.3k, 89.08%)
    266617  Alignments with zero diffs (49.14%)
     56101  Too many diffs (> 10) (10.34%)
       327  Fwd too short (< 64) after tail trimming (0.06%)
         4  Rev too short (< 64) after tail trimming (0.00%)
      2793  No alignment found (0.51%)
        25  Alignment too short (< 20) (0.00%)
         5  Merged too short (< 100)
         0  Min Q too low (<0) (0.00%)
       306  Staggered pairs (0.06%) merged & trimmed
    218.60  Mean alignment length
    298.61  Mean merged length
      0.27  Mean fwd expected errors
      1.31  Mean rev expected errors
      0.08  Mean merged expected errors
-----
  ‣ KO09M - Merging Summary
    Merging Rate: 447678 / 480348 (93.2%)
    Median Merged Length: 299

    480348  Pairs (480.3k)
    447678  Merged (447.7k, 93.20%)
    296233  Alignments with zero diffs (61.67%)
     28430  Too many diffs (> 10) (5.92%)
       237  Fwd too short (< 64) after tail trimming (0.05%)
         5  Rev too short (< 64) after tail trimming (0.00%)
      3966  No alignment found (0.83%)
        30  Alignment too short (< 20) (0.01%)
         2  Merged too short (< 100)
         0  Min Q too low (<0) (0.00%)
      1504  Staggered pairs (0.31%) merged & trimmed
    215.29  Mean alignment length
    297.86  Mean merged length
      0.25  Mean fwd expected errors
      0.87  Mean rev expected errors
      0.09  Mean merged expected errors
-----
  ‣ KO10F - Merging Summary
    Merging Rate: 461226 / 513922 (89.7%)
    Median Merged Length: 298

    513922  Pairs (513.9k)
    461226  Merged (461.2k, 89.75%)
    267353  Alignments with zero diffs (52.02%)
     50234  Too many diffs (> 10) (9.77%)
       142  Fwd too short (< 64) after tail trimming (0.03%)
         4  Rev too short (< 64) after tail trimming (0.00%)
      2301  No alignment found (0.45%)
        14  Alignment too short (< 20) (0.00%)
         1  Merged too short (< 100)
         0  Min Q too low (<0) (0.00%)
       185  Staggered pairs (0.04%) merged & trimmed
    218.79  Mean alignment length
    298.60  Mean merged length
      0.27  Mean fwd expected errors
      1.23  Mean rev expected errors
      0.08  Mean merged expected errors
-----
  ‣ KO10M - Merging Summary
    Merging Rate: 451664 / 483759 (93.4%)
    Median Merged Length: 299

    483759  Pairs (483.8k)
    451664  Merged (451.7k, 93.37%)
    311833  Alignments with zero diffs (64.46%)
     26790  Too many diffs (> 10) (5.54%)
       715  Fwd too short (< 64) after tail trimming (0.15%)
        19  Rev too short (< 64) after tail trimming (0.00%)
      4535  No alignment found (0.94%)
        31  Alignment too short (< 20) (0.01%)
         5  Merged too short (< 100)
         0  Min Q too low (<0) (0.00%)
      5679  Staggered pairs (1.17%) merged & trimmed
    206.66  Mean alignment length
    292.43  Mean merged length
      0.25  Mean fwd expected errors
      0.79  Mean rev expected errors
      0.09  Mean merged expected errors
-----
  ‣ KO11F - Merging Summary
    Merging Rate: 635045 / 706307 (89.9%)
    Median Merged Length: 299

    706307  Pairs (706.3k)
    635045  Merged (635.0k, 89.91%)
    359607  Alignments with zero diffs (50.91%)
     68173  Too many diffs (> 10) (9.65%)
       179  Fwd too short (< 64) after tail trimming (0.03%)
         4  Rev too short (< 64) after tail trimming (0.00%)
      2890  No alignment found (0.41%)
        12  Alignment too short (< 20) (0.00%)
         4  Merged too short (< 100)
         0  Min Q too low (<0) (0.00%)
       221  Staggered pairs (0.03%) merged & trimmed
    219.01  Mean alignment length
    298.66  Mean merged length
      0.24  Mean fwd expected errors
      1.26  Mean rev expected errors
      0.08  Mean merged expected errors
-----
  ‣ KO11M - Merging Summary
    Merging Rate: 479679 / 540356 (88.8%)
    Median Merged Length: 298

    540356  Pairs (540.4k)
    479679  Merged (479.7k, 88.77%)
    289555  Alignments with zero diffs (53.59%)
     49284  Too many diffs (> 10) (9.12%)
      1497  Fwd too short (< 64) after tail trimming (0.28%)
        25  Rev too short (< 64) after tail trimming (0.00%)
      9776  No alignment found (1.81%)
        88  Alignment too short (< 20) (0.02%)
         7  Merged too short (< 100)
         0  Min Q too low (<0) (0.00%)
      6584  Staggered pairs (1.22%) merged & trimmed
    204.65  Mean alignment length
    289.03  Mean merged length
      0.23  Mean fwd expected errors
      1.16  Mean rev expected errors
      0.09  Mean merged expected errors
-----
  ‣ NTCF - Merging Summary
    Merging Rate: 264 / 636 (41.5%)
    Median Merged Length: 299

       636  Pairs (636)
       264  Merged (264, 41.51%)
        97  Alignments with zero diffs (15.25%)
       253  Too many diffs (> 10) (39.78%)
        42  Fwd too short (< 64) after tail trimming (6.60%)
         4  Rev too short (< 64) after tail trimming (0.63%)
        70  No alignment found (11.01%)
         0  Alignment too short (< 20) (0.00%)
         3  Merged too short (< 100)
         0  Min Q too low (<0) (0.00%)
         7  Staggered pairs (1.10%) merged & trimmed
    216.34  Mean alignment length
    296.14  Mean merged length
      0.40  Mean fwd expected errors
      2.00  Mean rev expected errors
      0.15  Mean merged expected errors
-----
  ‣ NTCM - Merging Summary
    Merging Rate: 22238 / 24791 (89.7%)
    Median Merged Length: 299

     24791  Pairs (24.8k)
     22238  Merged (22.2k, 89.70%)
     12441  Alignments with zero diffs (50.18%)
      2150  Too many diffs (> 10) (8.67%)
       280  Fwd too short (< 64) after tail trimming (1.13%)
         3  Rev too short (< 64) after tail trimming (0.01%)
       119  No alignment found (0.48%)
         1  Alignment too short (< 20) (0.00%)
         0  Merged too short (< 100)
         0  Min Q too low (<0) (0.00%)
        19  Staggered pairs (0.08%) merged & trimmed
    218.78  Mean alignment length
    298.72  Mean merged length
      0.23  Mean fwd expected errors
      1.24  Mean rev expected errors
      0.08  Mean merged expected errors
-----
  ‣ POSF - Merging Summary
    Merging Rate: 348424 / 388401 (89.7%)
    Median Merged Length: 298

    388401  Pairs (388.4k)
    348424  Merged (348.4k, 89.71%)
    187653  Alignments with zero diffs (48.31%)
     38775  Too many diffs (> 10) (9.98%)
        72  Fwd too short (< 64) after tail trimming (0.02%)
         0  Rev too short (< 64) after tail trimming (0.00%)
      1120  No alignment found (0.29%)
         3  Alignment too short (< 20) (0.00%)
         7  Merged too short (< 100)
         0  Min Q too low (<0) (0.00%)
        90  Staggered pairs (0.02%) merged & trimmed
    219.06  Mean alignment length
    297.92  Mean merged length
      0.27  Mean fwd expected errors
      1.31  Mean rev expected errors
      0.08  Mean merged expected errors
-----
  ‣ POSM - Merging Summary
    Merging Rate: 431993 / 475811 (90.8%)
    Median Merged Length: 298

    475811  Pairs (475.8k)
    431993  Merged (432.0k, 90.79%)
    247288  Alignments with zero diffs (51.97%)
     42537  Too many diffs (> 10) (8.94%)
       137  Fwd too short (< 64) after tail trimming (0.03%)
         3  Rev too short (< 64) after tail trimming (0.00%)
      1140  No alignment found (0.24%)
         1  Alignment too short (< 20) (0.00%)
         0  Merged too short (< 100)
         0  Min Q too low (<0) (0.00%)
       192  Staggered pairs (0.04%) merged & trimmed
    218.88  Mean alignment length
    297.83  Mean merged length
      0.27  Mean fwd expected errors
      1.20  Mean rev expected errors
      0.08  Mean merged expected errors
-----
  ‣ WT01F - Merging Summary
    Merging Rate: 496635 / 547365 (90.7%)
    Median Merged Length: 299

    547365  Pairs (547.4k)
    496635  Merged (496.6k, 90.73%)
    290313  Alignments with zero diffs (53.04%)
     47926  Too many diffs (> 10) (8.76%)
       130  Fwd too short (< 64) after tail trimming (0.02%)
         1  Rev too short (< 64) after tail trimming (0.00%)
      2657  No alignment found (0.49%)
         8  Alignment too short (< 20) (0.00%)
         8  Merged too short (< 100)
         0  Min Q too low (<0) (0.00%)
       268  Staggered pairs (0.05%) merged & trimmed
    217.61  Mean alignment length
    300.12  Mean merged length
      0.31  Mean fwd expected errors
      1.15  Mean rev expected errors
      0.09  Mean merged expected errors
-----
  ‣ WT01M - Merging Summary
    Merging Rate: 443368 / 496740 (89.3%)
    Median Merged Length: 298

    496740  Pairs (496.7k)
    443368  Merged (443.4k, 89.26%)
    298099  Alignments with zero diffs (60.01%)
     31440  Too many diffs (> 10) (6.33%)
      2385  Fwd too short (< 64) after tail trimming (0.48%)
        54  Rev too short (< 64) after tail trimming (0.01%)
     19321  No alignment found (3.89%)
       159  Alignment too short (< 20) (0.03%)
        13  Merged too short (< 100)
         0  Min Q too low (<0) (0.00%)
     12593  Staggered pairs (2.54%) merged & trimmed
    191.47  Mean alignment length
    283.33  Mean merged length
      0.26  Mean fwd expected errors
      0.87  Mean rev expected errors
      0.12  Mean merged expected errors
-----
  ‣ WT02F - Merging Summary
    Merging Rate: 607106 / 669726 (90.6%)
    Median Merged Length: 298

    669726  Pairs (669.7k)
    607106  Merged (607.1k, 90.65%)
    359717  Alignments with zero diffs (53.71%)
     58972  Too many diffs (> 10) (8.81%)
       193  Fwd too short (< 64) after tail trimming (0.03%)
         7  Rev too short (< 64) after tail trimming (0.00%)
      3422  No alignment found (0.51%)
        17  Alignment too short (< 20) (0.00%)
         9  Merged too short (< 100)
         0  Min Q too low (<0) (0.00%)
       243  Staggered pairs (0.04%) merged & trimmed
    217.31  Mean alignment length
    300.31  Mean merged length
      0.31  Mean fwd expected errors
      1.15  Mean rev expected errors
      0.08  Mean merged expected errors
-----
  ‣ WT02M - Merging Summary
    Merging Rate: 398919 / 451148 (88.4%)
    Median Merged Length: 298

    451148  Pairs (451.1k)
    398919  Merged (398.9k, 88.42%)
    271942  Alignments with zero diffs (60.28%)
     28659  Too many diffs (> 10) (6.35%)
      1025  Fwd too short (< 64) after tail trimming (0.23%)
        24  Rev too short (< 64) after tail trimming (0.01%)
     22310  No alignment found (4.95%)
       204  Alignment too short (< 20) (0.05%)
         7  Merged too short (< 100)
         0  Min Q too low (<0) (0.00%)
     10808  Staggered pairs (2.40%) merged & trimmed
    192.60  Mean alignment length
    287.24  Mean merged length
      0.26  Mean fwd expected errors
      0.86  Mean rev expected errors
      0.12  Mean merged expected errors
-----
  ‣ WT03F - Merging Summary
    Merging Rate: 462158 / 517930 (89.2%)
    Median Merged Length: 299

    517930  Pairs (517.9k)
    462158  Merged (462.2k, 89.23%)
    254778  Alignments with zero diffs (49.19%)
     52898  Too many diffs (> 10) (10.21%)
       301  Fwd too short (< 64) after tail trimming (0.06%)
         6  Rev too short (< 64) after tail trimming (0.00%)
      2545  No alignment found (0.49%)
        15  Alignment too short (< 20) (0.00%)
         7  Merged too short (< 100)
         0  Min Q too low (<0) (0.00%)
       276  Staggered pairs (0.05%) merged & trimmed
    218.28  Mean alignment length
    299.04  Mean merged length
      0.27  Mean fwd expected errors
      1.31  Mean rev expected errors
      0.08  Mean merged expected errors
-----
  ‣ WT03M - Merging Summary
    Merging Rate: 459056 / 511389 (89.8%)
    Median Merged Length: 299

    511389  Pairs (511.4k)
    459056  Merged (459.1k, 89.77%)
    271537  Alignments with zero diffs (53.10%)
     40291  Too many diffs (> 10) (7.88%)
       587  Fwd too short (< 64) after tail trimming (0.11%)
        12  Rev too short (< 64) after tail trimming (0.00%)
     11364  No alignment found (2.22%)
        73  Alignment too short (< 20) (0.01%)
         6  Merged too short (< 100)
         0  Min Q too low (<0) (0.00%)
      5503  Staggered pairs (1.08%) merged & trimmed
    210.01  Mean alignment length
    296.08  Mean merged length
      0.24  Mean fwd expected errors
      1.12  Mean rev expected errors
      0.10  Mean merged expected errors
-----
  ‣ WT04F - Merging Summary
    Merging Rate: 378423 / 433281 (87.3%)
    Median Merged Length: 298

    433281  Pairs (433.3k)
    378423  Merged (378.4k, 87.34%)
    186546  Alignments with zero diffs (43.05%)
     52490  Too many diffs (> 10) (12.11%)
       196  Fwd too short (< 64) after tail trimming (0.05%)
         1  Rev too short (< 64) after tail trimming (0.00%)
      2152  No alignment found (0.50%)
        10  Alignment too short (< 20) (0.00%)
         9  Merged too short (< 100)
         0  Min Q too low (<0) (0.00%)
       209  Staggered pairs (0.05%) merged & trimmed
    218.65  Mean alignment length
    298.84  Mean merged length
      0.34  Mean fwd expected errors
      1.48  Mean rev expected errors
      0.09  Mean merged expected errors
-----
  ‣ WT04M - Merging Summary
    Merging Rate: 429109 / 484192 (88.6%)
    Median Merged Length: 299

    484192  Pairs (484.2k)
    429109  Merged (429.1k, 88.62%)
    244105  Alignments with zero diffs (50.41%)
     44670  Too many diffs (> 10) (9.23%)
       847  Fwd too short (< 64) after tail trimming (0.17%)
        25  Rev too short (< 64) after tail trimming (0.01%)
      9461  No alignment found (1.95%)
        75  Alignment too short (< 20) (0.02%)
         5  Merged too short (< 100)
         0  Min Q too low (<0) (0.00%)
      6921  Staggered pairs (1.43%) merged & trimmed
    209.24  Mean alignment length
    294.24  Mean merged length
      0.26  Mean fwd expected errors
      1.20  Mean rev expected errors
      0.10  Mean merged expected errors
-----
  ‣ WT05F - Merging Summary
    Merging Rate: 464226 / 507417 (91.5%)
    Median Merged Length: 298

    507417  Pairs (507.4k)
    464226  Merged (464.2k, 91.49%)
    288244  Alignments with zero diffs (56.81%)
     40202  Too many diffs (> 10) (7.92%)
       243  Fwd too short (< 64) after tail trimming (0.05%)
        11  Rev too short (< 64) after tail trimming (0.00%)
      2710  No alignment found (0.53%)
        12  Alignment too short (< 20) (0.00%)
        13  Merged too short (< 100)
         0  Min Q too low (<0) (0.00%)
       206  Staggered pairs (0.04%) merged & trimmed
    218.64  Mean alignment length
    298.46  Mean merged length
      0.26  Mean fwd expected errors
      1.09  Mean rev expected errors
      0.08  Mean merged expected errors
-----
  ‣ WT05M - Merging Summary
    Merging Rate: 478354 / 523313 (91.4%)
    Median Merged Length: 299

    523313  Pairs (523.3k)
    478354  Merged (478.4k, 91.41%)
    322707  Alignments with zero diffs (61.67%)
     31525  Too many diffs (> 10) (6.02%)
       933  Fwd too short (< 64) after tail trimming (0.18%)
        20  Rev too short (< 64) after tail trimming (0.00%)
     12378  No alignment found (2.37%)
       100  Alignment too short (< 20) (0.02%)
         3  Merged too short (< 100)
         0  Min Q too low (<0) (0.00%)
      6100  Staggered pairs (1.17%) merged & trimmed
    204.30  Mean alignment length
    292.38  Mean merged length
      0.23  Mean fwd expected errors
      0.87  Mean rev expected errors
      0.10  Mean merged expected errors
-----
  ‣ WT06F - Merging Summary
    Merging Rate: 494796 / 539187 (91.8%)
    Median Merged Length: 299

    539187  Pairs (539.2k)
    494796  Merged (494.8k, 91.77%)
    304638  Alignments with zero diffs (56.50%)
     41583  Too many diffs (> 10) (7.71%)
       252  Fwd too short (< 64) after tail trimming (0.05%)
         3  Rev too short (< 64) after tail trimming (0.00%)
      2530  No alignment found (0.47%)
        10  Alignment too short (< 20) (0.00%)
        13  Merged too short (< 100)
         0  Min Q too low (<0) (0.00%)
       211  Staggered pairs (0.04%) merged & trimmed
    218.80  Mean alignment length
    298.46  Mean merged length
      0.28  Mean fwd expected errors
      1.08  Mean rev expected errors
      0.08  Mean merged expected errors
-----
  ‣ WT06M - Merging Summary
    Merging Rate: 520383 / 565635 (92.0%)
    Median Merged Length: 299

    565635  Pairs (565.6k)
    520383  Merged (520.4k, 92.00%)
    321705  Alignments with zero diffs (56.88%)
     41775  Too many diffs (> 10) (7.39%)
       254  Fwd too short (< 64) after tail trimming (0.04%)
         2  Rev too short (< 64) after tail trimming (0.00%)
      3198  No alignment found (0.57%)
        20  Alignment too short (< 20) (0.00%)
         3  Merged too short (< 100)
         0  Min Q too low (<0) (0.00%)
      1131  Staggered pairs (0.20%) merged & trimmed
    216.54  Mean alignment length
    297.35  Mean merged length
      0.26  Mean fwd expected errors
      1.05  Mean rev expected errors
      0.08  Mean merged expected errors
-----
  ‣ WT07F - Merging Summary
    Merging Rate: 462780 / 500999 (92.4%)
    Median Merged Length: 298

    500999  Pairs (501.0k)
    462780  Merged (462.8k, 92.37%)
    288523  Alignments with zero diffs (57.59%)
     35804  Too many diffs (> 10) (7.15%)
       155  Fwd too short (< 64) after tail trimming (0.03%)
         4  Rev too short (< 64) after tail trimming (0.00%)
      2233  No alignment found (0.45%)
        13  Alignment too short (< 20) (0.00%)
        10  Merged too short (< 100)
         0  Min Q too low (<0) (0.00%)
       215  Staggered pairs (0.04%) merged & trimmed
    218.82  Mean alignment length
    298.52  Mean merged length
      0.31  Mean fwd expected errors
      1.05  Mean rev expected errors
      0.08  Mean merged expected errors
-----
  ‣ WT07M - Merging Summary
    Merging Rate: 453378 / 499532 (90.8%)
    Median Merged Length: 298

    499532  Pairs (499.5k)
    453378  Merged (453.4k, 90.76%)
    311305  Alignments with zero diffs (62.32%)
     29681  Too many diffs (> 10) (5.94%)
       506  Fwd too short (< 64) after tail trimming (0.10%)
        14  Rev too short (< 64) after tail trimming (0.00%)
     15795  No alignment found (3.16%)
       155  Alignment too short (< 20) (0.03%)
         3  Merged too short (< 100)
         0  Min Q too low (<0) (0.00%)
     12379  Staggered pairs (2.48%) merged & trimmed
    190.29  Mean alignment length
    278.33  Mean merged length
      0.26  Mean fwd expected errors
      0.82  Mean rev expected errors
      0.10  Mean merged expected errors
-----
  ‣ WT08F - Merging Summary
    Merging Rate: 502146 / 553937 (90.7%)
    Median Merged Length: 298

    553937  Pairs (553.9k)
    502146  Merged (502.1k, 90.65%)
    301987  Alignments with zero diffs (54.52%)
     48852  Too many diffs (> 10) (8.82%)
       281  Fwd too short (< 64) after tail trimming (0.05%)
         5  Rev too short (< 64) after tail trimming (0.00%)
      2615  No alignment found (0.47%)
        28  Alignment too short (< 20) (0.01%)
        10  Merged too short (< 100)
         0  Min Q too low (<0) (0.00%)
       237  Staggered pairs (0.04%) merged & trimmed
    218.69  Mean alignment length
    298.43  Mean merged length
      0.28  Mean fwd expected errors
      1.15  Mean rev expected errors
      0.08  Mean merged expected errors
-----
  ‣ WT08M - Merging Summary
    Merging Rate: 515211 / 567361 (90.8%)
    Median Merged Length: 298

    567361  Pairs (567.4k)
    515211  Merged (515.2k, 90.81%)
    326992  Alignments with zero diffs (57.63%)
     41738  Too many diffs (> 10) (7.36%)
      1158  Fwd too short (< 64) after tail trimming (0.20%)
        25  Rev too short (< 64) after tail trimming (0.00%)
      9138  No alignment found (1.61%)
        88  Alignment too short (< 20) (0.02%)
         3  Merged too short (< 100)
         0  Min Q too low (<0) (0.00%)
      5890  Staggered pairs (1.04%) merged & trimmed
    206.16  Mean alignment length
    289.14  Mean merged length
      0.27  Mean fwd expected errors
      1.00  Mean rev expected errors
      0.09  Mean merged expected errors
-----
  ‣ WT09F - Merging Summary
    Merging Rate: 487917 / 543820 (89.7%)
    Median Merged Length: 298

    543820  Pairs (543.8k)
    487917  Merged (487.9k, 89.72%)
    273281  Alignments with zero diffs (50.25%)
     53440  Too many diffs (> 10) (9.83%)
       124  Fwd too short (< 64) after tail trimming (0.02%)
         3  Rev too short (< 64) after tail trimming (0.00%)
      2302  No alignment found (0.42%)
        30  Alignment too short (< 20) (0.01%)
         4  Merged too short (< 100)
         0  Min Q too low (<0) (0.00%)
       201  Staggered pairs (0.04%) merged & trimmed
    218.87  Mean alignment length
    298.47  Mean merged length
      0.27  Mean fwd expected errors
      1.29  Mean rev expected errors
      0.09  Mean merged expected errors
-----
  ‣ WT09M - Merging Summary
    Merging Rate: 425447 / 461924 (92.1%)
    Median Merged Length: 299

    461924  Pairs (461.9k)
    425447  Merged (425.4k, 92.10%)
    259021  Alignments with zero diffs (56.07%)
     32516  Too many diffs (> 10) (7.04%)
       433  Fwd too short (< 64) after tail trimming (0.09%)
         8  Rev too short (< 64) after tail trimming (0.00%)
      3471  No alignment found (0.75%)
        45  Alignment too short (< 20) (0.01%)
         4  Merged too short (< 100)
         0  Min Q too low (<0) (0.00%)
      2283  Staggered pairs (0.49%) merged & trimmed
    213.35  Mean alignment length
    294.55  Mean merged length
      0.29  Mean fwd expected errors
      1.06  Mean rev expected errors
      0.09  Mean merged expected errors
-----
  ‣ WT10F - Merging Summary
    Merging Rate: 554420 / 618924 (89.6%)
    Median Merged Length: 298

    618924  Pairs (618.9k)
    554420  Merged (554.4k, 89.58%)
    314105  Alignments with zero diffs (50.75%)
     61651  Too many diffs (> 10) (9.96%)
       194  Fwd too short (< 64) after tail trimming (0.03%)
         6  Rev too short (< 64) after tail trimming (0.00%)
      2629  No alignment found (0.42%)
        22  Alignment too short (< 20) (0.00%)
         2  Merged too short (< 100)
         0  Min Q too low (<0) (0.00%)
       268  Staggered pairs (0.04%) merged & trimmed
    218.83  Mean alignment length
    298.49  Mean merged length
      0.27  Mean fwd expected errors
      1.26  Mean rev expected errors
      0.08  Mean merged expected errors
-----
  ‣ WT10M - Merging Summary
    Merging Rate: 485948 / 524755 (92.6%)
    Median Merged Length: 299

    524755  Pairs (524.8k)
    485948  Merged (485.9k, 92.60%)
    295813  Alignments with zero diffs (56.37%)
     34234  Too many diffs (> 10) (6.52%)
       373  Fwd too short (< 64) after tail trimming (0.07%)
        10  Rev too short (< 64) after tail trimming (0.00%)
      4158  No alignment found (0.79%)
        31  Alignment too short (< 20) (0.01%)
         1  Merged too short (< 100)
         0  Min Q too low (<0) (0.00%)
      2691  Staggered pairs (0.51%) merged & trimmed
    214.86  Mean alignment length
    296.46  Mean merged length
      0.23  Mean fwd expected errors
      1.01  Mean rev expected errors
      0.09  Mean merged expected errors
-----
 End_B6_Trim_and_Merge: 15:54:24 16/07/2020
................................................................................
END_Workflow: 15:54:24 16/07/2020
==========================================================================================
Step [C] - Remove/Trim Primer Sites
------------------------------------------------------------------------------------------
          Application: usearch v11.0.667_i86linux64
              Command: search_pcr
  Amplicon Size Range: 100-600
Number of Mis-Matches: 2
             Coverage: full-length (no end gaps)
    Wildcards enabled: IUPAC codes
 Additional Filtering:
    -Exclude PCR-hits with mismatches at the primer end.
    -Exclude amplicons in the wrong (reverse) orientation.
    -Remove sequences with more than 1 amplicon.
--------------------------------------------------------------------------------
START_In-Silico_PCR: 15:54:34 16/07/2020
................................................................................
 KO01F: N(allPCRHits)= 512053 (-21664)
 KO01F: N(SingleHits)= 512047 (-21670)
 KO01F: N(CleanHits) = 496514 (-37203)
 ◇ Amplicon Orientation:
    512045 KO01F-PF KO01F-PR
         8 KO01F-PR KO01F-PF
 ◇ Mis-Matches (top3):
   PrimerF    692 ...C..........G....
   PrimerF  70025 ...................
   PrimerF 435921 ...C...............
   PrimerR  11804 ...................T
   PrimerR 104251 .............W......
   PrimerR 385564 ....................
 - - -
 KO01M: N(allPCRHits)= 380951 (-37109)
 KO01M: N(SingleHits)= 380941 (-37119)
 KO01M: N(CleanHits) = 378829 (-39231)
 ◇ Amplicon Orientation:
    380944 KO01M-PF KO01M-PR
         7 KO01M-PR KO01M-PF
 ◇ Mis-Matches (top3):
   PrimerF   9268 ...C.............A.
   PrimerF  50468 ...................
   PrimerF 315437 ...C...............
   PrimerR   6083 .................A..
   PrimerR  95241 .............W......
   PrimerR 270312 ....................
 - - -
 KO02F: N(allPCRHits)= 475607 (-21920)
 KO02F: N(SingleHits)= 475603 (-21924)
 KO02F: N(CleanHits) = 468915 (-28612)
 ◇ Amplicon Orientation:
    475602 KO02F-PF KO02F-PR
         5 KO02F-PR KO02F-PF
 ◇ Mis-Matches (top3):
   PrimerF    629 G..C...............
   PrimerF  64591 ...................
   PrimerF 405589 ...C...............
   PrimerR   4931 ...................T
   PrimerR  98620 .............W......
   PrimerR 360627 ....................
 - - -
 KO02M: N(allPCRHits)= 356950 (-73591)
 KO02M: N(SingleHits)= 356942 (-73599)
 KO02M: N(CleanHits) = 351968 (-78573)
 ◇ Amplicon Orientation:
    356947 KO02M-PF KO02M-PR
         3 KO02M-PR KO02M-PF
 ◇ Mis-Matches (top3):
   PrimerF  25187 ...C.............A.
   PrimerF  43835 ...................
   PrimerF 279097 ...C...............
   PrimerR   2802 .................A..
   PrimerR  86942 .............W......
   PrimerR 256900 ....................
 - - -
 KO03F: N(allPCRHits)= 455840 (-19599)
 KO03F: N(SingleHits)= 455832 (-19607)
 KO03F: N(CleanHits) = 451632 (-23807)
 ◇ Amplicon Orientation:
    455839 KO03F-PF KO03F-PR
         1 KO03F-PR KO03F-PF
 ◇ Mis-Matches (top3):
   PrimerF    609 ...C..........G....
   PrimerF  62295 ...................
   PrimerF 388167 ...C...............
   PrimerR  14493 .................A..
   PrimerR  91337 .............W......
   PrimerR 335481 ....................
 - - -
 KO03M: N(allPCRHits)= 430370 (-27984)
 KO03M: N(SingleHits)= 430332 (-28022)
 KO03M: N(CleanHits) = 422861 (-35493)
 ◇ Amplicon Orientation:
    430366 KO03M-PF KO03M-PR
         4 KO03M-PR KO03M-PF
 ◇ Mis-Matches (top3):
   PrimerF  13823 ...C.............A.
   PrimerF  57190 ...................
   PrimerF 352585 ...C...............
   PrimerR   6078 .................A..
   PrimerR 105958 .............W......
   PrimerR 303043 ....................
 - - -
 KO04F: N(allPCRHits)= 475054 (-20708)
 KO04F: N(SingleHits)= 475046 (-20716)
 KO04F: N(CleanHits) = 463606 (-32156)
 ◇ Amplicon Orientation:
    475050 KO04F-PF KO04F-PR
         4 KO04F-PR KO04F-PF
 ◇ Mis-Matches (top3):
   PrimerF    653 ...C..........G....
   PrimerF  65341 ...................
   PrimerF 404284 ...C...............
   PrimerR   8644 ...................T
   PrimerR  97984 .............W......
   PrimerR 358968 ....................
 - - -
 KO04M: N(allPCRHits)= 293617 (-25754)
 KO04M: N(SingleHits)= 293601 (-25770)
 KO04M: N(CleanHits) = 290805 (-28566)
 ◇ Amplicon Orientation:
    293610 KO04M-PF KO04M-PR
         7 KO04M-PR KO04M-PF
 ◇ Mis-Matches (top3):
   PrimerF  13806 ...C.............A.
   PrimerF  37600 ...................
   PrimerF 236739 ...C...............
   PrimerR   2337 .................A..
   PrimerR  72228 .............W......
   PrimerR 211193 ....................
 - - -
 KO05F: N(allPCRHits)= 425351 (-18989)
 KO05F: N(SingleHits)= 425341 (-18999)
 KO05F: N(CleanHits) = 419869 (-24471)
 ◇ Amplicon Orientation:
    425349 KO05F-PF KO05F-PR
         2 KO05F-PR KO05F-PF
 ◇ Mis-Matches (top3):
   PrimerF    580 ...C..........G....
   PrimerF  58843 ...................
   PrimerF 361818 ...C...............
   PrimerR   9104 .................A..
   PrimerR  86487 .............W......
   PrimerR 316531 ....................
 - - -
 KO05M: N(allPCRHits)= 352621 (-66152)
 KO05M: N(SingleHits)= 352617 (-66156)
 KO05M: N(CleanHits) = 347662 (-71111)
 ◇ Amplicon Orientation:
    352619 KO05M-PF KO05M-PR
         2 KO05M-PR KO05M-PF
 ◇ Mis-Matches (top3):
   PrimerF  26361 ...C.............A.
   PrimerF  43034 ...................
   PrimerF 274690 ...C...............
   PrimerR   2325 .................A..
   PrimerR  84815 .............W......
   PrimerR 255124 ....................
 - - -
 KO06F: N(allPCRHits)= 429833 (-18691)
 KO06F: N(SingleHits)= 429827 (-18697)
 KO06F: N(CleanHits) = 410539 (-37985)
 ◇ Amplicon Orientation:
    429832 KO06F-PF KO06F-PR
         1 KO06F-PR KO06F-PF
 ◇ Mis-Matches (top3):
   PrimerF   2207 ...C.............A.
   PrimerF  59069 ...................
   PrimerF 363869 ...C...............
   PrimerR  14753 ...................T
   PrimerR  86999 .............W......
   PrimerR 318146 ....................
 - - -
 KO06M: N(allPCRHits)= 457767 (-31529)
 KO06M: N(SingleHits)= 457765 (-31531)
 KO06M: N(CleanHits) = 454709 (-34587)
 ◇ Amplicon Orientation:
    457764 KO06M-PF KO06M-PR
         3 KO06M-PR KO06M-PF
 ◇ Mis-Matches (top3):
   PrimerF  17856 ...C.............A.
   PrimerF  57416 ...................
   PrimerF 374631 ...C...............
   PrimerR   3263 .................A..
   PrimerR 106974 .............W......
   PrimerR 337074 ....................
 - - -
 KO07F: N(allPCRHits)= 432859 (-19320)
 KO07F: N(SingleHits)= 432855 (-19324)
 KO07F: N(CleanHits) = 422409 (-29770)
 ◇ Amplicon Orientation:
    432852 KO07F-PF KO07F-PR
         7 KO07F-PR KO07F-PF
 ◇ Mis-Matches (top3):
   PrimerF   1252 ...C.............A.
   PrimerF  59913 ...................
   PrimerF 367272 ...C...............
   PrimerR   7901 ...................T
   PrimerR  89803 .............W......
   PrimerR 327333 ....................
 - - -
 KO07M: N(allPCRHits)= 454251 (-43537)
 KO07M: N(SingleHits)= 454247 (-43541)
 KO07M: N(CleanHits) = 449341 (-48447)
 ◇ Amplicon Orientation:
    454246 KO07M-PF KO07M-PR
         5 KO07M-PR KO07M-PF
 ◇ Mis-Matches (top3):
   PrimerF  23258 ...C.............A.
   PrimerF  57682 ...................
   PrimerF 364728 ...C...............
   PrimerR   6389 .................A..
   PrimerR 109528 .............W......
   PrimerR 325344 ....................
 - - -
 KO08F: N(allPCRHits)= 555463 (-24543)
 KO08F: N(SingleHits)= 555451 (-24555)
 KO08F: N(CleanHits) = 530680 (-49326)
 ◇ Amplicon Orientation:
    555456 KO08F-PF KO08F-PR
         7 KO08F-PR KO08F-PF
 ◇ Mis-Matches (top3):
   PrimerF   3776 ...C.............A.
   PrimerF  76053 ...................
   PrimerF 469653 ...C...............
   PrimerR  18914 ...................T
   PrimerR 112545 .............W......
   PrimerR 411429 ....................
 - - -
 KO08M: N(allPCRHits)= 441264 (-23325)
 KO08M: N(SingleHits)= 441254 (-23335)
 KO08M: N(CleanHits) = 429965 (-34624)
 ◇ Amplicon Orientation:
    441261 KO08M-PF KO08M-PR
         3 KO08M-PR KO08M-PF
 ◇ Mis-Matches (top3):
   PrimerF   8359 ...C.............A.
   PrimerF  57347 ...................
   PrimerF 369185 ...C...............
   PrimerR   8118 ...................T
   PrimerR 101885 .............W......
   PrimerR 320225 ....................
 - - -
 KO09F: N(allPCRHits)= 463271 (-20044)
 KO09F: N(SingleHits)= 463257 (-20058)
 KO09F: N(CleanHits) = 449028 (-34287)
 ◇ Amplicon Orientation:
    463268 KO09F-PF KO09F-PR
         3 KO09F-PR KO09F-PF
 ◇ Mis-Matches (top3):
   PrimerF   2808 ...C.............A.
   PrimerF  62735 ...................
   PrimerF 392582 ...C...............
   PrimerR  10730 ...................T
   PrimerR  95537 .............W......
   PrimerR 347366 ....................
 - - -
 KO09M: N(allPCRHits)= 424551 (-23127)
 KO09M: N(SingleHits)= 424547 (-23131)
 KO09M: N(CleanHits) = 421833 (-25845)
 ◇ Amplicon Orientation:
    424549 KO09M-PF KO09M-PR
         2 KO09M-PR KO09M-PF
 ◇ Mis-Matches (top3):
   PrimerF   7908 ...C.............A.
   PrimerF  54875 ...................
   PrimerF 355695 ...C...............
   PrimerR   4884 .................A..
   PrimerR  99806 .............W......
   PrimerR 310366 ....................
 - - -
 KO10F: N(allPCRHits)= 443730 (-17496)
 KO10F: N(SingleHits)= 443720 (-17506)
 KO10F: N(CleanHits) = 422195 (-39031)
 ◇ Amplicon Orientation:
    443727 KO10F-PF KO10F-PR
         3 KO10F-PR KO10F-PF
 ◇ Mis-Matches (top3):
   PrimerF   1022 ...C.............A.
   PrimerF  60404 ...................
   PrimerF 377843 ...C...............
   PrimerR  16598 ...................T
   PrimerR  89407 .............W......
   PrimerR 326756 ....................
 - - -
 KO10M: N(allPCRHits)= 401521 (-50143)
 KO10M: N(SingleHits)= 401517 (-50147)
 KO10M: N(CleanHits) = 398631 (-53033)
 ◇ Amplicon Orientation:
    401517 KO10M-PF KO10M-PR
         4 KO10M-PR KO10M-PF
 ◇ Mis-Matches (top3):
   PrimerF  26624 ...C.............A.
   PrimerF  50009 ...................
   PrimerF 316328 ...C...............
   PrimerR   8121 .................A..
   PrimerR  97098 .............W......
   PrimerR 286135 ....................
 - - -
 KO11F: N(allPCRHits)= 611079 (-23966)
 KO11F: N(SingleHits)= 611075 (-23970)
 KO11F: N(CleanHits) = 587008 (-48037)
 ◇ Amplicon Orientation:
    611079 KO11F-PF KO11F-PR
 ◇ Mis-Matches (top3):
   PrimerF   1808 ...C.............A.
   PrimerF  83969 ...................
   PrimerF 518831 ...C...............
   PrimerR  18396 ...................T
   PrimerR 124625 .............W......
   PrimerR 453818 ....................
 - - -
 KO11M: N(allPCRHits)= 425621 (-54058)
 KO11M: N(SingleHits)= 425615 (-54064)
 KO11M: N(CleanHits) = 416516 (-63163)
 ◇ Amplicon Orientation:
    425616 KO11M-PF KO11M-PR
         5 KO11M-PR KO11M-PF
 ◇ Mis-Matches (top3):
   PrimerF  42774 ...C.............A.
   PrimerF  49230 ...................
   PrimerF 322464 ...C...............
   PrimerR   5599 ...................T
   PrimerR  99581 .............W......
   PrimerR 310289 ....................
 - - -
 NTCF: N(allPCRHits)= 247 (-17)
 NTCF: N(SingleHits)= 247 (-17)
 NTCF: N(CleanHits) = 243 (-21)
 ◇ Amplicon Orientation:
       247 NTCF-PF NTCF-PR
 ◇ Mis-Matches (top3):
   PrimerF      3 ...C.............A.
   PrimerF     34 ...................
   PrimerF    206 ...C...............
   PrimerR      3 ...................T
   PrimerR     54 .............W......
   PrimerR    182 ....................
 - - -
 NTCM: N(allPCRHits)= 21539 (-699)
 NTCM: N(SingleHits)= 21539 (-699)
 NTCM: N(CleanHits) = 20898 (-1340)
 ◇ Amplicon Orientation:
     21539 NTCM-PF NTCM-PR
 ◇ Mis-Matches (top3):
   PrimerF    551 ...C.............A.
   PrimerF   2737 ...................
   PrimerF  17944 ...C...............
   PrimerR    469 ...................T
   PrimerR   4891 .............W......
   PrimerR  15742 ....................
 - - -
 POSF: N(allPCRHits)= 336425 (-11999)
 POSF: N(SingleHits)= 336399 (-12025)
 POSF: N(CleanHits) = 336107 (-12317)
 ◇ Amplicon Orientation:
    336425 POSF-PF POSF-PR
 ◇ Mis-Matches (top3):
   PrimerF    580 ...C..........G....
   PrimerF  45085 ...................
   PrimerF 287608 ...C...............
   PrimerR    553 ............T.......
   PrimerR  71316 .............W......
   PrimerR 260185 ....................
 - - -
 POSM: N(allPCRHits)= 419681 (-12312)
 POSM: N(SingleHits)= 419675 (-12318)
 POSM: N(CleanHits) = 419244 (-12749)
 ◇ Amplicon Orientation:
    419680 POSM-PF POSM-PR
         1 POSM-PR POSM-PF
 ◇ Mis-Matches (top3):
   PrimerF    665 ...C..........G....
   PrimerF  55245 ...................
   PrimerF 359923 ...C...............
   PrimerR    585 ............T.......
   PrimerR 103421 .............W......
   PrimerR 310850 ....................
 - - -
 WT01F: N(allPCRHits)= 476783 (-19852)
 WT01F: N(SingleHits)= 476777 (-19858)
 WT01F: N(CleanHits) = 476298 (-20337)
 ◇ Amplicon Orientation:
    476781 WT01F-PF WT01F-PR
         2 WT01F-PR WT01F-PF
 ◇ Mis-Matches (top3):
   PrimerF    663 ...C..........G....
   PrimerF  64938 ...................
   PrimerF 406645 ...C...............
   PrimerR   8427 .................A..
   PrimerR  99766 .............W......
   PrimerR 360015 ....................
 - - -
 WT01M: N(allPCRHits)= 343707 (-99661)
 WT01M: N(SingleHits)= 343691 (-99677)
 WT01M: N(CleanHits) = 338460 (-104908)
 ◇ Amplicon Orientation:
    343707 WT01M-PF WT01M-PR
 ◇ Mis-Matches (top3):
   PrimerF  38242 ...................
   PrimerF  50671 ...C.............A.
   PrimerF 242002 ...C...............
   PrimerR   6506 .................A..
   PrimerR  83252 .............W......
   PrimerR 242418 ....................
 - - -
 WT02F: N(allPCRHits)= 583826 (-23280)
 WT02F: N(SingleHits)= 583820 (-23286)
 WT02F: N(CleanHits) = 583280 (-23826)
 ◇ Amplicon Orientation:
    583820 WT02F-PF WT02F-PR
         6 WT02F-PR WT02F-PF
 ◇ Mis-Matches (top3):
   PrimerF    806 ...C..........G....
   PrimerF  79473 ...................
   PrimerF 498005 ...C...............
   PrimerR  12601 .................A..
   PrimerR 121097 .............W......
   PrimerR 439285 ....................
 - - -
 WT02M: N(allPCRHits)= 303430 (-95489)
 WT02M: N(SingleHits)= 303424 (-95495)
 WT02M: N(CleanHits) = 298144 (-100775)
 ◇ Amplicon Orientation:
    303428 WT02M-PF WT02M-PR
         2 WT02M-PR WT02M-PF
 ◇ Mis-Matches (top3):
   PrimerF  33969 ...................
   PrimerF  44100 ...C.............A.
   PrimerF 214101 ...C...............
   PrimerR   4150 .................A..
   PrimerR  73856 .............W......
   PrimerR 215313 ....................
 - - -
 WT03F: N(allPCRHits)= 442968 (-19190)
 WT03F: N(SingleHits)= 442960 (-19198)
 WT03F: N(CleanHits) = 442516 (-19642)
 ◇ Amplicon Orientation:
    442967 WT03F-PF WT03F-PR
         1 WT03F-PR WT03F-PF
 ◇ Mis-Matches (top3):
   PrimerF    638 ...C..........G....
   PrimerF  60526 ...................
   PrimerF 377771 ...C...............
   PrimerR   3001 .................A..
   PrimerR  93663 .............W......
   PrimerR 339596 ....................
 - - -
 WT03M: N(allPCRHits)= 412581 (-46475)
 WT03M: N(SingleHits)= 412577 (-46479)
 WT03M: N(CleanHits) = 408768 (-50288)
 ◇ Amplicon Orientation:
    412569 WT03M-PF WT03M-PR
        12 WT03M-PR WT03M-PF
 ◇ Mis-Matches (top3):
   PrimerF  13876 ...C.............A.
   PrimerF  53815 ...................
   PrimerF 337856 ...C...............
   PrimerR   5227 .................A..
   PrimerR 103044 .............W......
   PrimerR 293601 ....................
 - - -
 WT04F: N(allPCRHits)= 363158 (-15265)
 WT04F: N(SingleHits)= 363152 (-15271)
 WT04F: N(CleanHits) = 362761 (-15662)
 ◇ Amplicon Orientation:
    363157 WT04F-PF WT04F-PR
         1 WT04F-PR WT04F-PF
 ◇ Mis-Matches (top3):
   PrimerF    492 ...C..........G....
   PrimerF  49617 ...................
   PrimerF 309699 ...C...............
   PrimerR   1652 .................A..
   PrimerR  75921 .............W......
   PrimerR 279891 ....................
 - - -
 WT04M: N(allPCRHits)= 378275 (-50834)
 WT04M: N(SingleHits)= 378271 (-50838)
 WT04M: N(CleanHits) = 371824 (-57285)
 ◇ Amplicon Orientation:
    378270 WT04M-PF WT04M-PR
         5 WT04M-PR WT04M-PF
 ◇ Mis-Matches (top3):
   PrimerF  14134 ...C.............A.
   PrimerF  49431 ...................
   PrimerF 307868 ...C...............
   PrimerR   3613 ...................T
   PrimerR  94608 .............W......
   PrimerR 269833 ....................
 - - -
 WT05F: N(allPCRHits)= 444784 (-19442)
 WT05F: N(SingleHits)= 444784 (-19442)
 WT05F: N(CleanHits) = 425484 (-38742)
 ◇ Amplicon Orientation:
    444783 WT05F-PF WT05F-PR
         1 WT05F-PR WT05F-PF
 ◇ Mis-Matches (top3):
   PrimerF    622 ...C.............A.
   PrimerF  60932 ...................
   PrimerF 378715 ...C...............
   PrimerR  14717 ...................T
   PrimerR  90322 .............W......
   PrimerR 329446 ....................
 - - -
 WT05M: N(allPCRHits)= 423256 (-55098)
 WT05M: N(SingleHits)= 423246 (-55108)
 WT05M: N(CleanHits) = 419914 (-58440)
 ◇ Amplicon Orientation:
    423251 WT05M-PF WT05M-PR
         5 WT05M-PR WT05M-PF
 ◇ Mis-Matches (top3):
   PrimerF  35354 ...C.............A.
   PrimerF  51080 ...................
   PrimerF 326469 ...C...............
   PrimerR   9678 .................A..
   PrimerR  99866 .............W......
   PrimerR 302225 ....................
 - - -
 WT06F: N(allPCRHits)= 474258 (-20538)
 WT06F: N(SingleHits)= 474252 (-20544)
 WT06F: N(CleanHits) = 456985 (-37811)
 ◇ Amplicon Orientation:
    474253 WT06F-PF WT06F-PR
         5 WT06F-PR WT06F-PF
 ◇ Mis-Matches (top3):
   PrimerF    655 ...C..........G....
   PrimerF  65202 ...................
   PrimerF 403979 ...C...............
   PrimerR  13295 ...................T
   PrimerR  96757 .............W......
   PrimerR 354744 ....................
 - - -
 WT06M: N(allPCRHits)= 498913 (-21470)
 WT06M: N(SingleHits)= 498911 (-21472)
 WT06M: N(CleanHits) = 487912 (-32471)
 ◇ Amplicon Orientation:
    498901 WT06M-PF WT06M-PR
        12 WT06M-PR WT06M-PF
 ◇ Mis-Matches (top3):
   PrimerF   8342 ...C.............A.
   PrimerF  65930 ...................
   PrimerF 417956 ...C...............
   PrimerR   7996 ...................T
   PrimerR 118879 .............W......
   PrimerR 360460 ....................
 - - -
 WT07F: N(allPCRHits)= 443702 (-19078)
 WT07F: N(SingleHits)= 443700 (-19080)
 WT07F: N(CleanHits) = 421828 (-40952)
 ◇ Amplicon Orientation:
    443698 WT07F-PF WT07F-PR
         4 WT07F-PR WT07F-PF
 ◇ Mis-Matches (top3):
   PrimerF   1920 ...C.............A.
   PrimerF  60409 ...................
   PrimerF 376723 ...C...............
   PrimerR  16842 ...................T
   PrimerR  89811 .............W......
   PrimerR 327288 ....................
 - - -
 WT07M: N(allPCRHits)= 366528 (-86850)
 WT07M: N(SingleHits)= 366526 (-86852)
 WT07M: N(CleanHits) = 360079 (-93299)
 ◇ Amplicon Orientation:
    366526 WT07M-PF WT07M-PR
         2 WT07M-PR WT07M-PF
 ◇ Mis-Matches (top3):
   PrimerF  35372 ...................
   PrimerF  85811 ...C.............A.
   PrimerF 227986 ...C...............
   PrimerR   2695 ...................T
   PrimerR  86529 .............W......
   PrimerR 268934 ....................
 - - -
 WT08F: N(allPCRHits)= 481491 (-20655)
 WT08F: N(SingleHits)= 481479 (-20667)
 WT08F: N(CleanHits) = 465844 (-36302)
 ◇ Amplicon Orientation:
    481487 WT08F-PF WT08F-PR
         4 WT08F-PR WT08F-PF
 ◇ Mis-Matches (top3):
   PrimerF    655 ...C..........G....
   PrimerF  65957 ...................
   PrimerF 409984 ...C...............
   PrimerR  11851 ...................T
   PrimerR  98318 .............W......
   PrimerR 361820 ....................
 - - -
 WT08M: N(allPCRHits)= 464210 (-51001)
 WT08M: N(SingleHits)= 464206 (-51005)
 WT08M: N(CleanHits) = 453557 (-61654)
 ◇ Amplicon Orientation:
    464203 WT08M-PF WT08M-PR
         7 WT08M-PR WT08M-PF
 ◇ Mis-Matches (top3):
   PrimerF  37531 ...C.............A.
   PrimerF  57015 ...................
   PrimerF 358431 ...C...............
   PrimerR   6842 ...................T
   PrimerR 112123 .............W......
   PrimerR 333854 ....................
 - - -
 WT09F: N(allPCRHits)= 468537 (-19380)
 WT09F: N(SingleHits)= 468527 (-19390)
 WT09F: N(CleanHits) = 443985 (-43932)
 ◇ Amplicon Orientation:
    468536 WT09F-PF WT09F-PR
         1 WT09F-PR WT09F-PF
 ◇ Mis-Matches (top3):
   PrimerF    636 ...C..........G....
   PrimerF  64595 ...................
   PrimerF 399051 ...C...............
   PrimerR  18823 ...................T
   PrimerR  93243 .............W......
   PrimerR 344203 ....................
 - - -
 WT09M: N(allPCRHits)= 400994 (-24453)
 WT09M: N(SingleHits)= 400982 (-24465)
 WT09M: N(CleanHits) = 393821 (-31626)
 ◇ Amplicon Orientation:
    400989 WT09M-PF WT09M-PR
         5 WT09M-PR WT09M-PF
 ◇ Mis-Matches (top3):
   PrimerF  15258 ...C.............A.
   PrimerF  51718 ...................
   PrimerF 327241 ...C...............
   PrimerR   4876 ...................T
   PrimerR  96560 .............W......
   PrimerR 291491 ....................
 - - -
 WT10F: N(allPCRHits)= 532174 (-22246)
 WT10F: N(SingleHits)= 532170 (-22250)
 WT10F: N(CleanHits) = 509334 (-45086)
 ◇ Amplicon Orientation:
    532170 WT10F-PF WT10F-PR
         4 WT10F-PR WT10F-PF
 ◇ Mis-Matches (top3):
   PrimerF   1151 ...C.............A.
   PrimerF  72098 ...................
   PrimerF 453469 ...C...............
   PrimerR  17499 ...................T
   PrimerR 107549 .............W......
   PrimerR 395084 ....................
 - - -
 WT10M: N(allPCRHits)= 458411 (-27537)
 WT10M: N(SingleHits)= 458399 (-27549)
 WT10M: N(CleanHits) = 457043 (-28905)
 ◇ Amplicon Orientation:
    458409 WT10M-PF WT10M-PR
         2 WT10M-PR WT10M-PF
 ◇ Mis-Matches (top3):
   PrimerF  10311 ...C.............A.
   PrimerF  58548 ...................
   PrimerF 382975 ...C...............
   PrimerR   2246 .................A..
   PrimerR 108961 .............W......
   PrimerR 338186 ....................
 - - -
................................................................................
END_In-Silico_PCR: 16:41:24 16/07/2020
==========================================================================================
Step [D] - Size Selection and Quality Filtering
------------------------------------------------------------------------------------------
Application   : PRINSEQ-lite 0.20.4
Size Range    : 150-350
GC Range      : 30-70
Min Q Mean    : 20
Number of Ns  : 0
Low Complexity: dust / 30
--------------------------------------------------------------------------------
START_QualityFiltering: 15:09:43 20/07/2020
................................................................................
 Start_QF: 15:09:43 20/07/2020
  ➼ KO01F: N(filtered)= 496185 (-329)
  ➼ KO01M: N(filtered)= 378162 (-667)
  ➼ KO02F: N(filtered)= 468522 (-393)
  ➼ KO02M: N(filtered)= 350902 (-1066)
  ➼ KO03F: N(filtered)= 451283 (-349)
  ➼ KO03M: N(filtered)= 422157 (-704)
  ➼ KO04F: N(filtered)= 463312 (-294)
  ➼ KO04M: N(filtered)= 290174 (-631)
  ➼ KO05F: N(filtered)= 419530 (-339)
  ➼ KO05M: N(filtered)= 346584 (-1078)
  ➼ KO06F: N(filtered)= 410236 (-303)
  ➼ KO06M: N(filtered)= 453815 (-894)
  ➼ KO07F: N(filtered)= 422070 (-339)
  ➼ KO07M: N(filtered)= 448270 (-1071)
  ➼ KO08F: N(filtered)= 530315 (-365)
  ➼ KO08M: N(filtered)= 429466 (-499)
  ➼ KO09F: N(filtered)= 448689 (-339)
  ➼ KO09M: N(filtered)= 421278 (-555)
  ➼ KO10F: N(filtered)= 421874 (-321)
  ➼ KO10M: N(filtered)= 397426 (-1205)
  ➼ KO11F: N(filtered)= 586565 (-443)
  ➼ KO11M: N(filtered)= 415060 (-1456)
  ➼ NTCF: N(filtered)= 243 (0)
  ➼ NTCM: N(filtered)= 20879 (-19)
  ➼ POSF: N(filtered)= 335892 (-215)
  ➼ POSM: N(filtered)= 418954 (-290)
  ➼ WT01F: N(filtered)= 475933 (-365)
  ➼ WT01M: N(filtered)= 336616 (-1844)
  ➼ WT02F: N(filtered)= 582850 (-430)
  ➼ WT02M: N(filtered)= 296501 (-1643)
  ➼ WT03F: N(filtered)= 442201 (-315)
  ➼ WT03M: N(filtered)= 407923 (-845)
  ➼ WT04F: N(filtered)= 362549 (-212)
  ➼ WT04M: N(filtered)= 370984 (-840)
  ➼ WT05F: N(filtered)= 425170 (-314)
  ➼ WT05M: N(filtered)= 418497 (-1417)
  ➼ WT06F: N(filtered)= 456627 (-358)
  ➼ WT06M: N(filtered)= 487301 (-611)
  ➼ WT07F: N(filtered)= 421525 (-303)
  ➼ WT07M: N(filtered)= 357430 (-2649)
  ➼ WT08F: N(filtered)= 465445 (-399)
  ➼ WT08M: N(filtered)= 452144 (-1413)
  ➼ WT09F: N(filtered)= 443657 (-328)
  ➼ WT09M: N(filtered)= 393117 (-704)
  ➼ WT10F: N(filtered)= 508947 (-387)
  ➼ WT10M: N(filtered)= 456354 (-689)
 End_QF: 16:12:24 20/07/2020
................................................................................
 Start_CombineSequences: 16:12:24 20/07/2020
  ➼ N(all)  : 18809614 (== 18809614)
  ➼ N(clean): 18229722 (d=579892)
 End_CombineSequences: 16:14:00 20/07/2020
................................................................................
 Start_ReadReport: 16:14:00 20/07/2020
 End_ReadReport: 16:22:33 20/07/2020
................................................................................
END_QualityFiltering: 16:22:33 20/07/2020
==========================================================================================
Step [D1] - Read-Stats
------------------------------------------------------------------------------------------
Sample    : Sample ID
Raw       : Number of raw reads
NoPhiX    : Number of reads after step [B]
Merged    : Number of reads after step [B]
Primer    : Number of reads after step [C]
Clean     : Number of reads after step [D]
MeanLength: Average trimmed amplicon length
------------------------------------------------------------------------------------------
Sample;Raw;NoPhiX;Merged;Primer;Clean;MeanLength
KO01F;594207;594200;533717;496514;496185;252.519
KO01M;457301;457294;418060;378829;378162;251.857
KO02F;540690;540674;497527;468915;468522;253.366
KO02M;478696;478684;430541;351968;350902;246.918
KO03F;531443;531430;475439;451632;451283;255.214
KO03M;518709;518699;458354;422861;422157;251.394
KO04F;561194;561186;495762;463606;463312;252.663
KO04M;358742;358733;319371;290805;290174;249.174
KO05F;485261;485255;444340;419869;419530;254.331
KO05M;473505;473490;418773;347662;346584;246.231
KO06F;493467;493458;448524;410539;410236;252.714
KO06M;538072;538060;489296;454709;453815;249.79
KO07F;498262;498253;452179;422409;422070;252.678
KO07M;548036;548023;497788;449341;448270;249.077
KO08F;639622;639611;580006;530680;530315;252.674
KO08M;519860;519852;464589;429965;429466;251.198
KO09F;545616;545607;483315;449028;448689;252.712
KO09M;481514;481510;447678;421833;421278;252.12
KO10F;515819;515815;461226;422195;421874;252.753
KO10M;485020;485012;451664;398631;397426;248.144
KO11F;708413;708401;635045;587008;586565;252.799
KO11M;542819;542796;479679;416516;415060;243.261
NTCF;2187;2186;264;243;243;251.775
NTCM;25078;25078;22238;20898;20879;252.796
POSF;390164;390158;348424;336107;335892;251.997
POSM;476732;476725;431993;419244;418954;252.014
WT01F;550497;550489;496635;476298;475933;253.986
WT01M;498899;498882;443368;338460;336616;240.178
WT02F;674153;674145;607106;583280;582850;254.163
WT02M;453202;453175;398919;298144;296501;239.944
WT03F;523879;523866;462158;442516;442201;253.099
WT03M;512734;512725;459056;408768;407923;250.7
WT04F;436999;436992;378423;362761;362549;252.895
WT04M;485583;485572;429109;371824;370984;249.684
WT05F;512604;512593;464226;425484;425170;252.633
WT05M;525220;525206;478354;419914;418497;246.818
WT06F;545087;545072;494796;456985;456627;252.68
WT06M;567000;566992;520383;487912;487301;251.513
WT07F;505826;505820;462780;421828;421525;252.686
WT07M;501510;501495;453378;360079;357430;230.289
WT08F;557750;557735;502146;465844;465445;252.606
WT08M;568982;568968;515211;453557;452144;245.161
WT09F;545264;545258;487917;443985;443657;252.661
WT09M;463078;463074;425447;393821;393117;249.339
WT10F;620633;620618;554420;509334;508947;252.663
WT10M;526193;526190;485948;457043;456354;251.232
==========================================================================================
Step [E] - Clustering - UPARSE for OTUs & UNOISE for ZOTUs
------------------------------------------------------------------------------------------
N(sequences): 18229722
--------------------------------------------------------------------------------
UPARSE : usearch v11.0.667_i86linux64
Min Abundance Size: 2
................................................................................
UNOISE3: usearch v11.0.667_i86linux64
Min Abundance Size: 8
--------------------------------------------------------------------------------
START_(Z)OTU: 17:12:57 30/07/2020
--------------------------------------------------------------------------------
 ▶ Deduplicate Amplicons
................................................................................
  De-replicate amplicons to obtain unique amplicons.
  Determine error rates of amplicon reads > *error.report
  ⇨ Number of Unique Amplicons: 532047
--------------------------------------------------------------------------------
▶ UPARSE - Cluster OTU (97%)
................................................................................
  Clusters OTU at 97% using the UPARSE-OTU algorithm.
  ⇨ Number of OTUs: 676
--------------------------------------------------------------------------------
▶ UNOISE3 - Amplicon Sequence Variants
................................................................................
  Uses the UNOISE algorithm to perform denoising (error-correction) of amplicon sequence variants (zero OTUs).
  ⇨ Number of ZOTUs: 692
--------------------------------------------------------------------------------
▶ Additional Clustering
................................................................................
  Clusters ZOTUs at different identity levels (i.e. 97%,98% and 99%).
  • Sort ZOTUs
  ⇨ Number of ZOTUs 99%: 565
  ⇨ Number of ZOTUs 98%: 503
  ⇨ Number of ZOTUs 97%: 463
--------------------------------------------------------------------------------
▶ Count Table
................................................................................
  Generate count tables by mapping reads to (Z)OTUs.
--------------------------------------------------------------------------------
▶ ZOTU Table Report
................................................................................
  Create summary-reports for the (Z)OTU tables > *_Count.summary  
--------------------------------------------------------------------------------
▶ Distance matrices (for Octave plots)
................................................................................
  Pairwise distances between (Z)OTU sequences.
--------------------------------------------------------------------------------
▶ Octave plots
................................................................................
  Octave plots with low-abundance (Z)OTUs and cross-talk information.
--------------------------------------------------------------------------------
▶ Approximate Phylogenetic Trees
................................................................................
  Create tree files.
  The trees will be very approximate in both cases.
  ◦ Multiple Sequence Alignments (MSA)
  MUSCLE v3.8.1551 by Robert C. Edgar
  ◦ Cluster Trees (CLU)
  usearch v11.0.667_i86linux64
--------------------------------------------------------------------------------
▶ Uncross
................................................................................
  Detects and filters cross-talk (sample mis-assignment) in a OTU table using the UNCROSS algorithm.
--------------------------------------------------------------------------------
▶ Back-Mapping Efficiency
................................................................................
N(Amplicons)      = 18229722
N(Map-2-OTU)      = 17968021 (.985)
N(Map-2-ZOTU)     = 18002811 (.987)
N(Map-2-ZOTU_c99) = 17995375 (.987)
N(Map-2-ZOTU_c98) = 17981570 (.986)
N(Map-2-ZOTU_c97) = 17898490 (.981)
--------------------------------------------------------------------------------
END_(Z)OTU: 03:02:18 31/07/2020
==========================================================================================
Step [F] - Taxonomic Assignment-Predictions with SINTAX
------------------------------------------------------------------------------------------
Application   : SINTAX (v11.0.667_i86linux64)
Reference     : SILVA_128_16S_utax_work.fa
Tax Filter    : 0.85
==========================================================================================
Tax-Prediction Workflow Summary:
 (F1) Prepare Reference
 (F2) Assign Taxa with SINTAX
 (F3) Reformat Tax-Information
 (F4) Combine Count-Table and Taxa for Phyloseq Import
 (F5) Tax-Assignment Report for Phylum Level
 (F6) Additional Chimera Check (Not Needed)
--------------------------------------------------
START_Tax-Prediction: 17:21:15 31/07/2020
 Start_F1_Restrict_Reference: 17:21:15 31/07/2020
  ‣Number of Reference Sequences:  341146
  ‣OTU related References:         965744
  ‣ZOTU related References:        964326
 End_F1_Restrict_Reference: 17:44:45 31/07/2020
--------------------------------------------------
 Start_F1_Unique_Records: 17:44:45 31/07/2020
  ‣OTU: N(seq)= 965744 / N(uniques)= 229679 / N(singletons)= 2033 (0.9%)
  ‣OTU: Min size 1 / median 3 / max 2154 / avg 4.20
  ‣ZOTU: N(seq)= 964326 / N(uniques)= 229147 / N(singletons)= 1862 (0.8%)
  ‣ZOTU: Min size 1 / median 3 / max 2154 / avg 4.21
 End_F1_Unique_Records: 17:45:01 31/07/2020
--------------------------------------------------
 Start_F1_Build_UPD_Reference: 17:45:01 31/07/2020
 End_F1_Build_UPD_Reference: 17:45:12 31/07/2020
--------------------------------------------------
 Start_F2_Tax-Assignment: 17:45:12 31/07/2020
 End_F2_Tax-Assignment: 17:52:00 31/07/2020
--------------------------------------------------
 Start_F3_Re-Format: 17:52:00 31/07/2020
 End_F3_Re-Format: 17:52:00 31/07/2020
--------------------------------------------------
 Start_F4_Combine_CountTable_TaxLabel: 17:52:00 31/07/2020
 End_F4_Combine_CountTable_TaxLabel: 17:52:00 31/07/2020
--------------------------------------------------
 Start_F5_Tax-Summary: 17:52:00 31/07/2020
  Tax Summary for OTU:
   Firmicutes	306	45.3	45.3
   Proteobacteria	97	14.3	59.6
   Bacteroidetes	95	14.1	73.7
   (Unassigned)	70	10.4	84.0
   Actinobacteria	51	7.5	91.6
   Cyanobacteria	14	2.1	93.6
   Planctomycetes	11	1.6	95.3
   Tenericutes	5	0.7	96.0
   Saccharibacteria	4	0.6	96.6
   Deferribacteres	4	0.6	97.2
   Acidobacteria	4	0.6	97.8
   Chloroflexi	3	0.4	98.2
   Armatimonadetes	3	0.4	98.7
   Metamonada	3	0.4	99.1
   Deinococcus-Thermus	2	0.3	99.4
   Chlamydiae	2	0.3	99.7
   Verrucomicrobia	1	0.1	99.9
   Fusobacteria	1	0.1	100.0
  Tax Summary for ZOTU:
   Firmicutes	373	53.9	53.9
   Bacteroidetes	155	22.4	76.3
   Proteobacteria	73	10.5	86.8
   Actinobacteria	34	4.9	91.8
   (Unassigned)	20	2.9	94.7
   Cyanobacteria	16	2.3	97.0
   Saccharibacteria	4	0.6	97.5
   Planctomycetes	4	0.6	98.1
   Metamonada	3	0.4	98.6
   Tenericutes	2	0.3	98.8
   Acidobacteria	2	0.3	99.1
   Chlamydiae	2	0.3	99.4
   Deferribacteres	2	0.3	99.7
   Verrucomicrobia	1	0.1	99.9
   Armatimonadetes	1	0.1	100.0
 End_F5_Tax-Summary: 17:52:00 31/07/2020
--------------------------------------------------
 Start_F6_Chimera-Check: 17:52:00 31/07/2020
  Additional Chimera-Check
  Note: Although the high_confidence mode is used for chimera detection,
        this is an extra step with a high risk of false positives.
        There is already a sufficient built-in de novo chimera filtering
        as part of the UPARSE or UNOISE workflow. This extra step might
        be useful if applied with caution.
  For details see -> e_OTU/p700_run200710_16S_(Z)OTU_chimera.txt
..................................................
  Chimera-Check for OTU: 21
  Chimera-Check for ZOTU: 28
  Chimera-Check for ZOTU_c99: 26
  Chimera-Check for ZOTU_c98: 23
  Chimera-Check for ZOTU_c97: 21
 End_F6_Chimera-Check: 17:52:32 31/07/2020
--------------------------------------------------
END_Tax-Prediction: 17:52:32 31/07/2020
==========================================================================================
