# Supplementary material for: Epithelial GPR35 protects from Citrobacter rodentium infection by preserving goblet cells and mucosal barrier integrity
Source: Mucosal Immunol. 2022 Mar 9;15(3):443–58. doi: 10.1038/s41385-022-00494-y (PMC9038528; doi:10.1038/s41385-022-00494-y)
Supplement: Supplementary file 4 — METADATA TEMPLATE [file 41385_2022_494_MOESM4_ESM.xlsx]

## Sheet: METADATA TEMPLATE 
# High-throughput sequencing metadata template (version 2.1).
# All fields in this template must be completed.
# Templates containing example data are found in the METADATA EXAMPLES spreadsheet tabs at the foot of this page.
# Field names (in blue on this page) should not be edited. Hover over cells containing field names to view field content guidelines.
# Human data. If there are patient privacy concerns regarding making data fully public through GEO, please submit to NCBI's dbGaP (http://www.ncbi.nlm.nih.gov/gap/) database. dbGaP has controlled access mechanisms and is an appropriate resource for hosting sensitive patient data.
SERIES
# This section describes the overall experiment.
title	Single-cell RNA-sequencing of proximal colon epithelial cells from Gpr35 KO mice
summary	We performed a single-cell transcriptome analysis of proximal colon epithelial cells from 4 Gpr35 KO and 4 WT female littermates mice at a steady state
overall design	Crypts were dissociated to single-cell suspensions sorted for CD326+, CD45- and CD31- cells, and the eight samples were loaded onto the wells of a single 10x Genomics Chromium controller.
contributor	Hassan Melhem
contributor	Jan Niess
contributor	Julien Roux
supplementary file
SRA_center_name_code	[optional]
SAMPLES
# This section lists and describes each of the biological Samples under investgation, as well as any protocols that are specific to individual Samples.
# Additional "processed data file" or "raw file" columns may be included.
Sample name	title	source name	organism	characteristics: tissue	characteristics: strain	characteristics: sex	molecule	age	description	processed data file	raw file	raw file	raw file	raw file
Sample 1	1_KO707	colon epithelial cells from Gpr35 KO mouse	Mus musculus	colon epithelium	Gpr35[flox/flox Vil+]	female	total RNA	7 weeks old		UMIsMatrix.txt.gz	BSSE_QGF_126546_HCYTTDRXX_1_1_KO707_SI-GA-B9_S1_L001_R1_001.fastq.gz	BSSE_QGF_126546_HCYTTDRXX_1_1_KO707_SI-GA-B9_S1_L001_R2_001.fastq.gz	BSSE_QGF_126546_HCYTTDRXX_2_1_KO707_SI-GA-B9_S1_L002_R1_001.fastq.gz	BSSE_QGF_126546_HCYTTDRXX_2_1_KO707_SI-GA-B9_S1_L002_R2_001.fastq.gz
Sample 2	2_KO708	colon epithelial cells from Gpr35 KO mouse	Mus musculus	colon epithelium	Gpr35[flox/flox Vil+]	female	total RNA	7 weeks old		UMIsMatrix.txt.gz	BSSE_QGF_126547_HCYTTDRXX_1_2_KO708_SI-GA-C9_S2_L001_R1_001.fastq.gz	BSSE_QGF_126547_HCYTTDRXX_1_2_KO708_SI-GA-C9_S2_L001_R2_001.fastq.gz	BSSE_QGF_126547_HCYTTDRXX_2_2_KO708_SI-GA-C9_S2_L002_R1_001.fastq.gz	BSSE_QGF_126547_HCYTTDRXX_2_2_KO708_SI-GA-C9_S2_L002_R2_001.fastq.gz
Sample 3	3_KO814	colon epithelial cells from Gpr35 KO mouse	Mus musculus	colon epithelium	Gpr35[flox/flox Vil+]	female	total RNA	7 weeks old		UMIsMatrix.txt.gz	BSSE_QGF_126548_HCYTTDRXX_1_3_KO814_SI-GA-D9_S3_L001_R1_001.fastq.gz	BSSE_QGF_126548_HCYTTDRXX_1_3_KO814_SI-GA-D9_S3_L001_R2_001.fastq.gz	BSSE_QGF_126548_HCYTTDRXX_2_3_KO814_SI-GA-D9_S3_L002_R1_001.fastq.gz	BSSE_QGF_126548_HCYTTDRXX_2_3_KO814_SI-GA-D9_S3_L002_R2_001.fastq.gz
Sample 4	4_KO817	colon epithelial cells from Gpr35 KO mouse	Mus musculus	colon epithelium	Gpr35[flox/flox Vil+]	female	total RNA	7 weeks old		UMIsMatrix.txt.gz	BSSE_QGF_126549_HCYTTDRXX_1_4_KO817_SI-GA-E9_S4_L001_R1_001.fastq.gz	BSSE_QGF_126549_HCYTTDRXX_1_4_KO817_SI-GA-E9_S4_L001_R2_001.fastq.gz	BSSE_QGF_126549_HCYTTDRXX_2_4_KO817_SI-GA-E9_S4_L002_R1_001.fastq.gz	BSSE_QGF_126549_HCYTTDRXX_2_4_KO817_SI-GA-E9_S4_L002_R2_001.fastq.gz
Sample 5	5_WT709	colon epithelial cells from WT mouse	Mus musculus	colon epithelium	Gpr35[flox/flox Vil-]	female	total RNA	7 weeks old		UMIsMatrix.txt.gz	BSSE_QGF_126550_HCYTTDRXX_1_5_WT709_SI-GA-F9_S5_L001_R1_001.fastq.gz	BSSE_QGF_126550_HCYTTDRXX_1_5_WT709_SI-GA-F9_S5_L001_R2_001.fastq.gz	BSSE_QGF_126550_HCYTTDRXX_2_5_WT709_SI-GA-F9_S5_L002_R1_001.fastq.gz	BSSE_QGF_126550_HCYTTDRXX_2_5_WT709_SI-GA-F9_S5_L002_R2_001.fastq.gz
Sample 6	6_WT813	colon epithelial cells from WT mouse	Mus musculus	colon epithelium	Gpr35[flox/flox Vil-]	female	total RNA	7 weeks old		UMIsMatrix.txt.gz	BSSE_QGF_126551_HCYTTDRXX_1_6_WT813_SI-GA-G9_S6_L001_R1_001.fastq.gz	BSSE_QGF_126551_HCYTTDRXX_1_6_WT813_SI-GA-G9_S6_L001_R2_001.fastq.gz	BSSE_QGF_126551_HCYTTDRXX_2_6_WT813_SI-GA-G9_S6_L002_R1_001.fastq.gz	BSSE_QGF_126551_HCYTTDRXX_2_6_WT813_SI-GA-G9_S6_L002_R2_001.fastq.gz
Sample 7	7_WT815	colon epithelial cells from WT mouse	Mus musculus	colon epithelium	Gpr35[flox/flox Vil-]	female	total RNA	7 weeks old		UMIsMatrix.txt.gz	BSSE_QGF_126552_HCYTTDRXX_1_7_WT815_SI-GA-A10_S7_L001_R1_001.fastq.gz	BSSE_QGF_126552_HCYTTDRXX_1_7_WT815_SI-GA-A10_S7_L001_R2_001.fastq.gz	BSSE_QGF_126552_HCYTTDRXX_2_7_WT815_SI-GA-A10_S7_L002_R1_001.fastq.gz	BSSE_QGF_126552_HCYTTDRXX_2_7_WT815_SI-GA-A10_S7_L002_R2_001.fastq.gz
Sample 8	8_WT816	colon epithelial cells from WT mouse	Mus musculus	colon epithelium	Gpr35[flox/flox Vil-]	female	total RNA	7 weeks old		UMIsMatrix.txt.gz	BSSE_QGF_126553_HCYTTDRXX_1_8_WT816_SI-GA-B10_S8_L001_R1_001.fastq.gz	BSSE_QGF_126553_HCYTTDRXX_1_8_WT816_SI-GA-B10_S8_L001_R2_001.fastq.gz	BSSE_QGF_126553_HCYTTDRXX_2_8_WT816_SI-GA-B10_S8_L002_R1_001.fastq.gz	BSSE_QGF_126553_HCYTTDRXX_2_8_WT816_SI-GA-B10_S8_L002_R2_001.fastq.gz
PROTOCOLS
# Any of the protocols below which are applicable to only a subset of Samples should be included as additional columns of the SAMPLES section instead.
growth protocol	Gpr35flfl mice were were generated using the CRISPR/Cas9 system by Biocytogen (Wakefiled, USA). Villincre mice were kindly provided by Claudia Cavelti, Department of Biomedicine, University of Basel. All mice were kept in the animal facility of the Department of Biomedecine, University of Basel, Switzerland, under SPF conditions.
treatment protocol	Tamoxifen treatment? NO
extract protocol	We isolated proximal colon epithelial cells from 4 Gpr35flfl-Vilcre+ and 4 Gpr35flfl-Vilcre- female littermates at a steady state. Crypts were dissociated to single-cell suspensions.
extract protocol	Single-cell suspensions were stained with Epcam+ (BioLegend #118213), CD45- (eBioscience #64-0451-82) and CD31- (BioLegend #102414) and sorted in into an Eppendorf tube containing 50 μL of 1X PBS with 0.4% BSA and 5% FBS.
library construction protocol	Sorted cell suspensions from each mouse were loaded into a single well of a 10× Genomics Chromium Single Cell Controller.
library construction protocol	Single-cell capture and cDNA and library preparation were performed with a Single Cell 3’ v3 Reagent Kit (10× Genomics) according to manufacturer’s instructions.
library strategy	RNA-seq
DATA PROCESSING PIPELINE
# Data processing steps include base-calling, alignment, filtering, peak-calling, generation of normalized abundance measurements etc…
# For each step provide a description, as well as software name, version, parameters, if applicable.
# Include additional steps, as necessary.
data processing step	Cell barcode demultiplexing, pseudo-alignment of reads to the mouse transcriptome (Ensembl release 97), and generation of the table of UMI counts were performed using Kallisto (version 0.46.0) and BUStools (version 0.39.2)
data processing step	Further processing of the UMI counts table was performed by using R 4.0 and Bioconductor 3.11 packages, notably DropletUtils (version 1.8.0), scran (version 1.16.0) and scater (version 1.16.2), following mostly the steps illustrated in the Bioconductor OSCA book (https://osca.bioconductor.org/).
genome build	mm10
processed data files format and content	CellAnnotation.txt.gz: TSV file (tab separated values) with sample of origin, condition, cluster membership and cell type annotation for each cell
processed data files format and content	UMIsMatrix.txt.gz: TSV file (tab separated values) with UMI counts for ensembl release 97 gene models; columns correspond to: 1. ENSEMBL ID, 2. and remaining columns contain UMI counts for each cell; column headers include the cell barcode sequence and the sample ID separated by a dot (e.g., "AAACCCATCATCCTAT.1_KO707")
# For each file listed in the "processed data file" columns of the SAMPLES section, provide additional information below.
PROCESSED DATA FILES
file name	file type	file checksum
UMIsMatrix.txt.gz	tab-separated table of UMI counts	3789d697f7766f2aaeac4e22d64e96dc
CellAnnotation.txt.gz	tab-separated table of cell annotation	9e38d6494a66fb28692e01a43a6e91eb
# For each file listed in the "raw file" columns of the SAMPLES section, provide additional information below.
RAW FILES
file name	file type	file checksum	instrument model	read length	single or paired-end	read characteristics
BSSE_QGF_126546_HCYTTDRXX_2_1_KO707_SI-GA-B9_S1_L002_R1_001.fastq.gz	fastq	c9569a0452af429ea41edc3492407168	Illumina NovaSeq 6000	28	paired-end (10X v3)	Cell barcode (position 1) + UMI (position 17)
BSSE_QGF_126546_HCYTTDRXX_2_1_KO707_SI-GA-B9_S1_L002_R2_001.fastq.gz	fastq	0460ba140c13646ebca217eb1e3d6b49	Illumina NovaSeq 6000	91	paired-end (10X v3)	Biological read (cDNA)
BSSE_QGF_126547_HCYTTDRXX_2_2_KO708_SI-GA-C9_S2_L002_R1_001.fastq.gz	fastq	699452be002eb9a6c7725710a224530c	Illumina NovaSeq 6000	28	paired-end (10X v3)	Cell barcode (position 1) + UMI (position 17)
BSSE_QGF_126547_HCYTTDRXX_2_2_KO708_SI-GA-C9_S2_L002_R2_001.fastq.gz	fastq	f36a68ad38fa577c2d6283711a181d46	Illumina NovaSeq 6000	91	paired-end (10X v3)	Biological read (cDNA)
BSSE_QGF_126548_HCYTTDRXX_2_3_KO814_SI-GA-D9_S3_L002_R1_001.fastq.gz	fastq	2994edd5b38ec3da6b2693276a709662	Illumina NovaSeq 6000	28	paired-end (10X v3)	Cell barcode (position 1) + UMI (position 17)
BSSE_QGF_126548_HCYTTDRXX_2_3_KO814_SI-GA-D9_S3_L002_R2_001.fastq.gz	fastq	c9a8c496a6f6a132132d501c9cee2810	Illumina NovaSeq 6000	91	paired-end (10X v3)	Biological read (cDNA)
BSSE_QGF_126549_HCYTTDRXX_2_4_KO817_SI-GA-E9_S4_L002_R1_001.fastq.gz	fastq	8359bfffafe3c56c626c1afe1eb5a04d	Illumina NovaSeq 6000	28	paired-end (10X v3)	Cell barcode (position 1) + UMI (position 17)
BSSE_QGF_126549_HCYTTDRXX_2_4_KO817_SI-GA-E9_S4_L002_R2_001.fastq.gz	fastq	d5e564f9c5d8100332b496b969444e02	Illumina NovaSeq 6000	91	paired-end (10X v3)	Biological read (cDNA)
BSSE_QGF_126550_HCYTTDRXX_2_5_WT709_SI-GA-F9_S5_L002_R1_001.fastq.gz	fastq	b991cf04b9e7c881dcf5131fb1029eab	Illumina NovaSeq 6000	28	paired-end (10X v3)	Cell barcode (position 1) + UMI (position 17)
BSSE_QGF_126550_HCYTTDRXX_2_5_WT709_SI-GA-F9_S5_L002_R2_001.fastq.gz	fastq	3ffd7075b2fb76663bdc00290d8cf69f	Illumina NovaSeq 6000	91	paired-end (10X v3)	Biological read (cDNA)
BSSE_QGF_126551_HCYTTDRXX_2_6_WT813_SI-GA-G9_S6_L002_R1_001.fastq.gz	fastq	ec6ecf56e650273627afd682343d1645	Illumina NovaSeq 6000	28	paired-end (10X v3)	Cell barcode (position 1) + UMI (position 17)
BSSE_QGF_126551_HCYTTDRXX_2_6_WT813_SI-GA-G9_S6_L002_R2_001.fastq.gz	fastq	534a1317883f35022ff95691812d78b1	Illumina NovaSeq 6000	91	paired-end (10X v3)	Biological read (cDNA)
BSSE_QGF_126552_HCYTTDRXX_2_7_WT815_SI-GA-A10_S7_L002_R1_001.fastq.gz	fastq	6252b44e91f4a4f989fe812517761d98	Illumina NovaSeq 6000	28	paired-end (10X v3)	Cell barcode (position 1) + UMI (position 17)
BSSE_QGF_126552_HCYTTDRXX_2_7_WT815_SI-GA-A10_S7_L002_R2_001.fastq.gz	fastq	a8533db26126a91c96b966d0ad0b10c1	Illumina NovaSeq 6000	91	paired-end (10X v3)	Biological read (cDNA)
BSSE_QGF_126553_HCYTTDRXX_2_8_WT816_SI-GA-B10_S8_L002_R1_001.fastq.gz	fastq	7cd8f0d9c1b961dc5dc49f3f5a911fb1	Illumina NovaSeq 6000	28	paired-end (10X v3)	Cell barcode (position 1) + UMI (position 17)
BSSE_QGF_126553_HCYTTDRXX_2_8_WT816_SI-GA-B10_S8_L002_R2_001.fastq.gz	fastq	d22982bd3a881a58e9c5a64aa0bd25ea	Illumina NovaSeq 6000	91	paired-end (10X v3)	Biological read (cDNA)
BSSE_QGF_126546_HCYTTDRXX_1_1_KO707_SI-GA-B9_S1_L001_R1_001.fastq.gz	fastq	0ef73331b16963d01802a5bfeab26895	Illumina NovaSeq 6000	28	paired-end (10X v3)	Cell barcode (position 1) + UMI (position 17)
BSSE_QGF_126546_HCYTTDRXX_1_1_KO707_SI-GA-B9_S1_L001_R2_001.fastq.gz	fastq	b7248858f824afed0b2b4db62f48d21b	Illumina NovaSeq 6000	91	paired-end (10X v3)	Biological read (cDNA)
BSSE_QGF_126547_HCYTTDRXX_1_2_KO708_SI-GA-C9_S2_L001_R1_001.fastq.gz	fastq	e37fa5bfdbcb85be4aea5f8f397714bb	Illumina NovaSeq 6000	28	paired-end (10X v3)	Cell barcode (position 1) + UMI (position 17)
BSSE_QGF_126547_HCYTTDRXX_1_2_KO708_SI-GA-C9_S2_L001_R2_001.fastq.gz	fastq	82fdc88698f067dcdb479d464d1a9b15	Illumina NovaSeq 6000	91	paired-end (10X v3)	Biological read (cDNA)
BSSE_QGF_126548_HCYTTDRXX_1_3_KO814_SI-GA-D9_S3_L001_R1_001.fastq.gz	fastq	b1fd5cca940dca86fa593a4fc6667153	Illumina NovaSeq 6000	28	paired-end (10X v3)	Cell barcode (position 1) + UMI (position 17)
BSSE_QGF_126548_HCYTTDRXX_1_3_KO814_SI-GA-D9_S3_L001_R2_001.fastq.gz	fastq	3cf1e9ff41b64ce5fe74b5f1519d6f09	Illumina NovaSeq 6000	91	paired-end (10X v3)	Biological read (cDNA)
BSSE_QGF_126549_HCYTTDRXX_1_4_KO817_SI-GA-E9_S4_L001_R1_001.fastq.gz	fastq	b92a7ed5d2e7aa46d21e5c56b9f9404f	Illumina NovaSeq 6000	28	paired-end (10X v3)	Cell barcode (position 1) + UMI (position 17)
BSSE_QGF_126549_HCYTTDRXX_1_4_KO817_SI-GA-E9_S4_L001_R2_001.fastq.gz	fastq	6a32a5734b3ee130713cbe8755111234	Illumina NovaSeq 6000	91	paired-end (10X v3)	Biological read (cDNA)
BSSE_QGF_126550_HCYTTDRXX_1_5_WT709_SI-GA-F9_S5_L001_R1_001.fastq.gz	fastq	809d5e214a76c12e48fce8df599e04ab	Illumina NovaSeq 6000	28	paired-end (10X v3)	Cell barcode (position 1) + UMI (position 17)
BSSE_QGF_126550_HCYTTDRXX_1_5_WT709_SI-GA-F9_S5_L001_R2_001.fastq.gz	fastq	9b0d4de5795750e84b0d1b8dba1c3872	Illumina NovaSeq 6000	91	paired-end (10X v3)	Biological read (cDNA)
BSSE_QGF_126551_HCYTTDRXX_1_6_WT813_SI-GA-G9_S6_L001_R1_001.fastq.gz	fastq	d4c42e1369fc40bab87b2cc89851784d	Illumina NovaSeq 6000	28	paired-end (10X v3)	Cell barcode (position 1) + UMI (position 17)
BSSE_QGF_126551_HCYTTDRXX_1_6_WT813_SI-GA-G9_S6_L001_R2_001.fastq.gz	fastq	0120d1cbef25aac0457b177190075652	Illumina NovaSeq 6000	91	paired-end (10X v3)	Biological read (cDNA)
BSSE_QGF_126552_HCYTTDRXX_1_7_WT815_SI-GA-A10_S7_L001_R1_001.fastq.gz	fastq	f2a22e10c200f62fde7e3ba0a4cb18f9	Illumina NovaSeq 6000	28	paired-end (10X v3)	Cell barcode (position 1) + UMI (position 17)
BSSE_QGF_126552_HCYTTDRXX_1_7_WT815_SI-GA-A10_S7_L001_R2_001.fastq.gz	fastq	36b431a88672ed2b311e299174b22ecd	Illumina NovaSeq 6000	91	paired-end (10X v3)	Biological read (cDNA)
BSSE_QGF_126553_HCYTTDRXX_1_8_WT816_SI-GA-B10_S8_L001_R1_001.fastq.gz	fastq	0ca2e13cbaa3b17e101806774d0e42f6	Illumina NovaSeq 6000	28	paired-end (10X v3)	Cell barcode (position 1) + UMI (position 17)
BSSE_QGF_126553_HCYTTDRXX_1_8_WT816_SI-GA-B10_S8_L001_R2_001.fastq.gz	fastq	9037ae44115dd4ef75e479b01798a78a	Illumina NovaSeq 6000	91	paired-end (10X v3)	Biological read (cDNA)
# For paired-end experiments, list the 2 associated raw files, and provide average insert size and standard deviation, if known. For SOLiD experiments, list the 4 file names (include "file name 3" and "file name 4" columns).
PAIRED-END EXPERIMENTS
file name 1 = Cell barcodes (16nt) + UMIs (12nt)	file name 2 = Biological read (91nt)	average insert size	standard deviation
BSSE_QGF_126546_HCYTTDRXX_2_1_KO707_SI-GA-B9_S1_L002_R1_001.fastq.gz	BSSE_QGF_126546_HCYTTDRXX_2_1_KO707_SI-GA-B9_S1_L002_R2_001.fastq.gz	NA	NA
BSSE_QGF_126547_HCYTTDRXX_2_2_KO708_SI-GA-C9_S2_L002_R1_001.fastq.gz	BSSE_QGF_126547_HCYTTDRXX_2_2_KO708_SI-GA-C9_S2_L002_R2_001.fastq.gz	NA	NA
BSSE_QGF_126548_HCYTTDRXX_2_3_KO814_SI-GA-D9_S3_L002_R1_001.fastq.gz	BSSE_QGF_126548_HCYTTDRXX_2_3_KO814_SI-GA-D9_S3_L002_R2_001.fastq.gz	NA	NA
BSSE_QGF_126549_HCYTTDRXX_2_4_KO817_SI-GA-E9_S4_L002_R1_001.fastq.gz	BSSE_QGF_126549_HCYTTDRXX_2_4_KO817_SI-GA-E9_S4_L002_R2_001.fastq.gz	NA	NA
BSSE_QGF_126550_HCYTTDRXX_2_5_WT709_SI-GA-F9_S5_L002_R1_001.fastq.gz	BSSE_QGF_126550_HCYTTDRXX_2_5_WT709_SI-GA-F9_S5_L002_R2_001.fastq.gz	NA	NA
BSSE_QGF_126551_HCYTTDRXX_2_6_WT813_SI-GA-G9_S6_L002_R1_001.fastq.gz	BSSE_QGF_126551_HCYTTDRXX_2_6_WT813_SI-GA-G9_S6_L002_R2_001.fastq.gz	NA	NA
BSSE_QGF_126552_HCYTTDRXX_2_7_WT815_SI-GA-A10_S7_L002_R1_001.fastq.gz	BSSE_QGF_126552_HCYTTDRXX_2_7_WT815_SI-GA-A10_S7_L002_R2_001.fastq.gz	NA	NA
BSSE_QGF_126553_HCYTTDRXX_2_8_WT816_SI-GA-B10_S8_L002_R1_001.fastq.gz	BSSE_QGF_126553_HCYTTDRXX_2_8_WT816_SI-GA-B10_S8_L002_R2_001.fastq.gz	NA	NA
BSSE_QGF_126546_HCYTTDRXX_1_1_KO707_SI-GA-B9_S1_L001_R1_001.fastq.gz	BSSE_QGF_126546_HCYTTDRXX_1_1_KO707_SI-GA-B9_S1_L001_R2_001.fastq.gz	NA	NA
BSSE_QGF_126547_HCYTTDRXX_1_2_KO708_SI-GA-C9_S2_L001_R1_001.fastq.gz	BSSE_QGF_126547_HCYTTDRXX_1_2_KO708_SI-GA-C9_S2_L001_R2_001.fastq.gz	NA	NA
BSSE_QGF_126548_HCYTTDRXX_1_3_KO814_SI-GA-D9_S3_L001_R1_001.fastq.gz	BSSE_QGF_126548_HCYTTDRXX_1_3_KO814_SI-GA-D9_S3_L001_R2_001.fastq.gz	NA	NA
BSSE_QGF_126549_HCYTTDRXX_1_4_KO817_SI-GA-E9_S4_L001_R1_001.fastq.gz	BSSE_QGF_126549_HCYTTDRXX_1_4_KO817_SI-GA-E9_S4_L001_R2_001.fastq.gz	NA	NA
BSSE_QGF_126550_HCYTTDRXX_1_5_WT709_SI-GA-F9_S5_L001_R1_001.fastq.gz	BSSE_QGF_126550_HCYTTDRXX_1_5_WT709_SI-GA-F9_S5_L001_R2_001.fastq.gz	NA	NA
BSSE_QGF_126551_HCYTTDRXX_1_6_WT813_SI-GA-G9_S6_L001_R1_001.fastq.gz	BSSE_QGF_126551_HCYTTDRXX_1_6_WT813_SI-GA-G9_S6_L001_R2_001.fastq.gz	NA	NA
BSSE_QGF_126552_HCYTTDRXX_1_7_WT815_SI-GA-A10_S7_L001_R1_001.fastq.gz	BSSE_QGF_126552_HCYTTDRXX_1_7_WT815_SI-GA-A10_S7_L001_R2_001.fastq.gz	NA	NA
BSSE_QGF_126553_HCYTTDRXX_1_8_WT816_SI-GA-B10_S8_L001_R1_001.fastq.gz	BSSE_QGF_126553_HCYTTDRXX_1_8_WT816_SI-GA-B10_S8_L001_R2_001.fastq.gz	NA	NA

## Sheet: EXAMPLE 1
# High-throughput sequencing metadata template (version 2.1).
# All fields in this template must be completed.
# Templates containing example data are found in the METADATA EXAMPLES spreadsheet tabs at the foot of this page.
# Field names (in blue on this page) should not be edited. Hover over cells containing field names to view field content guidelines.
# Human data. If there are patient privacy concerns regarding making data fully public through GEO, please submit to NCBI's dbGaP (http://www.ncbi.nlm.nih.gov/gap/) database. dbGaP has controlled access mechanisms and is an appropriate resource for hosting sensitive patient data.
SERIES
# This section describes the overall experiment.
title	Genome-wide maps of chromatin state in pluripotent and lineage-committed cells.
summary	We report the application of single-molecule-based sequencing technology for high-throughput profiling of histone modifications in mammalian cells. By obtaining over four billion bases of sequence from chromatin immunoprecipitated DNA, we generated genome-wide chromatin-state maps of mouse embryonic stem cells, neural progenitor cells and embryonic fibroblasts. We find that lysine 4 and lysine 27…
overall design	Examination of 2 different histone modifications in 2 cell types.
contributor	John,B,Goode
contributor	Bradley,Smith
supplementary file
SRA_center_name_code	[optional]
SAMPLES
# This section lists and describes each of the biological Samples under investgation, as well as any protocols that are specific to individual Samples.
# Additional "processed data file" or "raw file" columns may be included.
Sample name	title	source name	organism	characteristics: cell type	characteristics: passages	characteristics: strain	characteristics: ChIP antibody	molecule	description	processed data file	raw file	raw file	raw file	raw file
Sample 1	H3K4me2_ChIPSeq	Neural progenitor cells	Mus musculus	ES-derived neural progenitor cells	15-18	C57BL/6	H3K4me2 (Millipore, 07-030, lot 122116)	genomic DNA		H3K4me2.aligned.txt	H3K4me2.peaks.txt	080716_BI-EAS46_0001_209DH_L1.fastq	080716_BI-EAS46_0001_209DH_L2.fastq	080716_BI-EAS46_0001_209DH_L3.fastq
Sample 2	H3K4me1_ChIPSeq	Neural progenitor cells	Mus musculus	ES-derived neural progenitor cells	15-18	C57BL/6	H3K4me1 (Millipore, 08-034, lot 112345)	genomic DNA		H3K4me1.aligned.txt	H3K4me1.peaks.txt	080716_BI-EAS46_0001_209DH_L4.fastq	080716_BI-EAS46_0001_209DH_L5.fastq	080716_BI-EAS46_0001_209DH_L6.fastq
Sample 3	input DNA	Neural progenitor cells	Mus musculus	ES-derived neural progenitor cells	15-18	C57BL/6	none	genomic DNA		H3K4me2.b.aligned.txt	H3K4me2.b.peaks.txt	080717_BI-EAS46_0001_20DH_L5.fastq	080717_BI-EAS46_0001_20DH_L6.fastq
PROTOCOLS
# Any of the protocols below which are applicable to only a subset of Samples should be included as additional columns of the SAMPLES section instead.
growth protocol	ES cell–derived NS cells were routinely generated by re-plating d 7 adherent neural differentiation cultures (typically 2–3 × 106 cells into a T75 flask) on uncoated plastic in NS-A medium (Euroclone, Milan, Italy) supplemented with modified N2 and 10 ng/ml of both EGF and FGF-2 (NS expansion medium).
treatment protocol
extract protocol	Lysates were clarified from sonicated nuclei and histone-DNA complexes were isolated with antibody.
library construction protocol	Libraries were prepared according to Illumina's instructions accompanying the DNA Sample Kit (Part# 0801-0303). Briefly, DNA was end-repaired using a combination of T4 DNA polymerase, E. coli DNA Pol I large fragment (Klenow polymerase) and T4 polynucleotide kinase. The blunt, phosphorylated ends were treated with Klenow fragment (32 to 52 exo minus) and dATP to yield a protruding 3- 'A' base for…
library strategy	ChIP-Seq
DATA PROCESSING PIPELINE
# Data processing steps include base-calling, alignment, filtering, peak-calling, generation of normalized abundance measurements etc…
# For each step provide a description, as well as software name, version, parameters, if applicable.
# Include additional steps, as necessary.
data processing step	Basecalls performed using CASAVA version 1.4
data processing step	ChIP-seq reads were aligned to the mm9 genome assembly using EasyAlign version 3.2 with the following configurations…
data processing step	Data were filtered using the following specifications…
data processing step	peaks were called using PeaksFind version 2.2 with the following setting: ChIP threshold (0.2), Enrichment Fold (2.5), Rescue Fold (3).
data processing step
genome build	mm9
processed data files format and content	wig files were generated using …; Scores represent …
# For each file listed in the "processed data file" columns of the SAMPLES section, provide additional information below.
PROCESSED DATA FILES
file name	file type	file checksum
H3K4me2.peaks.wig	wig	95cf1d1fa509d871b2ef0bb9fd734c3d
H3K4me1.peaks.wig	wig	8ec6ee3cce10b970e5bfea4e35cdb231
H3K4me2.b.peaks.wig	wig	f8fcd650914ff1a733956d6d06e8b543
# For each file listed in the "raw file" columns of the SAMPLES section, provide additional information below.
RAW FILES
file name	file type	file checksum	instrument model	read length	single or paired-end
080716_BI-EAS46_0001_209DH_L1.fastq	fastq	6cc6ee3cce10b970e5bfea4e35cdb280	Illumina Genome Analyzer	36	single
080716_BI-EAS46_0001_209DH_L2.fastq	fastq	88ceb0e0d056dda9208a03acf9073571	Illumina Genome Analyzer	36	single
080716_BI-EAS46_0001_209DH_L3.fastq	fastq	f2786fedc5106789a2af4014a0e74f00	Illumina Genome Analyzer	36	single
080716_BI-EAS46_0001_209DH_L4.fastq	fastq	d8fcd650914ff1a733956d6d06e8b091	Illumina Genome Analyzer	36	single
080716_BI-EAS46_0001_209DH_L5.fastq	fastq	03839cca2e797b28b9f9371f7b9ca680	Illumina Genome Analyzer	36	single
080716_BI-EAS46_0001_209DH_L6.fastq	fastq	604fbb658413c559511eb6ad2bb1472e	Illumina Genome Analyzer	36	single
080717_BI-EAS46_0001_20DH_L5.fastq	fastq	57cf1d1fa509d871b2ef0bb9fd734c3c	Illumina Genome Analyzer IIx	42	single
080717_BI-EAS46_0001_20DH_L6.fastq	fastq	e5718e1a97690d410464f24f37aaed39	Illumina Genome Analyzer IIx	42	single
# For paired-end experiments, list the 2 associated raw files, and provide average insert size and standard deviation, if known. For SOLiD experiments, list the 4 file names (include "file name 3" and "file name 4" columns).
PAIRED-END EXPERIMENTS
file name 1	file name 2	average insert size	standard deviation

## Sheet: EXAMPLE 2
# High-throughput sequencing metadata template (version 2.1).
# All fields in this template must be completed.
# Templates containing example data are found in the METADATA EXAMPLES spreadsheet tabs at the foot of this page.
# Field names (in blue on this page) should not be edited. Hover over cells containing field names to view field content guidelines.
# Human data. If there are patient privacy concerns regarding making data fully public through GEO, please submit to NCBI's dbGaP (http://www.ncbi.nlm.nih.gov/gap/) database. dbGaP has controlled access mechanisms and is an appropriate resource for hosting sensitive patient data.
SERIES
# This section describes the overall experiment.
title	Next Generation Sequencing Facilitates Quantitative Analysis of Wild Type and Nrl-/- Retinal Transcriptomes
summary	Purpose: Next-generation sequencing (NGS) has revolutionized systems-based analysis of cellular pathways. The goals of this study are to compare NGS-derived retinal transcriptome profiling (RNA-seq) to microarray and quantitative reverse transcription polymerase chain reaction (qRT–PCR) methods and to evaluate protocols for optimal high-throughput data analysis
summary	Methods: Retinal mRNA profiles of 21-day-old wild-type (WT) and neural retina leucine zipper knockout (Nrl−/−) mice were generated by deep sequencing, in triplicate, using Illumina GAIIx. The sequence reads that passed quality filters were analyzed at the transcript isoform level with two methods: Burrows–Wheeler Aligner (BWA) followed by ANOVA (ANOVA) and TopHat followed by Cufflinks. qRT–PCR va…
summary	Results: Using an optimized data analysis workflow, we mapped about 30 million sequence reads per sample to the mouse genome (build mm9) and identified 16,014 transcripts in the retinas of WT and Nrl−/− mice with BWA workflow and 34,115 transcripts with TopHat workflow. RNA-seq data confirmed stable expression of 25 known housekeeping genes, and 12 of these were validated with qRT–PCR. RNA-seq da…
summary	Conclusions: Our study represents the first detailed analysis of retinal transcriptomes, with biologic replicates, generated by RNA-seq technology. The optimized data analysis workflows reported here should provide a framework for comparative investigations of expression profiles. Our results show that NGS offers a comprehensive and more accurate quantitative and qualitative evaluation of mRNA co…
overall design	Retinal mRNA profiles of 21-day old wild type (WT) and Nrl-/- mice were generated by deep sequencing, in triplicate, using Illumina GAIIx.
contributor	Rebecca,A,Smith
contributor	David,Doe
supplementary file
SRA_center_name_code
SAMPLES
# This section lists and describes each of the biological Samples under investgation, as well as any protocols that are specific to individual Samples.
# Additional "processed data file" or "raw file" columns may be included.
Sample name	title	source name	organism	characteristics: strain	characteristics: tissue	characteristics: age	characteristics: genotype	molecule	description	processed data file	raw file	raw file	raw file	raw file	raw file
Sample 1	WT rep1	Retina	Mus musculus	C57BL/6	retina	post natal day 21	wild type	total RNA		WT1.txt	Run123abc.csfasta	Run123abc.qual	2011_01_gfh_qseq.txt	DS18389-7_1.fastq	DS18389-7_2.fastq
Sample 2	WT rep2	Retina	Mus musculus	C57BL/6	retina	post natal day 21	wild type	total RNA		WT2.txt	run454.seq	run454.qual	2011_05_rst_qseq.tar
Sample 3	Nrl-KO rep1	Retina	Mus musculus	C57BL/6	retina	post natal day 21	Nrl-/-	total RNA		mutant1.txt	GAXHYMS02.sff
Sample 4	Nrl-KO rep2	Retina	Mus musculus	C57BL/6	retina	post natal day 21	Nrl-/-	total RNA		mutant2.txt	080717_BI-EAS46_1.fastq	080717_BI-EAS46_2.fastq
PROTOCOLS
# Any of the protocols below which are applicable to only a subset of Samples should be included as additional columns of the SAMPLES section instead.
growth protocol
treatment protocol
extract protocol	Retinas were removed, flash frozen on dry ice, and RNA was harvested using Trizol reagent. Illumina TruSeq RNA Sample Prep Kit (Cat#FC-122-1001) was used with 1 ug of total RNA for the construction of sequencing libraries.
library construction protocol	RNA libraries were prepared for sequencing using standard Illumina protocols
library strategy	RNA-Seq
DATA PROCESSING PIPELINE
# Data processing steps include base-calling, alignment, filtering, peak-calling, generation of normalized abundance measurements etc…
# For each step provide a description, as well as software name, version, parameters, if applicable.
# Include additional steps, as necessary.
data processing step	Illumina Casava1.7 software used for basecalling.
data processing step	Sequenced reads were trimmed for adaptor sequence, and masked for low-complexity or low-quality sequence, then mapped to mm8 whole genome using bowtie v0.12.2 with parameters -q -p 4 -e 100 -y -a -m 10 --best --strata
data processing step	Reads Per Kilobase of exon per Megabase of library size (RPKM) were calculated using a protocol from Chepelev et al., Nucleic Acids Research, 2009. In short, exons from all isoforms of a gene were merged to create one meta-transcript. The number of reads falling in the exons of this meta-transcript were counted and normalized by the size of the meta-transcript and by the size of the library.
data processing step
data processing step
genome build	mm8
processed data files format and content	tab-delimited text files include RPKM values for each Sample ...
# For each file listed in the "processed data file" columns of the SAMPLES section, provide additional information below.
PROCESSED DATA FILES
file name	file type	file checksum
WT.txt	abundance measurements	d8fcd650914ff1a733956d6d06e8b091
WT2.txt	abundance measurements	abcdef123456789abc123456789abc
mutant1.txt	abundance measurements	95cf1d1fa509d871b2ef0bb9fd734c3d
mutant2.txt	abundance measurements	0wd6ee3cce10b970e5bfea4e35cdb987
# For each file listed in the "raw file" columns of the SAMPLES section, provide additional information below.
RAW FILES
file name	file type	file checksum	instrument model	read length	single or paired-end
Run123abc.csfasta	solid_native_csfasta	6cc6ee3cce10b970e5bfea4e35cdb280	AB SOLiD System 3.0	50	single
Run123abc_QV.qual	solid_native_qual	88ceb0e0d056dda9208a03acf9073571	AB SOLiD System 3.0	50	single
2011_01_gfh_qseq.txt	Illumina_native_qseq	95cf1d1fa509d871b2ef0bb9fd734c3d	Illumina HiSeq 2000	72	single
DS18389-7_1.fastq	fastq	95cf1d1fa509d871b2ef0bb9fd734c3d	Illumina HiSeq 2000	50	paired-end
DS18389-7_2.fastq	fastq	0wd6ee3cce10b970e5bfea4e35cdb987	Illumina HiSeq 2000	50	paired-end
run454.seq	454_native_seq	f2786fedc5106789a2af4014a0e74f00	454 GS FLX Titanium	400	single
run454.qual	454_native_qual	d8fcd650914ff1a733956d6d06e8b091	454 GS FLX Titanium	400	single
2011_05_rst_qseq.tar	Illumina_native_qseq	03839cca2e797b28b9f9371f7b9ca680	Illumina Genome Analyzer II	36	single
GAXHYMS02.sff	sff	604fbb658413c559511eb6ad2bb1472e	454 GS 20	36	single
080717_BI-EAS46_1.fastq	fastq	57cf1d1fa509d871b2ef0bb9fd734c3c	Illumina Genome Analyzer IIx	42	paired-end
080717_BI-EAS46_2.fastq	fastq	e5718e1a97690d410464f24f37aaed39	Illumina Genome Analyzer IIx	42	paired-end
# For paired-end experiments, list the 2 associated raw files, and provide average insert size and standard deviation, if known. For SOLiD experiments, list the 4 file names (include "file name 3" and "file name 4" columns).
PAIRED-END EXPERIMENTS
file name 1	file name 2	average insert size	standard deviation
DS18389-7_1.fastq	DS18389-7_2.fastq	222	25
080717_BI-EAS46_1.fastq	080717_BI-EAS46_2.fastq	300	32
